# Supplementary material for: Correlated Transcriptional Responses Provide Insights into the Synergy Mechanisms of the Furazolidone, Vancomycin, and Sodium Deoxycholate Triple Combination in Escherichia coli
Source: mSphere. 2021 Sep 8;6(5):e00627-21. doi: 10.1128/mSphere.00627-21 (PMC8550143; doi:10.1128/mSphere.00627-21)
Supplement: DATA SET S1 [file msphere.00627-21-sd001.xlsx]

## Sheet: Legend
DESeq2 results
treatment vs. control
BH_adj_p	p value adjusted using Benjamini-Hochberg method
apeglm_log2FC	apeglm was used to shrink the log2FC values
treatments	concentration
FZ	IC50
DOC	IC50
VAN	IC50
FZ+DOC+VAN	IC50

## Sheet: FZ
gene	log2FC	BH_adj_p	apeglm_log2FC	apeglm_lfcSE	BH_dj_p<0.01	BH_adj_p<0.1 and |apeglm_log2FC|>1	BH_adj_p<0.1 and |apeglm_log2FC|>0.58	apeglm_log2FC
aaeA	0.457339	0.00230355	0.435916	0.133407	yes	no	no	0.435916
aaeB	0.546124	2.57246e-06	0.533248	0.106572	yes	no	no	0.533248
aaeR	0.0263105	0.86294	0.0243188	0.111566	no	no	no	0.0243188
aaeX	0.568696	6.3833e-05	0.549602	0.129249	yes	no	no	0.549602
aas	-0.450381	0.00300496	-0.438785	0.134657	yes	no	no	-0.438785
aat	-0.0829402	0.619187	-0.0790606	0.128166	no	no	no	-0.0790606
abgA	-0.204024	0.508361	-0.171909	0.228466	no	no	no	-0.171909
abgB	0.0133088	0.936867	0.0128155	0.12225	no	no	no	0.0128155
abgR	-0.504336	0.0123953	-0.472938	0.176136	no	no	no	-0.472938
abgT	-0.110716	0.432832	-0.10678	0.1124	no	no	no	-0.10678
abrB	-0.316111	0.157606	-0.286978	0.183349	no	no	no	-0.286978
accA	-0.292665	0.0754139	-0.276722	0.139849	no	no	no	-0.276722
accB	0.35233	0.163555	0.309229	0.205494	no	no	no	0.309229
accC	0.533754	0.0143782	0.491051	0.189766	no	no	no	0.491051
accD	-0.296452	0.0543804	-0.280898	0.132059	no	no	no	-0.280898
aceA	0.425842	0.27595	0.333035	0.298031	no	no	no	0.333035
aceB	0.795363	8.51916e-07	0.770343	0.149291	yes	no	yes	0.770343
aceE	2.10332	2.10738e-05	1.92174	0.470382	yes	yes	yes	1.92174
aceF	1.63562	7.12546e-05	1.48886	0.387722	yes	yes	yes	1.48886
aceK	0.337075	0.0923436	0.312633	0.16793	no	no	no	0.312633
ackA	0.710748	0.105563	0.546689	0.358979	no	no	no	0.546689
acnA	-0.470751	0.0612825	-0.42743	0.212339	no	no	no	-0.42743
acnB	-0.795628	0.0193025	-0.683154	0.296814	no	no	no	-0.683154
acpH	0.211693	0.123098	0.203432	0.115859	no	no	no	0.203432
acpP	0.194613	0.244782	0.184269	0.136816	no	no	no	0.184269
acpS	-0.628009	0.0105291	-0.576392	0.215099	no	no	no	-0.576392
acpT	0.669397	0.0220662	0.583814	0.253297	no	no	no	0.583814
acrA	0.228085	0.0404265	0.222163	0.096412	no	no	no	0.222163
acrB	0.352202	0.012167	0.3384	0.123064	no	no	no	0.3384
acrD	-0.339187	0.0037196	-0.325816	0.103905	yes	no	no	-0.325816
acrE	0.836909	8.95675e-07	0.806273	0.157516	yes	no	yes	0.806273
acrF	0.227626	0.0336318	0.2213	0.093183	no	no	no	0.2213
acrR	0.29689	0.120603	0.276196	0.159644	no	no	no	0.276196
acs	-0.223862	0.391645	-0.192799	0.202015	no	no	no	-0.192799
actP	0.270358	0.368433	0.231726	0.230382	no	no	no	0.231726
ada	0.348975	0.022047	0.334303	0.132324	no	no	no	0.334303
add	-0.860146	1.14285e-07	-0.833127	0.150478	yes	no	yes	-0.833127
ade	0.300392	0.0440037	0.28199	0.128381	no	no	no	0.28199
adhE	-1.17932	0.0296538	-0.893058	0.487414	no	no	no	-0.893058
adhP	0.746884	5.67137e-05	0.711251	0.169208	yes	no	yes	0.711251
adiA	0.501035	0.00570166	0.472415	0.159737	yes	no	no	0.472415
adiC	0.967688	0.0033323	0.859376	0.29737	yes	no	yes	0.859376
adiY	1.42984	0.00351615	1.21947	0.457193	yes	yes	yes	1.21947
adk	0.550276	0.00991151	0.502552	0.18655	yes	no	no	0.502552
adrA	0.45621	0.0182378	0.425502	0.167581	no	no	no	0.425502
aegA	-2.05033	6.44688e-28	-2.0246	0.180462	yes	yes	yes	-2.0246
aer	-0.168433	0.317169	-0.158842	0.136488	no	no	no	-0.158842
aes	-0.73019	0.00480154	-0.668202	0.229842	yes	no	yes	-0.668202
agaB	1.40017	0.00888269	1.13636	0.49177	yes	yes	yes	1.13636
agaC	0.709282	0.0266462	0.614363	0.275579	no	no	no	0.614363
agaD	0.475883	0.0267324	0.437388	0.185009	no	no	no	0.437388
agaI	0.922944	0.000126429	0.865327	0.219848	yes	no	yes	0.865327
agaR	0.0598137	0.550895	0.0573588	0.0789211	no	no	no	0.0573588
agaS	-0.138707	0.534864	-0.129443	0.17047	no	no	no	-0.129443
agaV	-1.10403	0.00160631	-0.980066	0.319453	yes	no	yes	-0.980066
agp	-1.21628	0.0144504	-0.974411	0.45286	no	no	no	-0.974411
ahpC	0.181075	0.331541	0.169359	0.149795	no	no	no	0.169359
ahpF	0.10182	0.784331	0.0773338	0.251799	no	no	no	0.0773338
aidB	-0.358022	0.188286	-0.310799	0.218992	no	no	no	-0.310799
ais	1.11365	0.0131738	0.917076	0.401844	no	no	no	0.917076
alaS	-0.318162	0.0436402	-0.302205	0.135495	no	no	no	-0.302205
alaT	0.698364	0.280655	0.40426	0.452703	no	no	no	0.40426
alaU	0.486957	0.446981	0.279194	0.411241	no	no	no	0.279194
alaV	0.916738	0.264928	0.425885	0.54028	no	no	no	0.425885
alaW	0.0707163	0.893487	0.0482354	0.323852	no	no	no	0.0482354
alaX	0.576938	0.111426	0.471567	0.295857	no	no	no	0.471567
aldA	-1.73041	5.46596e-09	-1.64916	0.280799	yes	yes	yes	-1.64916
aldB	-0.866686	0.000181352	-0.821785	0.211185	yes	no	yes	-0.821785
alkA	-0.492121	0.0143396	-0.458151	0.174892	no	no	no	-0.458151
alkB	0.373421	0.0171229	0.357484	0.136274	no	no	no	0.357484
allA	-0.712679	5.60684e-07	-0.689249	0.131357	yes	no	yes	-0.689249
allB	0.459954	0.0156924	0.430963	0.165447	no	no	no	0.430963
allC	-0.0571532	0.738253	-0.0536702	0.126722	no	no	no	-0.0536702
allD	0.0437844	0.899282	0.0367619	0.234983	no	no	no	0.0367619
allR	-0.81076	0.00023499	-0.760149	0.200234	yes	no	yes	-0.760149
allS	-0.499195	0.0927805	-0.438166	0.24597	no	no	no	-0.438166
alpA	-0.448189	0.166142	-0.375782	0.25923	no	no	no	-0.375782
alr	-0.0664433	0.5776	-0.075078	0.092881	no	no	no	-0.075078
alsA	0.0255567	0.952156	0.0247675	0.279171	no	no	no	0.0247675
alsB	-0.353473	0.296469	-0.284974	0.261166	no	no	no	-0.284974
alsC	-0.137572	0.454089	-0.128685	0.143899	no	no	no	-0.128685
alsE	-0.856846	0.00856993	-0.751642	0.288885	yes	no	yes	-0.751642
alsK	-0.0523082	0.837439	-0.0450525	0.179405	no	no	no	-0.0450525
alx	0.422239	0.154905	0.362571	0.240046	no	no	no	0.362571
amiA	0.455391	0.000108195	0.443744	0.106625	yes	no	no	0.443744
amiB	0.0489017	0.595602	0.0439346	0.0721653	no	no	no	0.0439346
amiC	-0.446349	0.282589	-0.337363	0.314061	no	no	no	-0.337363
amiD	-0.3668	0.125168	-0.329504	0.197488	no	no	no	-0.329504
amn	-0.529747	0.000527058	-0.507045	0.137336	yes	no	no	-0.507045
ampC	0.0384859	0.832394	0.0392486	0.131272	no	no	no	0.0392486
ampD	-0.530338	0.0227039	-0.482219	0.201116	no	no	no	-0.482219
ampE	-0.842291	0.000324125	-0.789213	0.213002	yes	no	yes	-0.789213
ampG	-0.114802	0.811751	-0.081047	0.303881	no	no	no	-0.081047
ampH	-0.535021	0.00976298	-0.496633	0.181252	yes	no	no	-0.496633
amtB	-0.0410253	0.804452	-0.0438199	0.120478	no	no	no	-0.0438199
amyA	-0.116217	0.485043	-0.111633	0.130442	no	no	no	-0.111633
anmK	-0.891982	3.11377e-06	-0.860809	0.176568	yes	no	yes	-0.860809
ansA	0.170676	0.593963	0.146015	0.232488	no	no	no	0.146015
ansB	-2.7048	7.56603e-18	-2.64061	0.301833	yes	yes	yes	-2.64061
ansP	0.602299	0.0271341	0.535999	0.234596	no	no	no	0.535999
apaG	0.151325	0.0575781	0.150237	0.0690172	no	no	no	0.150237
apaH	-0.381033	7.3287e-05	-0.374398	0.0873822	yes	no	no	-0.374398
apbE	0.609115	6.46355e-06	0.590249	0.123647	yes	no	yes	0.590249
aphA	-1.81729	2.90491e-08	-1.72664	0.309749	yes	yes	yes	-1.72664
appA	-0.750826	2.12406e-06	-0.722709	0.14577	yes	no	yes	-0.722709
appB	-0.779407	0.00273469	-0.711771	0.232515	yes	no	yes	-0.711771
appC	-0.70165	0.0152291	-0.619929	0.252168	no	no	no	-0.619929
appY	0.504978	0.0987061	0.433741	0.252443	no	no	no	0.433741
apt	2.19799	1.1441e-05	2.01665	0.476807	yes	yes	yes	2.01665
aqpZ	0.523228	0.115311	0.438094	0.271654	no	no	no	0.438094
araA	-0.338102	0.234209	-0.289522	0.2255	no	no	no	-0.289522
araB	-0.455167	0.277077	-0.345047	0.316328	no	no	no	-0.345047
araC	-0.482722	0.104046	-0.414751	0.244636	no	no	no	-0.414751
araD	0.0695504	0.876572	0.0529752	0.289549	no	no	no	0.0529752
araE	-0.0809056	0.611044	-0.075324	0.122383	no	no	no	-0.075324
araF	-1.56535	4.26049e-05	-1.43423	0.359044	yes	yes	yes	-1.43423
araG	-0.0327352	0.879463	-0.0323754	0.156553	no	no	no	-0.0323754
araH	-0.206832	0.354235	-0.191034	0.176393	no	no	no	-0.191034
araJ	0.0732203	0.614031	0.0706973	0.112031	no	no	no	0.0706973
arcA	-0.268098	0.277187	-0.238471	0.196255	no	no	no	-0.238471
arcB	-0.303218	0.025586	-0.292027	0.117943	no	no	no	-0.292027
argA	0.122365	0.557873	0.113636	0.159287	no	no	no	0.113636
argB	0.315113	0.211794	0.278836	0.202978	no	no	no	0.278836
argC	0.686216	0.0278402	0.596313	0.268874	no	no	no	0.596313
argD	1.41445	1.84906e-23	1.39571	0.136128	yes	yes	yes	1.39571
argE	-0.2376	0.35544	-0.211738	0.200916	no	no	no	-0.211738
argG	1.06683	3.45928e-07	1.02098	0.194837	yes	yes	yes	1.02098
argH	0.388145	0.0445341	0.361816	0.165283	no	no	no	0.361816
argI	1.68386	1.39265e-12	1.63342	0.22583	yes	yes	yes	1.63342
argK	0.00489795	0.988338	0.00339711	0.214151	no	no	no	0.00339711
argO	0.0958638	0.878779	0.0587122	0.364127	no	no	no	0.0587122
argP	-0.666449	0.00140346	-0.627225	0.186698	yes	no	yes	-0.627225
argQ	0.642217	0.377675	0.322727	0.460039	no	no	no	0.322727
argR	0.279006	0.0685839	0.264888	0.130647	no	no	no	0.264888
argS	0.367181	0.346697	0.286389	0.291479	no	no	no	0.286389
argT	-1.33706	8.8322e-09	-1.28342	0.218398	yes	yes	yes	-1.28342
argU	0.0336033	0.949334	0.0244271	0.321635	no	no	no	0.0244271
argV	0.53001	0.291338	0.365613	0.368307	no	no	no	0.365613
argW	0.681495	0.302992	0.382947	0.448609	no	no	no	0.382947
argX	-0.232019	0.410141	-0.200282	0.215307	no	no	no	-0.200282
argY	0.978295	0.192436	0.535058	0.555302	no	no	no	0.535058
argZ	0.463906	0.542645	0.232564	0.441617	no	no	no	0.232564
ariR	1.22564	0.000821532	1.09431	0.336952	yes	yes	yes	1.09431
arnA	0.549971	0.000616817	0.524881	0.144171	yes	no	no	0.524881
arnB	0.71265	0.004654	0.650544	0.223224	yes	no	yes	0.650544
arnC	0.416171	0.0703429	0.377971	0.193611	no	no	no	0.377971
arnD	0.203714	0.289424	0.189456	0.155382	no	no	no	0.189456
arnE	0.561326	0.00940276	0.518168	0.189189	yes	no	no	0.518168
arnF	0.586177	1.09031e-05	0.567024	0.121837	yes	no	no	0.567024
arnT	-0.0374422	0.837617	-0.0357586	0.132249	no	no	no	-0.0357586
aroA	0.242805	0.130644	0.227789	0.134489	no	no	no	0.227789
aroB	0.443904	0.000164187	0.432778	0.106555	yes	no	no	0.432778
aroC	-0.110455	0.428657	-0.112335	0.111186	no	no	no	-0.112335
aroD	-0.810658	0.000227571	-0.758656	0.199997	yes	no	yes	-0.758656
aroE	0.171391	0.154378	0.166539	0.101029	no	no	no	0.166539
aroF	0.328732	0.0234539	0.315147	0.126022	no	no	no	0.315147
aroG	-0.558674	0.0215859	-0.506365	0.210012	no	no	no	-0.506365
aroH	0.502606	0.228572	0.386532	0.321216	no	no	no	0.386532
aroK	0.655903	0.0276071	0.57546	0.256475	no	no	no	0.57546
aroL	0.373477	0.0350442	0.353465	0.152575	no	no	no	0.353465
aroM	0.732086	0.00965922	0.651973	0.248916	yes	no	yes	0.651973
aroP	0.271356	0.0182378	0.262502	0.100392	no	no	no	0.262502
arpA	2.26622	5.42088e-15	2.20584	0.277365	yes	yes	yes	2.20584
arrD	0.750725	0.000103649	0.71269	0.175978	yes	no	yes	0.71269
arrQ	0.645773	0.143226	0.4889	0.351323	no	no	no	0.4889
arsB	0.462032	4.86802e-06	0.453228	0.0925772	yes	no	no	0.453228
arsC	0.0748538	0.671443	0.06925	0.133004	no	no	no	0.06925
arsR	0.722869	2.01781e-05	0.692398	0.155059	yes	no	yes	0.692398
artI	0.893205	0.00616178	0.788318	0.291479	yes	no	yes	0.788318
artJ	1.99565	2.98833e-22	1.96276	0.198068	yes	yes	yes	1.96276
artM	1.43025	1.8987e-15	1.39979	0.171666	yes	yes	yes	1.39979
artP	0.709423	0.000136877	0.673592	0.168854	yes	no	yes	0.673592
artQ	1.21287	2.01328e-09	1.17108	0.190021	yes	yes	yes	1.17108
ascB	-0.0110271	0.944952	-0.00845767	0.116039	no	no	no	-0.00845767
ascF	-0.00525418	0.971725	-0.00657275	0.104399	no	no	no	-0.00657275
ascG	-0.305329	0.0984111	-0.28508	0.155162	no	no	no	-0.28508
asd	-0.449803	0.00584087	-0.427488	0.143818	yes	no	no	-0.427488
aslA	0.179892	0.245227	0.171735	0.12698	no	no	no	0.171735
aslB	0.37447	0.100325	0.336227	0.189749	no	no	no	0.336227
asmA	-0.419902	1.76517e-05	-0.409539	0.0893184	yes	no	no	-0.409539
asnA	-0.41899	0.0375415	-0.392142	0.172813	no	no	no	-0.392142
asnB	-0.796001	0.00356314	-0.722181	0.244056	yes	no	yes	-0.722181
asnC	0.36571	0.0022573	0.348466	0.106761	yes	no	no	0.348466
asnT	0.087912	0.828543	0.0687791	0.265884	no	no	no	0.0687791
asnU	0.00792365	0.99831	-0.011224	0.566058	no	no	no	-0.011224
asnV	0.129488	0.796536	0.091327	0.314394	no	no	no	0.091327
asnW	2.26155	7.34912e-10	2.17015	0.347162	yes	yes	yes	2.17015
aspA	-0.599523	0.0604487	-0.510644	0.268646	no	no	no	-0.510644
aspC	-0.997944	0.000327164	-0.918463	0.253881	yes	no	yes	-0.918463
aspS	0.111766	0.458027	0.107054	0.119152	no	no	no	0.107054
aspT	2.28242	0.189311	0.342544	0.661384	no	no	no	0.342544
aspU	-0.785316	0.542703	-0.195106	0.526839	no	no	no	-0.195106
aspV	1.20063	0.00198629	1.05402	0.355784	yes	yes	yes	1.05402
asr	-0.586795	0.0948186	-0.484592	0.289344	no	no	no	-0.484592
astA	-0.166575	0.704691	-0.12353	0.291378	no	no	no	-0.12353
astB	0.00602724	0.985645	0.00360567	0.206417	no	no	no	0.00360567
astC	-0.0223732	0.946454	-0.0209807	0.226566	no	no	no	-0.0209807
astD	-0.289442	0.208537	-0.261658	0.186305	no	no	no	-0.261658
astE	-0.243083	0.369828	-0.211826	0.209763	no	no	no	-0.211826
atoA	0.31638	0.589751	0.195548	0.370438	no	no	no	0.195548
atoB	-0.435902	0.0237285	-0.406398	0.166591	no	no	no	-0.406398
atoC	-1.05711	1.5644e-05	-0.996062	0.22631	yes	no	yes	-0.996062
atoD	0.35874	0.0871103	0.330578	0.17612	no	no	no	0.330578
atoE	0.1373	0.599624	0.122989	0.194875	no	no	no	0.122989
atoS	-0.514052	0.168408	-0.404853	0.295935	no	no	no	-0.404853
atpA	0.412065	0.015944	0.38991	0.148785	no	no	no	0.38991
atpB	0.319475	0.109443	0.295995	0.166686	no	no	no	0.295995
atpC	0.667907	3.56152e-08	0.652561	0.112376	yes	no	yes	0.652561
atpD	0.359262	0.0128928	0.344614	0.126432	no	no	no	0.344614
atpE	1.34512	4.01429e-13	1.30713	0.176388	yes	yes	yes	1.30713
atpF	0.749475	0.000492287	0.703044	0.194223	yes	no	yes	0.703044
atpG	0.455545	0.0116893	0.429113	0.157896	no	no	no	0.429113
atpH	0.541878	0.00461912	0.509096	0.169017	yes	no	no	0.509096
atpI	0.375512	0.232837	0.316908	0.247977	no	no	no	0.316908
avtA	0.363557	0.066552	0.338313	0.167826	no	no	no	0.338313
azoR	0.13471	0.534864	0.120269	0.165917	no	no	no	0.120269
bacA	-0.114747	0.52079	-0.114738	0.138662	no	no	no	-0.114738
baeR	-0.471139	0.000351864	-0.458013	0.118743	yes	no	no	-0.458013
baeS	-0.430695	0.00217577	-0.415038	0.124999	yes	no	no	-0.415038
bamA	-0.568136	1.77325e-06	-0.553914	0.109258	yes	no	no	-0.553914
bamB	-0.313108	0.000300154	-0.31986	0.0783436	yes	no	no	-0.31986
bamC	-0.620147	9.30095e-12	-0.61387	0.0854536	yes	no	yes	-0.61387
bamD	-0.297852	0.0208705	-0.291744	0.112407	no	no	no	-0.291744
barA	0.142869	0.521859	0.131042	0.170645	no	no	no	0.131042
basR	-0.408355	0.00280301	-0.391872	0.121385	yes	no	no	-0.391872
basS	-0.194224	0.0458386	-0.190803	0.0844301	no	no	no	-0.190803
bax	-0.216726	0.495152	-0.182394	0.235498	no	no	no	-0.182394
bcp	-0.204777	0.391049	-0.167184	0.18649	no	no	no	-0.167184
bcr	0.445476	0.000153046	0.437097	0.106479	yes	no	no	0.437097
bcsA	0.732691	1.08807e-05	0.70394	0.152653	yes	no	yes	0.70394
bcsB	0.180053	0.0648002	0.175744	0.0840511	no	no	no	0.175744
bcsC	-0.0378682	0.816147	-0.0353906	0.118377	no	no	no	-0.0353906
bcsE	0.777728	1.21481e-05	0.744457	0.163104	yes	no	yes	0.744457
bcsF	0.447114	0.0581079	0.403544	0.199556	no	no	no	0.403544
bcsG	0.182609	0.309822	0.17247	0.145295	no	no	no	0.17247
bcsZ	0.117757	0.510425	0.110622	0.138831	no	no	no	0.110622
bdm	-0.513165	0.389931	-0.308914	0.399307	no	no	no	-0.308914
bfd	2.33341	7.72987e-07	2.18028	0.449154	yes	yes	yes	2.18028
bfr	-0.220115	0.516517	-0.174792	0.247838	no	no	no	-0.174792
bglA	-0.302752	0.185748	-0.27449	0.186255	no	no	no	-0.27449
bglB	0.417001	0.0428246	0.385405	0.175969	no	no	no	0.385405
bglF	0.454869	0.328425	0.318113	0.34023	no	no	no	0.318113
bglG	1.17954	7.54003e-06	1.11082	0.244581	yes	yes	yes	1.11082
bglH	0.697935	0.0223987	0.610091	0.264432	no	no	no	0.610091
bglJ	2.84105	7.14937e-17	2.77102	0.326637	yes	yes	yes	2.77102
bglX	-0.527968	5.24174e-10	-0.519523	0.0793154	yes	no	no	-0.519523
bhsA	3.56513	1.12808e-39	3.52773	0.262067	yes	yes	yes	3.52773
bioA	0.74624	0.000115895	0.707911	0.176041	yes	no	yes	0.707911
bioB	0.535451	0.000390969	0.513124	0.135886	yes	no	no	0.513124
bioC	0.582977	0.000137409	0.558154	0.138365	yes	no	no	0.558154
bioD	0.50728	0.00441486	0.479251	0.157463	yes	no	no	0.479251
bioF	0.937584	7.84876e-06	0.890777	0.193398	yes	no	yes	0.890777
bioH	-0.23181	0.00260863	-0.228404	0.0688242	yes	no	no	-0.228404
birA	-0.0835295	0.711011	-0.082263	0.164985	no	no	no	-0.082263
bisC	-0.0562545	0.58217	-0.0532566	0.0798661	no	no	no	-0.0532566
blc	-0.789253	0.0332455	-0.659805	0.32	no	no	no	-0.659805
blr	0.336884	0.425319	0.25298	0.304059	no	no	no	0.25298
oppB	0.609793	0.000406737	0.579628	0.15537	yes	no	no	0.579628
J5N95_05780	-0.714135	0.740272	-0.0782509	0.549468	no	no	no	-0.0782509
J5N95_09155	0.0569375	0.798376	0.0524779	0.15958	no	no	no	0.0524779
J5N95_18590	1.11627	0.517128	0.173804	0.555123	no	no	no	0.173804
J5N95_15465	2.47132	0.308993	0.210375	0.608849	no	no	no	0.210375
J5N95_13710	-1.21673	0.0297071	-0.914446	0.505506	no	no	no	-0.914446
J5N95_21285	0.541721	0.0501224	0.478064	0.234215	no	no	no	0.478064
bolA	-0.8196	3.46804e-07	-0.789282	0.148842	yes	no	yes	-0.789282
borD	-0.2255	0.504211	-0.184548	0.247118	no	no	no	-0.184548
brnQ	0.625009	8.04048e-06	0.605247	0.128194	yes	no	yes	0.605247
bssR	-1.9855	8.7981e-07	-1.84974	0.382507	yes	yes	yes	-1.84974
bssS	0.638695	0.00318354	0.589857	0.192411	yes	no	yes	0.589857
btuB	-0.0757898	0.645922	-0.0798371	0.125782	no	no	no	-0.0798371
btuC	-0.0270321	0.809443	-0.027029	0.0823491	no	no	no	-0.027029
btuD	-0.38403	0.00961606	-0.369603	0.130004	yes	no	no	-0.369603
btuE	-0.61536	2.31989e-09	-0.605395	0.0958765	yes	no	yes	-0.605395
btuF	-0.0485386	0.732623	-0.046494	0.106295	no	no	no	-0.046494
btuR	-0.72577	0.000203063	-0.685718	0.177063	yes	no	yes	-0.685718
cadA	-3.27354	5.22349e-06	-3.00069	0.691123	yes	yes	yes	-3.00069
cadB	-5.00245	2.83916e-10	-4.76253	0.759544	yes	yes	yes	-4.76253
cadC	0.878831	5.06692e-09	0.852833	0.140403	yes	no	yes	0.852833
caiA	0.151881	0.526942	0.137111	0.182295	no	no	no	0.137111
caiB	-0.167459	0.411617	-0.156501	0.160123	no	no	no	-0.156501
caiC	-0.162839	0.353472	-0.153974	0.140734	no	no	no	-0.153974
caiD	-0.457055	0.298571	-0.337731	0.32771	no	no	no	-0.337731
caiE	0.444479	0.182154	0.370313	0.265052	no	no	no	0.370313
caiF	-1.98278	2.87378e-06	-1.83892	0.401277	yes	yes	yes	-1.83892
caiT	-0.0363173	0.885211	-0.0335615	0.179492	no	no	no	-0.0335615
can	0.671093	0.00167969	0.626825	0.190748	yes	no	yes	0.626825
carA	-0.524165	0.168635	-0.419594	0.3019	no	no	no	-0.419594
carB	-0.651365	0.0968011	-0.519448	0.322439	no	no	no	-0.519448
cbl	0.461089	0.0640659	0.411886	0.209995	no	no	no	0.411886
cbpA	-0.72669	0.0282069	-0.622795	0.285791	no	no	no	-0.622795
cbpM	-0.745338	0.0188508	-0.648589	0.276273	no	no	no	-0.648589
cbrA	0.335941	0.0632523	0.31858	0.153933	no	no	no	0.31858
cbrB	0.767333	3.52646e-05	0.732165	0.16949	yes	no	yes	0.732165
cbrC	0.522394	0.000274152	0.502979	0.129497	yes	no	no	0.502979
cca	-0.19502	0.206632	-0.18554	0.127421	no	no	no	-0.18554
ccmA	-1.98455	1.89828e-16	-1.93733	0.231119	yes	yes	yes	-1.93733
ccmB	-2.22666	3.22842e-24	-2.18798	0.211258	yes	yes	yes	-2.18798
ccmC	-2.7171	3.06138e-32	-2.69135	0.22252	yes	yes	yes	-2.69135
ccmD	-2.87224	5.47989e-23	-2.8202	0.28113	yes	yes	yes	-2.8202
ccmE	-2.68253	8.04808e-36	-2.65135	0.208143	yes	yes	yes	-2.65135
ccmF	-2.64916	2.74107e-39	-2.62261	0.19579	yes	yes	yes	-2.62261
ccmG	-2.48203	8.25532e-33	-2.45236	0.201218	yes	yes	yes	-2.45236
ccmH	-2.06884	2.68025e-25	-2.03775	0.192021	yes	yes	yes	-2.03775
cdaR	-1.50803	1.27096e-07	-1.436	0.268425	yes	yes	yes	-1.436
cdd	0.0827726	0.832394	0.0669812	0.258438	no	no	no	0.0669812
cdh	0.662703	0.107102	0.522085	0.336191	no	no	no	0.522085
cdsA	-0.260198	0.0525874	-0.25378	0.11553	no	no	no	-0.25378
cedA	0.491656	0.0808268	0.430269	0.235019	no	no	no	0.430269
cfa	0.320166	0.0662225	0.292642	0.147938	no	no	no	0.292642
chaA	0.987707	1.14667e-05	0.935095	0.207787	yes	no	yes	0.935095
chaB	0.0530236	0.803842	0.0502451	0.152919	no	no	no	0.0502451
chaC	-0.158229	0.398013	-0.149978	0.14815	no	no	no	-0.149978
chbA	-0.18532	0.326101	-0.172691	0.151799	no	no	no	-0.172691
chbB	-0.29625	0.139911	-0.273532	0.166126	no	no	no	-0.273532
chbC	-0.059431	0.829333	-0.0540042	0.192022	no	no	no	-0.0540042
chbF	0.248125	0.17969	0.232131	0.152045	no	no	no	0.232131
chbG	-0.0622425	0.774585	-0.0510194	0.157551	no	no	no	-0.0510194
chbR	-0.199452	0.447128	-0.17581	0.200435	no	no	no	-0.17581
cheA	-0.297987	0.0754692	-0.281112	0.142402	no	no	no	-0.281112
cheB	-0.435108	0.371321	-0.30437	0.346217	no	no	no	-0.30437
cheR	-0.125316	0.725104	-0.102935	0.2463	no	no	no	-0.102935
cheW	-0.248256	0.277298	-0.224755	0.18282	no	no	no	-0.224755
cheY	-0.407597	0.281077	-0.321879	0.289035	no	no	no	-0.321879
cheZ	-0.671346	0.0020737	-0.624795	0.194227	yes	no	yes	-0.624795
chiA	0.622351	8.95675e-07	0.606366	0.116707	yes	no	yes	0.606366
cho	1.35125	8.3618e-28	1.33617	0.118988	yes	yes	yes	1.33617
chpA	0.264078	0.0758887	0.251773	0.126806	no	no	no	0.251773
chpB	0.763034	0.000430412	0.715133	0.195946	yes	no	yes	0.715133
chpR	0.659648	0.000333039	0.626767	0.165952	yes	no	yes	0.626767
chpS	0.732811	0.000583319	0.683584	0.192106	yes	no	yes	0.683584
cirA	0.71974	6.63588e-05	0.685431	0.164413	yes	no	yes	0.685431
citC	1.21256	3.44969e-06	1.14421	0.242942	yes	yes	yes	1.14421
citD	0.336358	0.519785	0.224431	0.348315	no	no	no	0.224431
citE	-0.552216	0.00864238	-0.51537	0.184325	yes	no	no	-0.51537
citF	-0.178121	0.442579	-0.160904	0.179058	no	no	no	-0.160904
citG	0.174041	0.539705	0.152585	0.211125	no	no	no	0.152585
citT	0.163883	0.352041	0.154346	0.141156	no	no	no	0.154346
citX	0.537175	0.050012	0.475089	0.232608	no	no	no	0.475089
clcA	-0.0311669	0.852945	-0.0251847	0.122491	no	no	no	-0.0251847
clcB	0.602185	0.00687722	0.554654	0.196126	yes	no	no	0.554654
cld	0.481004	0.241012	0.37266	0.314632	no	no	no	0.37266
clpA	-0.340516	0.0733864	-0.312785	0.160782	no	no	no	-0.312785
clpB	-1.65625	4.72732e-06	-1.54095	0.34061	yes	yes	yes	-1.54095
clpP	-0.605354	3.62533e-05	-0.583644	0.133536	yes	no	yes	-0.583644
clpS	-0.1871	0.454089	-0.164132	0.191433	no	no	no	-0.164132
clpX	-0.201064	0.0625641	-0.195841	0.0929976	no	no	no	-0.195841
cls	-0.169167	0.120492	-0.170698	0.0924746	no	no	no	-0.170698
cmk	0.58378	0.11715	0.46921	0.30305	no	no	no	0.46921
cmoA	0.0828481	0.592867	0.0773212	0.119518	no	no	no	0.0773212
cmoB	0.0966255	0.563072	0.0954549	0.129192	no	no	no	0.0954549
cmr	0.364021	0.377628	0.276898	0.302426	no	no	no	0.276898
cmtA	0.342339	0.14475	0.308922	0.19268	no	no	no	0.308922
cmtB	0.146025	0.634589	0.125565	0.223406	no	no	no	0.125565
cnu	0.954434	0.131188	0.605074	0.505336	no	no	no	0.605074
coaA	-0.590238	0.0516556	-0.509506	0.256673	no	no	no	-0.509506
coaD	-0.155926	0.616393	-0.130908	0.226207	no	no	no	-0.130908
coaE	0.0216678	0.883258	0.0200557	0.108664	no	no	no	0.0200557
cobB	-0.772002	9.85262e-17	-0.761453	0.088332	yes	no	yes	-0.761453
cobC	-0.0532798	0.844826	-0.0468371	0.191068	no	no	no	-0.0468371
cobS	-0.487327	0.0685202	-0.43081	0.224697	no	no	no	-0.43081
cobT	-0.765614	0.000112937	-0.725621	0.180557	yes	no	yes	-0.725621
cobU	-0.185472	0.205096	-0.178295	0.121046	no	no	no	-0.178295
cof	0.0201889	0.86941	0.0186992	0.0911739	no	no	no	0.0186992
copA	-0.870261	0.0054879	-0.772174	0.280053	yes	no	yes	-0.772174
corA	-0.0407059	0.87137	-0.0347319	0.179494	no	no	no	-0.0347319
cpdA	-0.331289	0.211757	-0.292728	0.212745	no	no	no	-0.292728
cpdB	-0.799208	0.00119496	-0.738437	0.221803	yes	no	yes	-0.738437
cpsB	-0.224976	0.321591	-0.204147	0.180447	no	no	no	-0.204147
cpsG	0.274611	0.214905	0.250213	0.179502	no	no	no	0.250213
cpxA	-0.19208	0.0446719	-0.175832	0.0830034	no	no	no	-0.175832
cpxP	-0.64211	0.00256856	-0.606029	0.189456	yes	no	yes	-0.606029
cpxR	-0.427561	0.00369981	-0.409655	0.13057	yes	no	no	-0.409655
crcB	0.651763	1.2875e-06	0.635085	0.124011	yes	no	yes	0.635085
creA	-0.521516	0.00139737	-0.495592	0.145564	yes	no	no	-0.495592
creB	-0.42266	0.0360215	-0.390984	0.173046	no	no	no	-0.390984
creC	-0.367727	0.00559874	-0.35458	0.117266	yes	no	no	-0.35458
creD	0.253233	0.252468	0.231531	0.178015	no	no	no	0.231531
crl	0.064442	0.777662	0.0593435	0.164971	no	no	no	0.0593435
crp	-0.367014	0.00335382	-0.363995	0.11121	yes	no	no	-0.363995
crr	-0.0341926	0.868162	-0.0393176	0.148988	no	no	no	-0.0393176
csdA	0.330788	0.00185021	0.323142	0.0948206	yes	no	no	0.323142
csdE	0.339741	3.70251e-05	0.332959	0.0750613	yes	no	no	0.332959
csgA	0.0616705	0.817222	0.0567167	0.187163	no	no	no	0.0567167
csgB	0.529695	0.248861	0.385843	0.346303	no	no	no	0.385843
csgC	1.25175	0.00218655	1.09219	0.372791	yes	yes	yes	1.09219
csgD	0.173989	0.56153	0.148732	0.220729	no	no	no	0.148732
csgE	1.0128	0.0615366	0.733052	0.461974	no	no	no	0.733052
csgF	1.31787	8.29383e-05	1.21229	0.310352	yes	yes	yes	1.21229
csgG	1.23441	6.74577e-10	1.19279	0.188202	yes	yes	yes	1.19279
csiD	-0.861838	0.00519267	-0.774067	0.275138	yes	no	yes	-0.774067
csiE	-1.49174	1.17911e-07	-1.41736	0.264756	yes	yes	yes	-1.41736
csiR	0.0208107	0.900119	0.0206179	0.121008	no	no	no	0.0206179
cspA	1.28378	3.95564e-06	1.2088	0.259545	yes	yes	yes	1.2088
cspB	1.49864	0.00628132	1.22301	0.515721	yes	yes	yes	1.22301
cspC	-0.556336	0.00296696	-0.523577	0.166138	yes	no	no	-0.523577
cspD	-2.16588	5.56012e-10	-2.07431	0.331985	yes	yes	yes	-2.07431
cspE	-0.149609	0.769172	-0.100918	0.321624	no	no	no	-0.100918
cspF	1.1655	0.023241	0.910362	0.463085	no	no	no	0.910362
cspG	1.39189	0.031638	0.995571	0.600542	no	no	no	0.995571
cspH	1.35325	0.00671239	1.11603	0.462708	yes	yes	yes	1.11603
cspI	1.27995	0.016634	1.00653	0.48965	no	no	no	1.00653
csrA	-0.132968	0.326694	-0.127849	0.110562	no	no	no	-0.127849
csrB	-2.1695	6.20257e-24	-2.13365	0.207119	yes	yes	yes	-2.13365
csrC	-0.430561	0.221975	-0.348802	0.275839	no	no	no	-0.348802
csrD	-0.0205814	0.873883	-0.0190819	0.0958926	no	no	no	-0.0190819
cstA	-0.913052	8.41551e-15	-0.898841	0.111528	yes	no	yes	-0.898841
cueO	-0.245288	0.209259	-0.227177	0.159459	no	no	no	-0.227177
cueR	-0.284688	0.0359067	-0.280246	0.11751	no	no	no	-0.280246
cusA	-0.0543176	0.743685	-0.0531904	0.123481	no	no	no	-0.0531904
cusB	0.205436	0.408023	0.183478	0.192119	no	no	no	0.183478
cusC	0.34963	0.038343	0.333725	0.145115	no	no	no	0.333725
cusF	0.0389309	0.90652	0.0341803	0.227684	no	no	no	0.0341803
cusR	0.0873575	0.785911	0.0742243	0.222815	no	no	no	0.0742243
cusS	-0.0980563	0.596645	-0.0917065	0.141855	no	no	no	-0.0917065
cutA	-0.164606	0.402454	-0.153066	0.155057	no	no	no	-0.153066
cutC	-0.212535	0.418865	-0.187943	0.201887	no	no	no	-0.187943
cvpA	0.060713	0.750888	0.0543723	0.141016	no	no	no	0.0543723
cvrA	-0.691024	3.35896e-09	-0.682515	0.108797	yes	no	yes	-0.682515
cyaA	0.163455	0.255644	0.156876	0.117982	no	no	no	0.156876
cyaY	0.91187	0.0208816	0.762768	0.346975	no	no	no	0.762768
cybB	0.150993	0.237075	0.144425	0.105594	no	no	no	0.144425
cycA	0.337839	0.0347265	0.31897	0.138021	no	no	no	0.31897
cydA	-0.804684	0.000291596	-0.753184	0.201533	yes	no	yes	-0.753184
cydB	-1.12513	2.69049e-05	-1.05129	0.248154	yes	yes	yes	-1.05129
cydC	-0.0153908	0.895574	-0.0159478	0.0864564	no	no	no	-0.0159478
cydD	0.00247665	0.987607	3.60159e-05	0.108594	no	no	no	3.60159e-05
cyoA	0.704238	0.213388	0.460217	0.424425	no	no	no	0.460217
cyoB	1.06031	0.0446719	0.794185	0.463528	no	no	no	0.794185
cyoC	0.958107	0.098516	0.648556	0.479703	no	no	no	0.648556
cyoD	0.920447	0.0838225	0.656074	0.445611	no	no	no	0.656074
cyoE	1.13867	0.0282454	0.881058	0.464715	no	no	no	0.881058
cysA	1.51287	5.57268e-05	1.38523	0.351836	yes	yes	yes	1.38523
cysB	0.0281393	0.878779	0.0283393	0.13464	no	no	no	0.0283393
cysC	0.160014	0.517209	0.145829	0.18757	no	no	no	0.145829
cysD	0.899669	0.0135193	0.770302	0.322244	no	no	no	0.770302
cysE	-0.528748	0.000315002	-0.5085	0.132267	yes	no	no	-0.5085
cysG	-1.35136	7.23984e-08	-1.28776	0.235589	yes	yes	yes	-1.28776
cysH	1.98592	1.30661e-10	1.91107	0.293418	yes	yes	yes	1.91107
cysI	2.2328	3.00909e-12	2.15927	0.305241	yes	yes	yes	2.15927
cysJ	1.52177	5.36523e-07	1.43887	0.285223	yes	yes	yes	1.43887
cysK	0.119136	0.726873	0.0996494	0.23693	no	no	no	0.0996494
cysM	-0.116283	0.485433	-0.109801	0.130563	no	no	no	-0.109801
cysN	0.161027	0.578732	0.139147	0.213291	no	no	no	0.139147
cysP	0.781076	0.0433252	0.643054	0.331006	no	no	no	0.643054
cysQ	-0.494896	0.00480593	-0.467697	0.155003	yes	no	no	-0.467697
cysS	0.247206	0.49551	0.201456	0.263444	no	no	no	0.201456
cysT	0.809933	0.0248775	0.68537	0.314123	no	no	no	0.68537
cysU	0.739321	0.0860481	0.577657	0.357136	no	no	no	0.577657
cysW	1.32209	0.00010892	1.21071	0.317708	yes	yes	yes	1.21071
cysZ	-0.0458575	0.725104	-0.0443399	0.0978294	no	no	no	-0.0443399
cytR	-0.461707	0.029673	-0.425615	0.182488	no	no	no	-0.425615
dacA	-0.262324	0.229457	-0.238945	0.176456	no	no	no	-0.238945
dacB	-0.0274395	0.931548	-0.032553	0.219122	no	no	no	-0.032553
dacC	-0.233707	0.264783	-0.214128	0.16872	no	no	no	-0.214128
dacD	0.0754175	0.685006	0.0683887	0.13871	no	no	no	0.0683887
dadA	-0.609538	0.081323	-0.5048	0.290703	no	no	no	-0.5048
dadX	-0.261842	0.587268	-0.183387	0.323203	no	no	no	-0.183387
dam	0.346925	0.0027895	0.337333	0.103226	yes	no	no	0.337333
damX	0.274548	0.0223866	0.275215	0.105049	no	no	no	0.275215
dapA	-0.667144	8.46113e-14	-0.652204	0.0843741	yes	no	yes	-0.652204
dapB	-0.395112	0.145832	-0.353715	0.221538	no	no	no	-0.353715
dapD	-0.360356	0.157606	-0.340637	0.209211	no	no	no	-0.340637
dapE	0.219014	0.0258057	0.212686	0.0858164	no	no	no	0.212686
dapF	-0.276086	0.106657	-0.261867	0.143847	no	no	no	-0.261867
dbpA	0.580609	0.0280467	0.519057	0.227195	no	no	no	0.519057
dcd	-0.302483	0.00320821	-0.291994	0.0915134	yes	no	no	-0.291994
dcm	-0.154764	0.662178	-0.130094	0.24956	no	no	no	-0.130094
dcp	-0.543602	0.00680344	-0.510534	0.176664	yes	no	no	-0.510534
dcrB	0.00915184	0.969793	0.00887541	0.162468	no	no	no	0.00887541
dctA	-2.8128	1.80897e-16	-2.73951	0.328082	yes	yes	yes	-2.73951
dctR	0.457019	0.267982	0.34909	0.313194	no	no	no	0.34909
dcuA	-0.90932	0.000204263	-0.846634	0.223407	yes	no	yes	-0.846634
dcuB	-1.38528	0.00387443	-1.16661	0.44636	yes	yes	yes	-1.16661
dcuC	-1.01606	0.00127192	-0.914616	0.286556	yes	no	yes	-0.914616
dcuD	0.539608	0.00315445	0.510517	0.162054	yes	no	no	0.510517
dcuR	-0.879325	1.92551e-08	-0.854313	0.145743	yes	no	yes	-0.854313
dcuS	-0.448659	0.0028901	-0.425252	0.133673	yes	no	no	-0.425252
dcyD	-0.0923375	0.699408	-0.0858231	0.174604	no	no	no	-0.0858231
ddl	-0.325856	1.83211e-05	-0.321288	0.0694838	yes	no	no	-0.321288
ddpA	0.187594	0.347862	0.174493	0.159191	no	no	no	0.174493
ddpB	0.136275	0.661156	0.118914	0.223755	no	no	no	0.118914
ddpC	0.136181	0.534983	0.12556	0.167654	no	no	no	0.12556
ddpD	-0.0170325	0.952104	-0.0146255	0.198556	no	no	no	-0.0146255
ddpF	0.260858	0.152071	0.24433	0.150889	no	no	no	0.24433
ddpX	-0.29792	0.183808	-0.269919	0.182623	no	no	no	-0.269919
deaD	2.82295	7.62451e-23	2.77263	0.276914	yes	yes	yes	2.77263
dedA	-0.247482	0.0464799	-0.239204	0.107375	no	no	no	-0.239204
dedD	-0.345101	0.000350785	-0.340839	0.0871365	yes	no	no	-0.340839
def	0.265935	0.0647084	0.240682	0.122528	no	no	no	0.240682
degP	-1.47681	1.14463e-20	-1.44983	0.151983	yes	yes	yes	-1.44983
degQ	-0.653058	0.000951314	-0.61377	0.177155	yes	no	yes	-0.61377
degS	0.627463	1.73201e-06	0.607551	0.120602	yes	no	yes	0.607551
deoA	-0.805322	0.0432983	-0.654227	0.341582	no	no	no	-0.654227
deoB	-1.02279	0.00172988	-0.914309	0.296336	yes	no	yes	-0.914309
deoC	-0.438009	0.118024	-0.380854	0.230192	no	no	no	-0.380854
deoD	-1.37906	1.99128e-07	-1.31075	0.248628	yes	yes	yes	-1.31075
deoR	0.0801326	0.508018	0.0775004	0.0954314	no	no	no	0.0775004
dfp	0.139497	0.594321	0.124826	0.194854	no	no	no	0.124826
dgkA	1.009	2.31625e-23	0.987506	0.0974091	yes	no	yes	0.987506
dgoA	-0.658338	0.00047514	-0.620273	0.169519	yes	no	yes	-0.620273
dgoD	-0.0267402	0.86941	-0.0248394	0.119496	no	no	no	-0.0248394
dgoK	-0.551529	0.000301233	-0.53338	0.137612	yes	no	no	-0.53338
dgoR	-0.808363	2.67535e-05	-0.773107	0.176331	yes	no	yes	-0.773107
dgoT	0.188934	0.254039	0.179351	0.135205	no	no	no	0.179351
dgsA	0.256836	0.166221	0.240407	0.152956	no	no	no	0.240407
dgt	-0.568358	4.82771e-07	-0.558087	0.104021	yes	no	no	-0.558087
dhaK	-0.658686	0.0038191	-0.607872	0.202089	yes	no	yes	-0.607872
dhaL	-1.12205	1.9534e-05	-1.04898	0.243374	yes	yes	yes	-1.04898
dhaM	-1.07683	0.000243982	-0.988674	0.269579	yes	no	yes	-0.988674
dhaR	0.165562	0.270071	0.155577	0.122844	no	no	no	0.155577
diaA	-0.698541	3.20999e-09	-0.683314	0.109841	yes	no	yes	-0.683314
dicA	0.452449	2.47152e-05	0.442246	0.0978088	yes	no	no	0.442246
dicB	0.0407896	0.899539	0.0346003	0.222155	no	no	no	0.0346003
dicC	0.382031	0.0813206	0.350792	0.184284	no	no	no	0.350792
dicF	0.43897	0.0258703	0.40556	0.169878	no	no	no	0.40556
dinB	2.01738	2.77583e-30	1.9922	0.170402	yes	yes	yes	1.9922
dinD	1.3892	6.71917e-12	1.34697	0.191881	yes	yes	yes	1.34697
dinF	1.97276	5.61706e-13	1.91454	0.261179	yes	yes	yes	1.91454
dinG	0.970821	2.22055e-13	0.950068	0.125222	yes	no	yes	0.950068
dinI	2.99723	2.54614e-48	2.97002	0.198885	yes	yes	yes	2.97002
dinJ	0.445822	0.0374107	0.410599	0.18354	no	no	no	0.410599
dinQ	1.49879	2.08771e-13	1.46048	0.194128	yes	yes	yes	1.46048
dipZ	-0.273084	0.11426	-0.255076	0.144979	no	no	no	-0.255076
djlA	0.262416	0.000774812	0.260115	0.0702722	yes	no	no	0.260115
djlB	0.810984	0.00415133	0.728039	0.252342	yes	no	yes	0.728039
djlC	-0.0994704	0.526537	-0.0941811	0.122424	no	no	no	-0.0941811
dkgA	-0.586034	0.0881442	-0.487281	0.284513	no	no	no	-0.487281
dkgB	0.152298	0.58913	0.13576	0.208284	no	no	no	0.13576
dksA	-0.0457913	0.835767	-0.0471196	0.157459	no	no	no	-0.0471196
dld	-0.974657	0.0119839	-0.824693	0.345906	no	no	no	-0.824693
dmsA	-1.72354	1.19612e-05	-1.59742	0.370844	yes	yes	yes	-1.59742
dmsB	-1.7862	4.98512e-06	-1.6585	0.369389	yes	yes	yes	-1.6585
dmsC	-1.62784	3.36558e-07	-1.53717	0.30058	yes	yes	yes	-1.53717
dmsD	-0.201462	0.140478	-0.193672	0.11473	no	no	no	-0.193672
dnaA	0.46441	5.97293e-05	0.449428	0.10521	yes	no	no	0.449428
dnaB	0.0960917	0.729794	0.0849936	0.198773	no	no	no	0.0849936
dnaC	-0.00672941	0.970771	-0.00592821	0.125863	no	no	no	-0.00592821
dnaE	-0.0750177	0.721447	-0.0692025	0.154337	no	no	no	-0.0692025
dnaG	0.456061	0.189311	0.374146	0.275257	no	no	no	0.374146
dnaJ	-0.956937	0.00952188	-0.820879	0.329359	yes	no	yes	-0.820879
dnaK	-1.1239	0.00233642	-0.986925	0.336971	yes	no	yes	-0.986925
dnaN	0.267734	0.0148921	0.259052	0.0963653	no	no	no	0.259052
dnaQ	-0.0613909	0.449349	-0.0625869	0.0651812	no	no	no	-0.0625869
dnaT	0.191289	0.320178	0.176092	0.154853	no	no	no	0.176092
dnaX	0.297532	0.0959665	0.275832	0.150394	no	no	no	0.275832
dos	0.660399	0.000505612	0.62468	0.17089	yes	no	yes	0.62468
dpiA	0.0432349	0.808138	0.0399206	0.128816	no	no	no	0.0399206
dpiB	0.224235	0.0846399	0.215115	0.110921	no	no	no	0.215115
dppA	-0.0999195	0.543375	-0.0952514	0.12768	no	no	no	-0.0952514
dppB	0.486955	0.0216051	0.450018	0.182976	no	no	no	0.450018
dppC	0.506722	0.0518686	0.451173	0.220847	no	no	no	0.451173
dppD	0.887108	5.93525e-05	0.836272	0.202344	yes	no	yes	0.836272
dppF	0.717035	0.00293906	0.659716	0.214802	yes	no	yes	0.659716
dps	-1.32578	0.00106374	-1.14636	0.37711	yes	yes	yes	-1.14636
dsbA	0.324648	0.0107359	0.305388	0.111869	no	no	no	0.305388
dsbB	0.133944	0.702278	0.111717	0.243814	no	no	no	0.111717
dsbC	-0.230719	0.113957	-0.221778	0.122902	no	no	no	-0.221778
dsbG	0.0119703	0.941772	0.0101811	0.119274	no	no	no	0.0101811
dsdA	-2.8713	0.000983657	-2.38707	0.867218	yes	yes	yes	-2.38707
dsdC	-0.574538	0.0464755	-0.501737	0.245178	no	no	no	-0.501737
dsdX	-4.27657	3.5082e-06	-3.90368	0.891241	yes	yes	yes	-3.90368
dsrA	-1.54478	0.0613601	-0.914563	0.737906	no	no	no	-0.914563
dsrB	0.175333	0.488519	0.158326	0.192406	no	no	no	0.158326
dtd	-1.00411	1.38394e-12	-0.982051	0.13387	yes	no	yes	-0.982051
dusA	0.445593	0.219984	0.356755	0.284001	no	no	no	0.356755
dusB	3.02385	9.86451e-12	2.91223	0.425054	yes	yes	yes	2.91223
dusC	1.71559	2.90104e-07	1.62077	0.315314	yes	yes	yes	1.62077
dut	-0.0253747	0.936867	-0.0189714	0.217977	no	no	no	-0.0189714
dxr	0.111826	0.214125	0.112737	0.0752267	no	no	no	0.112737
dxs	-0.444827	3.79883e-10	-0.44011	0.0662964	yes	no	no	-0.44011
eamA	0.0498639	0.832394	0.0469426	0.167181	no	no	no	0.0469426
eamB	1.15528	1.80995e-08	1.11219	0.192142	yes	yes	yes	1.11219
ebgA	-0.0023479	0.993533	-0.00103517	0.177028	no	no	no	-0.00103517
ebgC	-0.594787	0.0261252	-0.529776	0.230521	no	no	no	-0.529776
ebgR	0.294751	0.0776122	0.2799	0.141808	no	no	no	0.2799
ecnA	0.69213	0.00634828	0.630049	0.223985	yes	no	yes	0.630049
ecnB	0.245615	0.358223	0.215537	0.207755	no	no	no	0.215537
eco	-0.810881	1.03144e-07	-0.785735	0.141339	yes	no	yes	-0.785735
ecpD	1.04081	0.00971965	0.881598	0.361244	yes	no	yes	0.881598
eda	-0.125367	0.228774	-0.125759	0.0862463	no	no	no	-0.125759
edd	0.256446	0.101964	0.243938	0.132292	no	no	no	0.243938
efeB	1.30293	3.72964e-07	1.23909	0.239716	yes	yes	yes	1.23909
efeO	2.78198	1.32752e-10	2.67034	0.413368	yes	yes	yes	2.67034
efp	0.356081	0.214905	0.308016	0.228997	no	no	no	0.308016
elaA	-0.420148	0.0740758	-0.38262	0.197824	no	no	no	-0.38262
elaB	-0.842709	0.0180158	-0.706268	0.312538	no	no	no	-0.706268
elaD	0.529917	0.0352353	0.476439	0.215153	no	no	no	0.476439
elbA	2.4489	3.17642e-08	2.3188	0.421182	yes	yes	yes	2.3188
elbB	-0.816868	0.000534535	-0.759236	0.213517	yes	no	yes	-0.759236
emrA	0.553803	0.0229282	0.502359	0.210316	no	no	no	0.502359
emrB	0.426693	0.00349003	0.409428	0.129523	yes	no	no	0.409428
emrD	1.01291	2.69154e-05	0.954324	0.2223	yes	no	yes	0.954324
emrE	0.996028	4.9863e-05	0.932011	0.225916	yes	no	yes	0.932011
emrK	0.524509	0.171731	0.415887	0.302917	no	no	no	0.415887
emrY	0.606089	0.0470569	0.525518	0.259294	no	no	no	0.525518
emtA	-0.30193	0.282286	-0.263771	0.221162	no	no	no	-0.263771
endA	0.450488	0.240167	0.352176	0.296008	no	no	no	0.352176
engA	0.353354	0.0242882	0.336482	0.136013	no	no	no	0.336482
engB	0.061019	0.689645	0.0630542	0.115242	no	no	no	0.0630542
eno	-0.648153	0.0022573	-0.603855	0.189003	yes	no	yes	-0.603855
entA	-0.140464	0.456864	-0.130905	0.147686	no	no	no	-0.130905
entB	0.114963	0.747883	0.094155	0.246039	no	no	no	0.094155
entC	2.14237	1.16432e-10	2.06081	0.315959	yes	yes	yes	2.06081
entD	0.369018	0.00882341	0.35512	0.123707	yes	no	no	0.35512
entE	0.218298	0.308483	0.200138	0.171398	no	no	no	0.200138
entF	0.358416	0.0201552	0.342043	0.134018	no	no	no	0.342043
entS	1.8634	7.42999e-10	1.78901	0.286937	yes	yes	yes	1.78901
envC	0.0740269	0.75927	0.0674351	0.175201	no	no	no	0.0674351
envR	0.994704	0.0542834	0.745624	0.446914	no	no	no	0.745624
envY	0.223865	0.257275	0.209238	0.1599	no	no	no	0.209238
envZ	-0.47807	4.52383e-07	-0.471578	0.0873506	yes	no	no	-0.471578
epd	-0.138582	0.0703231	-0.136677	0.066163	no	no	no	-0.136677
eptA	0.232652	0.0502014	0.22629	0.102538	no	no	no	0.22629
eptB	-0.421322	0.000129248	-0.417056	0.0997284	yes	no	no	-0.417056
era	0.464023	0.144048	0.392394	0.256925	no	no	no	0.392394
erfK	-0.496501	0.0690843	-0.432284	0.229089	no	no	no	-0.432284
erpA	0.240247	0.0973723	0.225233	0.122764	no	no	no	0.225233
essD	0.859728	0.0066771	0.763892	0.282199	yes	no	yes	0.763892
essQ	1.60176	0.0217976	1.15747	0.661968	no	no	no	1.15747
etk	0.230757	0.0325724	0.225648	0.093906	no	no	no	0.225648
etp	0.345406	0.166988	0.307904	0.20293	no	no	no	0.307904
eutA	-0.201519	0.437283	-0.179192	0.198635	no	no	no	-0.179192
eutB	0.241703	0.0328214	0.230324	0.0983968	no	no	no	0.230324
eutC	-0.246975	0.428254	-0.208233	0.234662	no	no	no	-0.208233
eutD	-0.768146	0.0153876	-0.669551	0.277043	no	no	no	-0.669551
eutE	-0.971285	0.019783	-0.802427	0.367231	no	no	no	-0.802427
eutG	-0.232943	0.5776	-0.173675	0.289991	no	no	no	-0.173675
eutH	-0.36692	0.152086	-0.329054	0.208965	no	no	no	-0.329054
eutJ	-0.222911	0.679112	-0.142516	0.340626	no	no	no	-0.142516
eutK	-0.221257	0.389422	-0.196074	0.199024	no	no	no	-0.196074
eutL	-0.278622	0.289424	-0.249614	0.208051	no	no	no	-0.249614
eutM	-0.523886	0.130471	-0.431651	0.280855	no	no	no	-0.431651
eutN	-0.248827	0.744403	-0.124709	0.413478	no	no	no	-0.124709
eutP	-0.554172	0.221696	-0.406623	0.345464	no	no	no	-0.406623
eutQ	-0.552438	0.107176	-0.458872	0.280493	no	no	no	-0.458872
eutR	-0.00374324	0.983379	-0.00326437	0.117329	no	no	no	-0.00326437
eutS	-1.04874	0.079493	-0.719354	0.498818	no	no	no	-0.719354
eutT	-0.616964	0.0764967	-0.512809	0.290316	no	no	no	-0.512809
evgA	-0.563367	3.93663e-05	-0.543911	0.124768	yes	no	no	-0.543911
evgS	-0.40498	0.205278	-0.34765	0.253919	no	no	no	-0.34765
exbB	2.15144	7.43124e-11	2.07267	0.314555	yes	yes	yes	2.07267
exbD	2.21442	2.10557e-12	2.14265	0.30073	yes	yes	yes	2.14265
exoX	-0.336094	0.0340354	-0.319339	0.136738	no	no	no	-0.319339
exuR	0.308421	0.0235375	0.297611	0.118462	no	no	no	0.297611
exuT	-0.402576	0.056482	-0.368297	0.179166	no	no	no	-0.368297
fabA	0.303724	0.598728	0.190198	0.366688	no	no	no	0.190198
fabB	-0.867378	1.41298e-21	-0.857851	0.0870034	yes	no	yes	-0.857851
fabD	-0.103249	0.531628	-0.0978668	0.128351	no	no	no	-0.0978668
fabF	0.629023	7.36351e-06	0.605931	0.128477	yes	no	yes	0.605931
fabG	0.265462	0.0153876	0.248839	0.0963237	no	no	no	0.248839
fabH	-0.140918	0.266332	-0.137052	0.104249	no	no	no	-0.137052
fabI	0.242112	0.119396	0.230565	0.13073	no	no	no	0.230565
fabR	-0.502461	2.29879e-05	-0.491721	0.108305	yes	no	no	-0.491721
fabZ	0.547782	0.0153452	0.50336	0.196437	no	no	no	0.50336
fadA	0.16834	0.408217	0.155155	0.16	no	no	no	0.155155
fadB	0.0774161	0.777701	0.0685798	0.19478	no	no	no	0.0685798
fadD	0.383481	0.0946166	0.347028	0.191519	no	no	no	0.347028
fadE	-0.107332	0.619187	-0.0981205	0.163254	no	no	no	-0.0981205
fadH	-0.728746	2.09552e-05	-0.699792	0.156764	yes	no	yes	-0.699792
fadI	-0.589396	0.00634598	-0.546464	0.190245	yes	no	no	-0.546464
fadJ	-0.80594	2.77531e-05	-0.763174	0.176335	yes	no	yes	-0.763174
fadK	0.242608	0.101183	0.232373	0.125085	no	no	no	0.232373
fadL	0.444878	0.301678	0.334048	0.322491	no	no	no	0.334048
fadR	0.0379407	0.775847	0.0319086	0.0989367	no	no	no	0.0319086
fbaA	-1.33017	2.98403e-07	-1.26166	0.243392	yes	yes	yes	-1.26166
fbaB	-0.488937	0.0787677	-0.426427	0.232334	no	no	no	-0.426427
fbp	-0.617685	8.0248e-05	-0.592873	0.142376	yes	no	yes	-0.592873
fcl	0.030674	0.919823	0.0272419	0.214855	no	no	no	0.0272419
fdhD	-0.208892	0.131874	-0.201936	0.116644	no	no	no	-0.201936
fdhE	-0.271229	0.0728455	-0.258399	0.128856	no	no	no	-0.258399
fdhF	-1.42011	7.07142e-12	-1.37836	0.196457	yes	yes	yes	-1.37836
fdnG	-1.74372	0.00061703	-1.52001	0.482434	yes	yes	yes	-1.52001
fdnH	-3.20557	1.9421e-14	-3.10854	0.401839	yes	yes	yes	-3.10854
fdnI	-2.99735	2.33772e-17	-2.92375	0.340012	yes	yes	yes	-2.92375
fdoG	0.416648	0.106158	0.368354	0.21359	no	no	no	0.368354
fdoH	1.23371	0.000119988	1.13516	0.297405	yes	yes	yes	1.13516
fdoI	0.988343	0.00356778	0.868081	0.306217	yes	no	yes	0.868081
fdrA	-0.28415	0.335312	-0.246576	0.228575	no	no	no	-0.246576
fdx	0.513451	0.000886828	0.493285	0.138274	yes	no	no	0.493285
feaB	-0.129802	0.58903	-0.115543	0.180116	no	no	no	-0.115543
feaR	-0.567054	0.00407531	-0.531024	0.17477	yes	no	no	-0.531024
fecA	0.931139	3.28843e-07	0.895075	0.169132	yes	no	yes	0.895075
fecB	0.509003	3.72353e-05	0.499237	0.11238	yes	no	no	0.499237
fecC	0.57434	0.0323694	0.513071	0.230102	no	no	no	0.513071
fecD	0.0888846	0.629165	0.0835118	0.140606	no	no	no	0.0835118
fecE	0.0221251	0.908631	0.0199834	0.13991	no	no	no	0.0199834
fecI	3.54634	7.21731e-28	3.49252	0.312998	yes	yes	yes	3.49252
fecR	1.64386	1.74536e-08	1.57265	0.275396	yes	yes	yes	1.57265
feoA	1.99675	1.99128e-07	1.88474	0.363349	yes	yes	yes	1.88474
feoB	1.66565	2.8701e-07	1.57372	0.305438	yes	yes	yes	1.57372
feoC	1.34685	4.57644e-10	1.3009	0.203753	yes	yes	yes	1.3009
fepA	0.226432	0.254877	0.209947	0.160892	no	no	no	0.209947
fepB	1.79844	1.00798e-11	1.74002	0.251338	yes	yes	yes	1.74002
fepC	2.66884	5.97962e-11	2.56535	0.388971	yes	yes	yes	2.56535
fepD	3.14228	2.20779e-13	3.04073	0.410483	yes	yes	yes	3.04073
fepE	0.768265	0.0417763	0.696324	0.326222	no	no	no	0.696324
fepG	1.65107	4.44175e-10	1.58606	0.250295	yes	yes	yes	1.58606
fes	3.09871	7.66611e-18	3.0266	0.346243	yes	yes	yes	3.0266
ffh	-0.127733	0.274666	-0.124012	0.0963524	no	no	no	-0.124012
ffs	1.09569	0.0108456	0.912183	0.388011	no	no	no	0.912183
fhlA	-0.560014	0.00352536	-0.531819	0.170234	yes	no	no	-0.531819
fhuA	1.88527	3.11721e-13	1.82671	0.24744	yes	yes	yes	1.82671
fhuB	1.0073	1.83276e-08	0.973764	0.167081	yes	no	yes	0.973764
fhuC	1.13776	4.90748e-07	1.08543	0.210718	yes	yes	yes	1.08543
fhuD	0.906289	0.000376784	0.840179	0.231864	yes	no	yes	0.840179
fhuE	1.12308	6.08875e-18	1.10608	0.124068	yes	yes	yes	1.10608
fhuF	4.66426	3.8564e-23	4.57835	0.455137	yes	yes	yes	4.57835
fic	-0.161279	0.498683	-0.145225	0.181792	no	no	no	-0.145225
fieF	0.000980071	0.995088	0.00182516	0.096048	no	no	no	0.00182516
fimA	0.380858	0.0259867	0.359347	0.147937	no	no	no	0.359347
fimC	1.12152	0.0117738	0.926068	0.39833	no	no	no	0.926068
fimD	1.13779	3.0228e-06	1.07982	0.226231	yes	yes	yes	1.07982
fimE	0.882332	2.30721e-05	0.835984	0.191385	yes	no	yes	0.835984
fimF	0.0151991	0.968172	0.0124866	0.243728	no	no	no	0.0124866
fimG	0.508654	0.118464	0.426495	0.265911	no	no	no	0.426495
fimH	0.425876	0.00458852	0.407352	0.132826	yes	no	no	0.407352
fimI	0.831857	0.0069655	0.738549	0.272485	yes	no	yes	0.738549
fimZ	1.16425	0.00498683	0.996995	0.377355	yes	no	yes	0.996995
fis	2.99604	2.1937e-07	2.80805	0.552276	yes	yes	yes	2.80805
fiu	0.7649	0.00837982	0.685147	0.256225	yes	no	yes	0.685147
fixA	0.129049	0.640978	0.113108	0.203324	no	no	no	0.113108
fixB	0.00990989	0.971725	0.00972326	0.185545	no	no	no	0.00972326
fixC	-0.671108	0.0109956	-0.605406	0.231095	no	no	no	-0.605406
fixX	-0.572236	0.399657	-0.311331	0.433664	no	no	no	-0.311331
fklB	-0.248491	0.0593378	-0.238165	0.113037	no	no	no	-0.238165
fkpA	-0.694702	8.87549e-05	-0.66216	0.161302	yes	no	yes	-0.66216
fkpB	-0.0406451	0.824686	-0.039669	0.131816	no	no	no	-0.039669
fldA	0.50521	0.00504838	0.477071	0.15902	yes	no	no	0.477071
fldB	0.21256	0.0307272	0.203073	0.0857779	no	no	no	0.203073
flgA	-0.399773	0.10021	-0.362237	0.202107	no	no	no	-0.362237
flgB	0.0464655	0.938191	0.0307651	0.353124	no	no	no	0.0307651
flgC	-0.107442	0.865818	-0.0636865	0.366241	no	no	no	-0.0636865
flgD	0.331875	0.269898	0.282962	0.235443	no	no	no	0.282962
flgE	-0.188545	0.360269	-0.173914	0.163416	no	no	no	-0.173914
flgF	-0.122652	0.746305	-0.0947723	0.258368	no	no	no	-0.0947723
flgG	-0.180659	0.495948	-0.158095	0.200575	no	no	no	-0.158095
flgH	-0.120519	0.76045	-0.0937287	0.26683	no	no	no	-0.0937287
flgI	-0.21771	0.45487	-0.186888	0.219761	no	no	no	-0.186888
flgJ	-0.263973	0.295711	-0.233843	0.199912	no	no	no	-0.233843
flgK	-0.291204	0.0742643	-0.275574	0.138728	no	no	no	-0.275574
flgL	-0.297286	0.0306754	-0.288037	0.119116	no	no	no	-0.288037
flgM	-0.0375321	0.860798	-0.0349089	0.153939	no	no	no	-0.0349089
flgN	0.00461614	0.987187	0.00568566	0.185634	no	no	no	0.00568566
flhA	-0.400237	0.0813206	-0.363095	0.192742	no	no	no	-0.363095
flhB	0.0681313	0.842834	0.0570402	0.232952	no	no	no	0.0570402
flhC	0.116027	0.640527	0.10496	0.18451	no	no	no	0.10496
flhD	-0.0751812	0.837617	-0.0662724	0.246423	no	no	no	-0.0662724
flhE	0.237719	0.492934	0.193964	0.253142	no	no	no	0.193964
fliA	0.304445	0.301678	0.260975	0.230037	no	no	no	0.260975
fliC	0.241979	0.043562	0.232067	0.103683	no	no	no	0.232067
fliD	-0.336922	0.167651	-0.305002	0.19863	no	no	no	-0.305002
fliE	0.147491	0.647427	0.123575	0.231575	no	no	no	0.123575
fliF	-0.0862829	0.748096	-0.0752667	0.19257	no	no	no	-0.0752667
fliG	-0.205745	0.406555	-0.18257	0.192042	no	no	no	-0.18257
fliH	-0.300304	0.399657	-0.241735	0.265259	no	no	no	-0.241735
fliI	-0.0430864	0.897117	-0.035302	0.227383	no	no	no	-0.035302
fliJ	-0.435728	0.31196	-0.324618	0.320439	no	no	no	-0.324618
fliK	-0.461966	0.0714015	-0.412112	0.21515	no	no	no	-0.412112
fliL	-0.178784	0.505632	-0.157193	0.202098	no	no	no	-0.157193
fliM	0.0205814	0.910324	0.0223515	0.134546	no	no	no	0.0223515
fliN	0.00183357	0.998101	0.0014166	0.362323	no	no	no	0.0014166
fliO	-0.372323	0.494954	-0.241289	0.362498	no	no	no	-0.241289
fliP	0.158887	0.555433	0.142897	0.201235	no	no	no	0.142897
fliQ	-0.303748	0.516517	-0.213472	0.321119	no	no	no	-0.213472
fliR	0.470318	0.185592	0.382619	0.28116	no	no	no	0.382619
fliS	-0.357167	0.343834	-0.279624	0.283067	no	no	no	-0.279624
fliT	0.449255	0.144488	0.382502	0.249057	no	no	no	0.382502
fliY	-0.462914	0.0496636	-0.41748	0.200403	no	no	no	-0.41748
fliZ	0.317234	0.0856111	0.296774	0.155799	no	no	no	0.296774
flk	-0.00448302	0.987397	-0.005256	0.184838	no	no	no	-0.005256
flu	-1.26232	0.000413377	-1.13718	0.330707	yes	yes	yes	-1.13718
flxA	1.43997	1.14209e-07	1.37163	0.254415	yes	yes	yes	1.37163
fmt	0.257595	0.0187268	0.251682	0.0958021	no	no	no	0.251682
fnr	0.6866	2.26332e-08	0.672411	0.114035	yes	no	yes	0.672411
focA	0.484305	0.0224611	0.447449	0.183469	no	no	no	0.447449
focB	0.169721	0.421212	0.156317	0.164728	no	no	no	0.156317
folA	0.00110289	0.998519	0.00158752	0.326609	no	no	no	0.00158752
folB	-0.0941482	0.731051	-0.0824907	0.196132	no	no	no	-0.0824907
folC	-0.492745	7.884e-08	-0.482929	0.0848167	yes	no	no	-0.482929
folD	0.0748646	0.543416	0.0661035	0.0966998	no	no	no	0.0661035
folE	0.295593	0.0431484	0.278891	0.12585	no	no	no	0.278891
folK	0.280717	0.389931	0.233237	0.246642	no	no	no	0.233237
folM	0.0918575	0.600838	0.0861259	0.134804	no	no	no	0.0861259
folP	-0.256092	0.16108	-0.233821	0.151046	no	no	no	-0.233821
folX	1.19161	8.27727e-08	1.13153	0.208295	yes	yes	yes	1.13153
fpr	-0.207875	0.285803	-0.19379	0.157282	no	no	no	-0.19379
frc	0.960961	0.000463793	0.885069	0.249332	yes	no	yes	0.885069
frcK	-0.0158642	0.885211	-0.0179701	0.0813985	no	no	no	-0.0179701
frdA	-2.3272	0.000117213	-2.06588	0.580199	yes	yes	yes	-2.06588
frdB	-2.55172	2.12142e-05	-2.32907	0.574997	yes	yes	yes	-2.32907
frdC	-2.41159	1.17893e-05	-2.2098	0.525528	yes	yes	yes	-2.2098
frdD	-2.32088	1.44646e-05	-2.11844	0.510569	yes	yes	yes	-2.11844
fre	-0.217863	0.18598	-0.206055	0.136153	no	no	no	-0.206055
frlA	0.468861	0.0028901	0.446797	0.139648	yes	no	no	0.446797
frlB	0.306631	0.24899	0.27156	0.211491	no	no	no	0.27156
frlC	0.0678914	0.732821	0.0648123	0.146635	no	no	no	0.0648123
frlD	0.255008	0.0789991	0.243321	0.123663	no	no	no	0.243321
frlR	-0.325512	0.0307701	-0.309928	0.130315	no	no	no	-0.309928
frmA	0.21709	0.195272	0.198017	0.138242	no	no	no	0.198017
frmB	0.617165	2.471e-08	0.603824	0.10261	yes	no	yes	0.603824
frmR	0.377252	0.0149596	0.35772	0.135187	no	no	no	0.35772
frr	-0.120417	0.396799	-0.115462	0.113828	no	no	no	-0.115462
frsA	-0.218411	0.340563	-0.19565	0.181221	no	no	no	-0.19565
fruA	0.341723	0.0410577	0.324626	0.143747	no	no	no	0.324626
fruK	-0.160219	0.84531	-0.0756096	0.419212	no	no	no	-0.0756096
fruR	-1.35693	2.15795e-11	-1.31607	0.191915	yes	yes	yes	-1.31607
frvA	0.57856	0.122228	0.468529	0.303314	no	no	no	0.468529
frvB	0.0383339	0.910087	0.0320276	0.233899	no	no	no	0.0320276
frvR	0.486345	0.000511608	0.468373	0.125743	yes	no	no	0.468373
frvX	0.00344038	0.986729	0.00450445	0.133845	no	no	no	0.00450445
frwB	-1.31296	3.74162e-12	-1.27815	0.178988	yes	yes	yes	-1.27815
frwC	-0.644469	0.00919396	-0.583872	0.216987	yes	no	yes	-0.583872
frwD	-0.0420714	0.890591	-0.0359084	0.211467	no	no	no	-0.0359084
fryA	-0.0632511	0.734517	-0.0595517	0.137931	no	no	no	-0.0595517
fryB	-0.150529	0.731051	-0.110089	0.289358	no	no	no	-0.110089
fryC	0.151788	0.601552	0.132146	0.213923	no	no	no	0.132146
fsaA	-1.98003	9.02683e-09	-1.88796	0.32672	yes	yes	yes	-1.88796
fsaB	-1.429	0.000515803	-1.26987	0.383952	yes	yes	yes	-1.26987
fsr	-0.387051	0.00598904	-0.371428	0.124249	yes	no	no	-0.371428
ftnA	-2.1766	4.43296e-15	-2.11804	0.265728	yes	yes	yes	-2.11804
ftnB	-1.73834	0.000237579	-1.54036	0.447838	yes	yes	yes	-1.54036
ftsA	-0.853373	1.23592e-08	-0.823286	0.139448	yes	no	yes	-0.823286
ftsB	0.163528	0.562996	0.141007	0.209652	no	no	no	0.141007
ftsE	0.0827536	0.523682	0.080227	0.102045	no	no	no	0.080227
ftsI	-0.268547	0.00127103	-0.264279	0.0747014	yes	no	no	-0.264279
ftsK	0.608564	5.86839e-13	0.610134	0.0798071	yes	no	yes	0.610134
ftsL	0.0762661	0.578766	0.0717127	0.106546	no	no	no	0.0717127
ftsN	-0.36923	0.00515173	-0.351765	0.116659	yes	no	no	-0.351765
ftsP	-0.183265	0.0169112	-0.185808	0.067536	no	no	no	-0.185808
ftsQ	-0.427716	0.0033762	-0.409669	0.129438	yes	no	no	-0.409669
ftsW	-0.459689	0.000290647	-0.445193	0.114395	yes	no	no	-0.445193
ftsX	-0.209089	0.0583838	-0.203172	0.0951811	no	no	no	-0.203172
ftsY	0.328288	0.0231993	0.307707	0.125597	no	no	no	0.307707
ftsZ	-0.795239	3.77955e-06	-0.763636	0.158348	yes	no	yes	-0.763636
fucA	-1.10832	0.00360368	-0.957958	0.346015	yes	no	yes	-0.957958
fucI	-0.968593	0.0054879	-0.846161	0.313355	yes	no	yes	-0.846161
fucK	-1.03148	2.30234e-05	-0.96958	0.224908	yes	no	yes	-0.96958
fucO	-1.16328	0.00192817	-1.01787	0.343922	yes	yes	yes	-1.01787
fucP	0.745041	0.00701635	0.670841	0.244343	yes	no	yes	0.670841
fucR	-1.4241	1.3693e-20	-1.40802	0.146642	yes	yes	yes	-1.40802
fucU	-0.91974	7.39347e-05	-0.858047	0.21289	yes	no	yes	-0.858047
fumA	-1.38038	0.00182052	-1.19937	0.411674	yes	yes	yes	-1.19937
fumB	-1.14239	0.0040988	-0.98602	0.363062	yes	no	yes	-0.98602
fumC	0.794911	0.0144802	0.701328	0.28527	no	no	no	0.701328
fur	0.283743	0.184851	0.260143	0.174722	no	no	no	0.260143
fusA	0.893954	0.00248594	0.806928	0.2658	yes	no	yes	0.806928
fxsA	-0.727233	0.17977	-0.490412	0.41665	no	no	no	-0.490412
gabD	-0.737254	0.0926472	-0.567588	0.361418	no	no	no	-0.567588
gabP	0.420546	0.0460476	0.38772	0.179871	no	no	no	0.38772
gabT	0.468578	0.0491706	0.423839	0.202482	no	no	no	0.423839
gadA	-0.167238	0.44288	-0.154197	0.169159	no	no	no	-0.154197
gadB	-0.963696	0.018833	-0.803686	0.362828	no	no	no	-0.803686
gadC	0.362542	0.193616	0.315325	0.223877	no	no	no	0.315325
gadE	-0.123362	0.799946	-0.0857171	0.307337	no	no	no	-0.0857171
gadW	-0.328433	0.0859467	-0.298602	0.160893	no	no	no	-0.298602
gadX	0.110626	0.738253	0.0935351	0.230897	no	no	no	0.0935351
gadY	0.708155	0.000488943	0.66723	0.183209	yes	no	yes	0.66723
galE	0.252076	0.578868	0.18419	0.309438	no	no	no	0.18419
galF	0.203567	0.426096	0.177559	0.196613	no	no	no	0.177559
galK	-1.40444	3.44713e-05	-1.29492	0.316774	yes	yes	yes	-1.29492
galM	-1.54709	2.03611e-13	-1.50244	0.200499	yes	yes	yes	-1.50244
galP	0.10519	0.732763	0.0909018	0.217495	no	no	no	0.0909018
galR	-1.05533	1.31145e-16	-1.03731	0.121487	yes	yes	yes	-1.03731
galS	-1.48299	1.79353e-08	-1.42032	0.248022	yes	yes	yes	-1.42032
galT	-0.441475	0.399657	-0.291635	0.363978	no	no	no	-0.291635
galU	0.0491613	0.717979	0.0462994	0.102283	no	no	no	0.0462994
gapA	-0.79766	7.21449e-05	-0.754914	0.18353	yes	no	yes	-0.754914
garD	-1.95835	0.00733455	-1.50969	0.721036	yes	yes	yes	-1.50969
garK	-0.119628	0.648087	-0.106145	0.193218	no	no	no	-0.106145
garL	-1.09987	0.0924017	-0.708505	0.548847	no	no	no	-0.708505
garP	-3.32063	0.00136982	-2.70205	1.05999	yes	yes	yes	-2.70205
garR	-0.567831	0.0731269	-0.483285	0.264864	no	no	no	-0.483285
gatA	-1.88	0.000720883	-1.62435	0.530318	yes	yes	yes	-1.62435
gatB	-2.95774	1.11199e-06	-2.73929	0.581449	yes	yes	yes	-2.73929
gatC	-3.01629	6.04071e-07	-2.80343	0.57792	yes	yes	yes	-2.80343
gatD	-3.55904	3.22303e-08	-3.34914	0.615609	yes	yes	yes	-3.34914
gatY	-0.978891	0.0021803	-0.874595	0.288828	yes	no	yes	-0.874595
gcd	1.45809	5.13082e-16	1.42712	0.171638	yes	yes	yes	1.42712
gcl	-0.228267	0.228774	-0.21096	0.154513	no	no	no	-0.21096
gcvA	0.68903	4.64222e-05	0.659779	0.154223	yes	no	yes	0.659779
gcvB	-0.264246	0.454089	-0.213089	0.259689	no	no	no	-0.213089
gcvH	-2.78352	1.36156e-05	-2.52666	0.614063	yes	yes	yes	-2.52666
gcvP	-2.34087	4.11025e-07	-2.18955	0.439336	yes	yes	yes	-2.18955
gcvR	-0.890909	2.10461e-08	-0.86896	0.148249	yes	no	yes	-0.86896
gcvT	-1.54172	4.51308e-08	-1.46532	0.266681	yes	yes	yes	-1.46532
gdhA	-0.280718	0.081124	-0.266915	0.136647	no	no	no	-0.266915
gfcA	0.76038	0.00711889	0.682167	0.249965	yes	no	yes	0.682167
gfcB	1.81901	0.00249169	1.51888	0.575506	yes	yes	yes	1.51888
gfcC	1.27959	0.000609712	1.14742	0.344925	yes	yes	yes	1.14742
gfcD	0.363658	0.0695412	0.337006	0.169533	no	no	no	0.337006
gfcE	0.230067	0.128199	0.218189	0.126989	no	no	no	0.218189
ggt	-0.100627	0.605979	-0.0965877	0.148655	no	no	no	-0.0965877
ghrA	-0.395462	0.104135	-0.359856	0.202153	no	no	no	-0.359856
ghrB	-0.445712	0.000794604	-0.428305	0.119036	yes	no	no	-0.428305
gidB	0.796545	0.000354619	0.747461	0.20178	yes	no	yes	0.747461
glcA	1.18636	5.14818e-09	1.14631	0.190482	yes	yes	yes	1.14631
glcB	-0.368377	0.270071	-0.305214	0.259421	no	no	no	-0.305214
glcC	-0.537085	0.0188634	-0.492193	0.19797	no	no	no	-0.492193
glcD	-0.126056	0.663502	-0.108789	0.2103	no	no	no	-0.108789
glcE	0.16415	0.608987	0.13724	0.23211	no	no	no	0.13724
glcF	-0.44489	0.072251	-0.402685	0.208231	no	no	no	-0.402685
glcG	-1.10367	0.0257851	-0.858837	0.441931	no	no	no	-0.858837
gldA	-1.87253	4.98364e-08	-1.77542	0.324855	yes	yes	yes	-1.77542
glf	-0.475905	0.0307272	-0.436063	0.189211	no	no	no	-0.436063
glgA	-1.12904	0.00297729	-0.984578	0.34675	yes	no	yes	-0.984578
glgB	-0.960607	0.0031381	-0.842324	0.293752	yes	no	yes	-0.842324
glgC	-1.40187	0.00154803	-1.214	0.412477	yes	yes	yes	-1.214
glgP	-0.761841	0.0145391	-0.663842	0.272833	no	no	no	-0.663842
glgS	-1.62707	0.00119985	-1.40203	0.473591	yes	yes	yes	-1.40203
glgX	-1.18843	0.00200484	-1.04241	0.352515	yes	yes	yes	-1.04241
glk	-1.30796	9.68377e-06	-1.22196	0.275655	yes	yes	yes	-1.22196
glmM	-0.354242	0.0526057	-0.331439	0.155989	no	no	no	-0.331439
glmS	-0.151959	0.468778	-0.138325	0.162699	no	no	no	-0.138325
glmU	-0.27631	0.474272	-0.220147	0.280305	no	no	no	-0.220147
glmY	-0.897179	0.00921519	-0.780726	0.306336	yes	no	yes	-0.780726
glmZ	1.19291	0.000385589	1.08262	0.309881	yes	yes	yes	1.08262
glnA	-0.800137	6.92566e-07	-0.772076	0.148966	yes	no	yes	-0.772076
glnB	0.432439	0.0654559	0.391856	0.198004	no	no	no	0.391856
glnD	0.0418815	0.809067	0.0413264	0.125274	no	no	no	0.0413264
glnE	-0.888859	0.000106572	-0.838424	0.209843	yes	no	yes	-0.838424
glnG	-0.439754	3.4393e-05	-0.43246	0.0966811	yes	no	no	-0.43246
glnH	-1.10597	4.58319e-06	-1.04631	0.223985	yes	yes	yes	-1.04631
glnK	-0.170835	0.768121	-0.107374	0.350452	no	no	no	-0.107374
glnL	0.0421529	0.715969	0.0428224	0.0873477	no	no	no	0.0428224
glnP	-0.549923	0.0808062	-0.468166	0.262311	no	no	no	-0.468166
glnQ	-0.534805	0.0860832	-0.459755	0.258948	no	no	no	-0.459755
glnS	-0.29716	0.148002	-0.273378	0.169526	no	no	no	-0.273378
glnU	0.210341	0.596665	0.163089	0.278613	no	no	no	0.163089
glnV	0.0438939	0.885211	0.0383438	0.211983	no	no	no	0.0383438
glnW	0.399605	0.38865	0.297433	0.332906	no	no	no	0.297433
glnX	1.03545	0.0215802	0.839501	0.396656	no	no	no	0.839501
gloA	-0.351645	0.0787329	-0.32505	0.168708	no	no	no	-0.32505
gloB	-0.520504	5.53212e-05	-0.503093	0.117356	yes	no	no	-0.503093
glpA	-6.19124	1.75622e-26	-6.08223	0.561324	yes	yes	yes	-6.08223
glpB	-7.02403	8.47904e-22	-6.86887	0.706212	yes	yes	yes	-6.86887
glpC	-6.09663	5.9663e-17	-5.92441	0.700615	yes	yes	yes	-5.92441
glpD	-4.9067	3.06138e-32	-4.8382	0.40196	yes	yes	yes	-4.8382
glpE	-0.549688	0.0290644	-0.499572	0.216434	no	no	no	-0.499572
glpF	-3.63069	1.53441e-31	-3.58101	0.300917	yes	yes	yes	-3.58101
glpG	-0.0397952	0.899227	-0.0329956	0.216449	no	no	no	-0.0329956
glpK	-5.23962	6.13884e-19	-5.10976	0.567293	yes	yes	yes	-5.10976
glpQ	-5.17581	4.27054e-20	-5.05594	0.543408	yes	yes	yes	-5.05594
glpR	-0.311944	0.0613538	-0.293421	0.14212	no	no	no	-0.293421
glpT	-6.59883	1.51852e-33	-6.50659	0.529127	yes	yes	yes	-6.50659
glpX	-0.94119	7.66213e-07	-0.903007	0.17644	yes	no	yes	-0.903007
gltA	-2.4056	2.87378e-06	-2.22293	0.489709	yes	yes	yes	-2.22293
gltB	0.745238	0.00947391	0.669589	0.253296	yes	no	yes	0.669589
gltD	0.966987	0.0250007	0.787849	0.380133	no	no	no	0.787849
gltF	1.07253	2.88299e-06	1.01815	0.212645	yes	yes	yes	1.01815
gltI	-0.680685	0.00815479	-0.614178	0.226336	yes	no	yes	-0.614178
gltJ	-0.134245	0.56019	-0.121705	0.174472	no	no	no	-0.121705
gltK	-0.310324	0.235107	-0.274036	0.208739	no	no	no	-0.274036
gltL	-0.170884	0.505226	-0.152004	0.193887	no	no	no	-0.152004
gltP	0.682019	5.13431e-08	0.6668	0.116145	yes	no	yes	0.6668
gltS	-0.225682	0.109962	-0.216369	0.119332	no	no	no	-0.216369
gltT	0.406315	0.506519	0.242757	0.390957	no	no	no	0.242757
gltU	0.145825	0.833287	0.0792595	0.383884	no	no	no	0.0792595
gltV	0.900424	0.185525	0.521296	0.50872	no	no	no	0.521296
gltW	-0.0577872	0.936248	-0.0300182	0.387154	no	no	no	-0.0300182
gltX	0.240099	0.436792	0.203757	0.232137	no	no	no	0.203757
glxK	-0.372735	0.284907	-0.302464	0.268795	no	no	no	-0.302464
glxR	0.563384	0.0438177	0.500875	0.237729	no	no	no	0.500875
glyA	-0.623421	0.00112593	-0.587391	0.171224	yes	no	yes	-0.587391
glyQ	0.20694	0.297089	0.191848	0.159788	no	no	no	0.191848
glyS	0.0969948	0.537291	0.0927503	0.122376	no	no	no	0.0927503
glyT	0.352573	0.461287	0.248373	0.332925	no	no	no	0.248373
glyU	2.19026	2.25493e-14	2.12892	0.27402	yes	yes	yes	2.12892
glyV	0.247455	0.172948	0.231711	0.149724	no	no	no	0.231711
glyW	0.88496	0.013489	0.759474	0.316662	no	no	no	0.759474
glyX	0.884875	0.029516	0.72621	0.354347	no	no	no	0.72621
glyY	1.43465	0.000343429	1.28779	0.370577	yes	yes	yes	1.28779
gmd	0.0384101	0.878779	0.0347821	0.179703	no	no	no	0.0347821
gmhA	-0.927147	1.58071e-05	-0.872767	0.197938	yes	no	yes	-0.872767
gmhB	-0.397759	0.00381972	-0.383834	0.121867	yes	no	no	-0.383834
gmk	0.73644	2.62307e-05	0.704784	0.160216	yes	no	yes	0.704784
gmm	0.486929	0.153843	0.402485	0.273411	no	no	no	0.402485
gmr	0.208171	0.212986	0.195697	0.137382	no	no	no	0.195697
gnd	-0.288181	0.0224316	-0.278365	0.110018	no	no	no	-0.278365
gnsA	0.146152	0.45409	0.135065	0.152404	no	no	no	0.135065
gnsB	0.638229	0.0197899	0.570482	0.237385	no	no	no	0.570482
gntK	0.763017	0.205285	0.475282	0.449299	no	no	no	0.475282
gntP	-0.806894	2.55204e-05	-0.767651	0.175721	yes	no	yes	-0.767651
gntR	-0.298954	0.00236039	-0.291922	0.0877111	yes	no	no	-0.291922
gntT	1.00561	0.234971	0.463959	0.569467	no	no	no	0.463959
gntU	0.897654	0.136468	0.581668	0.478416	no	no	no	0.581668
gntX	0.0902604	0.443234	0.0877354	0.0939995	no	no	no	0.0877354
gntY	-0.249931	0.315066	-0.221723	0.196941	no	no	no	-0.221723
gor	-0.0626912	0.656725	-0.062222	0.108068	no	no	no	-0.062222
gph	-0.0606824	0.568513	-0.0607685	0.0832802	no	no	no	-0.0607685
gpmA	0.5689	0.0415818	0.50411	0.237994	no	no	no	0.50411
gpmM	-0.931263	4.59991e-05	-0.876034	0.209827	yes	no	yes	-0.876034
gpp	0.128893	0.267698	0.121906	0.0958971	no	no	no	0.121906
gpsA	-0.896662	1.28317e-07	-0.859977	0.157636	yes	no	yes	-0.859977
gpt	0.0968173	0.876589	0.0596327	0.362789	no	no	no	0.0596327
greA	0.917393	0.00077958	0.842038	0.247616	yes	no	yes	0.842038
greB	0.0361276	0.739676	0.034689	0.0819451	no	no	no	0.034689
groEL	-0.796219	0.00208099	-0.727892	0.231703	yes	no	yes	-0.727892
groES	-1.37179	1.5644e-05	-1.27451	0.29656	yes	yes	yes	-1.27451
grpE	-0.740564	0.00911201	-0.661018	0.249975	yes	no	yes	-0.661018
grxA	1.17701	5.37055e-06	1.10986	0.240588	yes	yes	yes	1.10986
grxB	-0.692962	0.00224954	-0.639818	0.202387	yes	no	yes	-0.639818
grxC	-0.126562	0.299017	-0.121228	0.100028	no	no	no	-0.121228
grxD	0.496441	0.0325724	0.452458	0.19919	no	no	no	0.452458
gshA	-0.45881	3.71701e-06	-0.436404	0.0907894	yes	no	no	-0.436404
gshB	0.026381	0.846367	0.0311689	0.1003	no	no	no	0.0311689
gsiA	-1.04475	2.67401e-05	-0.980364	0.22966	yes	no	yes	-0.980364
gsiB	-0.896133	0.000875357	-0.821513	0.243739	yes	no	yes	-0.821513
gsiC	-0.814359	3.0492e-05	-0.775106	0.178923	yes	no	yes	-0.775106
gsiD	-0.537597	0.0259867	-0.496434	0.208016	no	no	no	-0.496434
gsk	0.387153	0.167871	0.33915	0.226739	no	no	no	0.33915
gsp	0.305029	0.0604487	0.289369	0.138634	no	no	no	0.289369
gspA	0.448928	0.0198017	0.416643	0.16679	no	no	no	0.416643
gspB	0.206077	0.382375	0.185578	0.184233	no	no	no	0.185578
gspC	1.76202	7.48456e-08	1.67269	0.308996	yes	yes	yes	1.67269
gspD	0.696139	4.83719e-09	0.680854	0.110662	yes	no	yes	0.680854
gspE	0.391275	0.00132336	0.380315	0.108866	yes	no	no	0.380315
gspF	0.135204	0.402706	0.127719	0.128786	no	no	no	0.127719
gspG	-0.0223275	0.944939	-0.0182279	0.22045	no	no	no	-0.0182279
gspH	0.25795	0.42832	0.215385	0.243664	no	no	no	0.215385
gspI	0.664596	0.0655142	0.549925	0.302299	no	no	no	0.549925
gspJ	0.45428	0.00227743	0.434658	0.132285	yes	no	no	0.434658
gspK	0.504255	0.00459805	0.474803	0.157308	yes	no	no	0.474803
gspL	0.396165	0.00310493	0.382759	0.118911	yes	no	no	0.382759
gspM	0.542582	0.0182883	0.496627	0.198973	no	no	no	0.496627
gspO	0.350238	0.0304334	0.337661	0.139845	no	no	no	0.337661
gst	-0.837007	0.00035948	-0.77979	0.212855	yes	no	yes	-0.77979
guaA	0.0528622	0.764069	0.048774	0.130338	no	no	no	0.048774
guaB	0.387558	0.331541	0.296478	0.298655	no	no	no	0.296478
guaC	-0.0967031	0.4557	-0.0926214	0.103063	no	no	no	-0.0926214
guaD	-0.239006	0.157567	-0.223785	0.140265	no	no	no	-0.223785
gudD	-0.261736	0.257315	-0.236683	0.185213	no	no	no	-0.236683
gudP	-2.96557	0.000411515	-2.54918	0.824252	yes	yes	yes	-2.54918
gudX	-0.375965	0.0661283	-0.347517	0.173177	no	no	no	-0.347517
gutM	-0.582904	0.0517484	-0.504653	0.253655	no	no	no	-0.504653
gutQ	-1.046	2.32186e-11	-1.01755	0.147645	yes	yes	yes	-1.01755
gyrA	0.515605	0.000147785	0.493735	0.123147	yes	no	no	0.493735
gyrB	0.525955	0.00140057	0.503683	0.14682	yes	no	no	0.503683
hcaB	0.0707389	0.782544	0.0635743	0.182918	no	no	no	0.0635743
hcaC	-0.182759	0.617036	-0.14556	0.259083	no	no	no	-0.14556
hcaD	-0.492312	0.048032	-0.441539	0.211605	no	no	no	-0.441539
hcaE	-0.112927	0.563036	-0.112932	0.149619	no	no	no	-0.112932
hcaF	-0.129417	0.666685	-0.112596	0.216696	no	no	no	-0.112596
hcaR	-1.02253	1.4662e-05	-0.962704	0.217936	yes	no	yes	-0.962704
hcaT	-0.134338	0.359585	-0.1288	0.118253	no	no	no	-0.1288
hchA	-1.74306	2.83286e-11	-1.6801	0.248725	yes	yes	yes	-1.6801
hcp	-2.48713	6.90901e-07	-2.31686	0.477104	yes	yes	yes	-2.31686
hcr	-1.75432	1.71884e-11	-1.69553	0.247989	yes	yes	yes	-1.69553
hda	0.138785	0.487565	0.128359	0.154898	no	no	no	0.128359
hdeA	-1.63085	0.000755409	-1.43675	0.45611	yes	yes	yes	-1.43675
hdeB	-1.93842	0.000434094	-1.69509	0.525696	yes	yes	yes	-1.69509
hdeD	-0.784664	0.103782	-0.579364	0.394851	no	no	no	-0.579364
hdfR	-0.492076	0.000527058	-0.477299	0.127746	yes	no	no	-0.477299
hdhA	-1.00129	0.00062679	-0.919388	0.267166	yes	no	yes	-0.919388
helD	-0.464199	0.0224611	-0.426079	0.175891	no	no	no	-0.426079
hemA	0.261918	0.120679	0.238236	0.14106	no	no	no	0.238236
hemB	-0.113424	0.553195	-0.102032	0.146941	no	no	no	-0.102032
hemC	-0.389178	0.00671239	-0.373241	0.12653	yes	no	no	-0.373241
hemD	-0.0727842	0.596665	-0.0714206	0.106798	no	no	no	-0.0714206
hemE	-0.450107	0.00214157	-0.431769	0.130397	yes	no	no	-0.431769
hemF	0.29959	0.0325724	0.287357	0.121248	no	no	no	0.287357
hemG	-0.141765	0.0962733	-0.140528	0.0730043	no	no	no	-0.140528
hemH	-0.403689	0.0358796	-0.373272	0.165193	no	no	no	-0.373272
hemL	0.463464	2.22523e-12	0.459782	0.0620805	yes	no	no	0.459782
hemN	-0.345728	0.0565631	-0.328042	0.154532	no	no	no	-0.328042
hemX	-0.578559	0.00045482	-0.548382	0.148497	yes	no	no	-0.548382
hemY	-0.463026	3.12608e-05	-0.444815	0.101267	yes	no	no	-0.444815
hepA	1.37372	6.87347e-05	1.2615	0.322002	yes	yes	yes	1.2615
hflB	-0.028035	0.833956	-0.0369596	0.0980417	no	no	no	-0.0369596
hflC	-0.433045	9.50612e-05	-0.42638	0.100742	yes	no	no	-0.42638
hflD	0.436167	0.0669225	0.394948	0.200606	no	no	no	0.394948
hflK	-0.770962	5.61646e-09	-0.751803	0.123238	yes	no	yes	-0.751803
hflX	-0.626928	9.37506e-07	-0.607063	0.11773	yes	no	yes	-0.607063
hfq	0.00844479	0.952104	0.00834844	0.103052	no	no	no	0.00834844
hha	1.15713	7.62258e-18	1.13046	0.128327	yes	yes	yes	1.13046
hinT	-0.568622	0.000100133	-0.545175	0.132525	yes	no	no	-0.545175
hipA	0.120161	0.56181	0.114698	0.157985	no	no	no	0.114698
hipB	-0.00604716	0.984252	-0.00727439	0.190882	no	no	no	-0.00727439
hisA	-0.51808	0.0870014	-0.444857	0.251432	no	no	no	-0.444857
hisB	-0.624234	0.0255933	-0.552769	0.241129	no	no	no	-0.552769
hisC	0.0626534	0.876572	0.0457202	0.267076	no	no	no	0.0457202
hisD	0.0910799	0.772227	0.0783732	0.219812	no	no	no	0.0783732
hisF	-0.49737	0.0963483	-0.434939	0.247547	no	no	no	-0.434939
hisG	0.078534	0.761693	0.0703714	0.186398	no	no	no	0.0703714
hisH	-0.542972	0.118484	-0.446639	0.283492	no	no	no	-0.446639
hisI	-0.315533	0.261597	-0.277615	0.221933	no	no	no	-0.277615
hisJ	0.853004	7.9669e-05	0.804814	0.197732	yes	no	yes	0.804814
hisL	1.34084	0.0074078	1.10378	0.462148	yes	yes	yes	1.10378
hisM	0.134712	0.604461	0.120385	0.193642	no	no	no	0.120385
hisP	0.664147	0.0115916	0.597562	0.230173	no	no	no	0.597562
hisQ	0.294608	0.176068	0.269196	0.177685	no	no	no	0.269196
hisR	1.19869	0.0680381	0.791871	0.574204	no	no	no	0.791871
hisS	-0.367822	3.34614e-07	-0.36359	0.0664753	yes	no	no	-0.36359
hlyE	0.0876754	0.807875	0.0721002	0.242438	no	no	no	0.0721002
hmp	-1.169	0.0164353	-0.936516	0.440447	no	no	no	-0.936516
hns	0.446294	0.0288486	0.414038	0.175693	no	no	no	0.414038
hofB	0.491613	0.00193696	0.469002	0.141181	yes	no	no	0.469002
hofC	0.419514	0.00243448	0.404715	0.123044	yes	no	no	0.404715
hofM	-0.235023	0.31255	-0.21156	0.185231	no	no	no	-0.21156
hofN	0.0489425	0.869055	0.0423538	0.207559	no	no	no	0.0423538
hofO	-0.500299	0.248891	-0.373528	0.329331	no	no	no	-0.373528
hofP	-0.333221	0.453175	-0.243997	0.313772	no	no	no	-0.243997
hofQ	0.158264	0.212748	0.153358	0.10535	no	no	no	0.153358
hokA	2.02265	4.89035e-14	1.96661	0.256509	yes	yes	yes	1.96661
hokB	-0.90402	0.00317311	-0.809443	0.275335	yes	no	yes	-0.809443
hokD	0.738211	3.10067e-08	0.718732	0.123836	yes	no	yes	0.718732
hokE	0.183608	0.484972	0.16292	0.199238	no	no	no	0.16292
holA	-0.251642	0.00250863	-0.249529	0.0743567	yes	no	no	-0.249529
holB	0.3382	0.000567371	0.328112	0.0882414	yes	no	no	0.328112
holC	-0.125914	0.624719	-0.110515	0.191063	no	no	no	-0.110515
holD	0.773547	0.0632105	0.62068	0.351589	no	no	no	0.62068
holE	0.278466	0.358223	0.238425	0.232778	no	no	no	0.238425
hpf	-0.274415	0.011309	-0.270306	0.0953407	no	no	no	-0.270306
hpt	0.510722	0.026284	0.467477	0.19781	no	no	no	0.467477
hrpA	0.0099231	0.963684	0.00182423	0.150427	no	no	no	0.00182423
hrpB	0.132619	0.128199	0.130006	0.0741588	no	no	no	0.130006
hscA	0.206841	0.0585953	0.201172	0.0942827	no	no	no	0.201172
hscB	0.661384	9.82491e-07	0.642753	0.124554	yes	no	yes	0.642753
hscC	-0.639432	0.000872969	-0.598979	0.172213	yes	no	yes	-0.598979
hsdM	0.149821	0.506519	0.133897	0.172538	no	no	no	0.133897
hsdR	-0.910146	2.0821e-07	-0.887254	0.162751	yes	no	yes	-0.887254
hsdS	-0.00705082	0.978089	-0.00932178	0.174445	no	no	no	-0.00932178
hslJ	0.987128	5.5131e-08	0.954059	0.169081	yes	no	yes	0.954059
hslO	0.487686	0.201275	0.382933	0.298528	no	no	no	0.382933
hslR	0.052614	0.911771	0.0382618	0.304783	no	no	no	0.0382618
hslU	-0.522391	0.105248	-0.440005	0.264826	no	no	no	-0.440005
hslV	-0.88768	0.0751606	-0.6553	0.419775	no	no	no	-0.6553
hspQ	-0.580573	0.137816	-0.458688	0.314325	no	no	no	-0.458688
hsrA	-0.179519	0.277408	-0.168627	0.134635	no	no	no	-0.168627
htpG	-1.45957	2.47197e-07	-1.38389	0.265535	yes	yes	yes	-1.38389
htpX	-0.618685	1.04231e-05	-0.59795	0.128377	yes	no	yes	-0.59795
htrE	1.35661	8.52573e-12	1.31679	0.188083	yes	yes	yes	1.31679
htrG	-1.29679	0.0538438	-0.860449	0.604137	no	no	no	-0.860449
htrL	1.25255	0.000322705	1.13706	0.322081	yes	yes	yes	1.13706
hupA	-0.517592	0.00130507	-0.493668	0.143659	yes	no	no	-0.493668
hupB	-0.604567	0.000832868	-0.572575	0.162181	yes	no	no	-0.572575
hyaA	-1.54157	5.32794e-05	-1.41105	0.357866	yes	yes	yes	-1.41105
hyaB	-1.41309	0.000138767	-1.28455	0.346002	yes	yes	yes	-1.28455
hyaC	-0.411256	0.132877	-0.360802	0.223985	no	no	no	-0.360802
hyaD	-0.666124	0.0102227	-0.603385	0.227523	no	no	no	-0.603385
hyaE	-0.859098	0.00610472	-0.762032	0.278588	yes	no	yes	-0.762032
hyaF	-1.2592	2.74258e-07	-1.19978	0.228605	yes	yes	yes	-1.19978
hybA	-2.82026	6.19224e-14	-2.7299	0.35983	yes	yes	yes	-2.7299
hybB	-2.86653	4.24767e-13	-2.77142	0.378785	yes	yes	yes	-2.77142
hybC	-1.98446	2.79969e-15	-1.93225	0.240367	yes	yes	yes	-1.93225
hybD	-1.7618	1.25508e-13	-1.71283	0.22668	yes	yes	yes	-1.71283
hybE	-1.96958	1.01423e-14	-1.92579	0.243391	yes	yes	yes	-1.92579
hybF	-2.14835	9.43412e-17	-2.09344	0.247723	yes	yes	yes	-2.09344
hybG	-1.32882	3.47596e-13	-1.29803	0.173437	yes	yes	yes	-1.29803
hybO	-2.19456	3.6592e-13	-2.12602	0.288486	yes	yes	yes	-2.12602
hycA	-0.499357	0.259808	-0.369406	0.334688	no	no	no	-0.369406
hycB	-0.992464	0.0253866	-0.797397	0.38932	no	no	no	-0.797397
hycC	-0.18474	0.427977	-0.166766	0.180285	no	no	no	-0.166766
hycD	-0.0856158	0.799946	-0.0716101	0.230582	no	no	no	-0.0716101
hycE	-0.0817459	0.768121	-0.0730324	0.197223	no	no	no	-0.0730324
hycF	0.18954	0.531628	0.160735	0.22409	no	no	no	0.160735
hycG	0.172087	0.283981	0.162463	0.130988	no	no	no	0.162463
hycH	0.347254	0.0501381	0.326534	0.151574	no	no	no	0.326534
hycI	0.0280005	0.906279	0.0258534	0.169969	no	no	no	0.0258534
hydN	0.321081	0.179953	0.29033	0.194412	no	no	no	0.29033
hyfA	0.33161	0.429565	0.249621	0.30196	no	no	no	0.249621
hyfB	0.0881687	0.678895	0.0816974	0.157962	no	no	no	0.0816974
hyfC	-0.0217838	0.94434	-0.0194385	0.21374	no	no	no	-0.0194385
hyfD	0.195724	0.408023	0.176327	0.183839	no	no	no	0.176327
hyfE	0.13684	0.726873	0.10622	0.265077	no	no	no	0.10622
hyfF	0.178172	0.292968	0.167408	0.137579	no	no	no	0.167408
hyfG	-0.161117	0.456533	-0.145475	0.167772	no	no	no	-0.145475
hyfH	-0.269983	0.25801	-0.241321	0.190729	no	no	no	-0.241321
hyfI	-0.438231	0.0281412	-0.407024	0.171808	no	no	no	-0.407024
hyfJ	-0.816984	0.0180023	-0.702741	0.300797	no	no	no	-0.702741
hyfR	-0.143867	0.274969	-0.136631	0.108227	no	no	no	-0.136631
hyi	0.939185	0.0325724	0.756557	0.380987	no	no	no	0.756557
hypA	-1.13147	1.59278e-05	-1.06117	0.243076	yes	yes	yes	-1.06117
hypB	-1.44621	2.0088e-06	-1.36522	0.285558	yes	yes	yes	-1.36522
hypC	-1.63	5.1652e-06	-1.51775	0.336566	yes	yes	yes	-1.51775
hypD	-1.22588	9.57821e-08	-1.18393	0.215086	yes	yes	yes	-1.18393
hypE	-1.44479	7.00666e-11	-1.39774	0.209685	yes	yes	yes	-1.39774
hypF	-0.253182	0.0384847	-0.247931	0.105994	no	no	no	-0.247931
hyuA	-0.0315903	0.843124	-0.0300599	0.116592	no	no	no	-0.0300599
iaaA	-0.584509	0.0168979	-0.530057	0.21235	no	no	no	-0.530057
iadA	-0.230213	0.180846	-0.214444	0.141869	no	no	no	-0.214444
iap	1.16189	3.00909e-12	1.13232	0.157485	yes	yes	yes	1.13232
ibpA	0.154541	0.865048	0.0673272	0.437515	no	no	no	0.0673272
ibpB	0.119592	0.879512	0.0624252	0.412796	no	no	no	0.0624252
icd	-0.238432	0.557097	-0.179726	0.28503	no	no	no	-0.179726
iclR	0.706415	1.05533e-06	0.678234	0.133737	yes	no	yes	0.678234
idi	0.455251	0.00324245	0.440077	0.136804	yes	no	no	0.440077
idnD	-0.348771	0.399657	-0.262815	0.301536	no	no	no	-0.262815
idnK	-0.336058	0.211757	-0.295658	0.215355	no	no	no	-0.295658
idnO	0.180035	0.428175	0.161884	0.176178	no	no	no	0.161884
idnR	0.645119	3.9015e-05	0.622614	0.142978	yes	no	yes	0.622614
idnT	0.526842	7.84181e-07	0.515407	0.0982101	yes	no	no	0.515407
ihfA	-0.327058	0.00515173	-0.31758	0.103522	yes	no	no	-0.31758
ihfB	0.0667036	0.723701	0.0630014	0.139203	no	no	no	0.0630014
ileS	-0.430543	0.00192694	-0.414434	0.123626	yes	no	no	-0.414434
ileT	-0.587485	0.492727	-0.250321	0.474715	no	no	no	-0.250321
ileU	-1.71166	0.310476	-0.252106	0.598705	no	no	no	-0.252106
ileV	3.99989	0.00717942	3.34683	2.3386	yes	yes	yes	3.34683
ileX	0.62391	0.615438	0.164747	0.512612	no	no	no	0.164747
ileY	0.922161	0.0931026	0.653104	0.448779	no	no	no	0.653104
ilvA	0.131153	0.39022	0.125663	0.122103	no	no	no	0.125663
ilvB	0.263151	0.116527	0.249478	0.140704	no	no	no	0.249478
ilvC	0.0610156	0.885689	0.0402709	0.279005	no	no	no	0.0402709
ilvD	-0.137187	0.466681	-0.127399	0.147289	no	no	no	-0.127399
ilvE	-0.300358	0.188381	-0.277279	0.185862	no	no	no	-0.277279
ilvH	-0.1956	0.429992	-0.174027	0.191038	no	no	no	-0.174027
ilvI	-0.282686	0.0286129	-0.272363	0.112079	no	no	no	-0.272363
ilvL	0.259121	0.446981	0.211969	0.252477	no	no	no	0.211969
ilvM	0.495861	0.0476773	0.445172	0.212944	no	no	no	0.445172
ilvN	0.5407	0.00843932	0.502837	0.179946	yes	no	no	0.502837
ilvY	0.0902714	0.628608	0.0857648	0.142454	no	no	no	0.0857648
imp	-0.281648	0.00442056	-0.275506	0.0879144	yes	no	no	-0.275506
inaA	0.436729	0.00890133	0.41255	0.146347	yes	no	no	0.41255
infA	0.676351	0.028578	0.589205	0.266059	no	no	no	0.589205
infB	0.916566	2.24225e-06	0.874461	0.179203	yes	no	yes	0.874461
infC	0.979059	1.51017e-06	0.936052	0.188617	yes	no	yes	0.936052
insA	0.710262	1.25963e-05	0.682587	0.148987	yes	no	yes	0.682587
insB	0.920569	0.0066748	0.805147	0.303346	yes	no	yes	0.805147
insC	0.603194	0.00131169	0.569543	0.167682	yes	no	no	0.569543
insD	0.606734	7.90078e-06	0.588641	0.124285	yes	no	yes	0.588641
insE	0.47373	0.0323849	0.432413	0.189872	no	no	no	0.432413
insF	0.0494955	0.804199	0.0463258	0.143644	no	no	no	0.0463258
insG	0.0465305	0.711661	0.044313	0.0949714	no	no	no	0.044313
insH	-0.404511	0.0347667	-0.373843	0.164664	no	no	no	-0.373843
insI	0.0243355	0.840746	0.0266174	0.0888835	no	no	no	0.0266174
insJ	0.918277	0.00969177	0.807053	0.315976	yes	no	yes	0.807053
insK	1.43567	4.33738e-05	1.32138	0.328267	yes	yes	yes	1.32138
insL	-0.488649	0.00584087	-0.461271	0.156202	yes	no	no	-0.461271
intA	-0.788267	4.33818e-06	-0.756667	0.157805	yes	no	yes	-0.756667
intD	0.0934858	0.421405	0.0910161	0.0932184	no	no	no	0.0910161
intR	0.632421	0.0163945	0.567718	0.228939	no	no	no	0.567718
intS	-0.310632	0.120492	-0.288247	0.166738	no	no	no	-0.288247
intZ	0.0969952	0.446981	0.0902831	0.101571	no	no	no	0.0902831
ipk	0.281944	0.244724	0.252875	0.194181	no	no	no	0.252875
iraD	-0.306585	0.10155	-0.285933	0.157034	no	no	no	-0.285933
iraP	0.538422	0.0331496	0.480146	0.216494	no	no	no	0.480146
iscA	0.897244	4.84485e-12	0.884897	0.122454	yes	no	yes	0.884897
iscR	0.528217	0.000519238	0.501175	0.136788	yes	no	no	0.501175
iscS	0.619548	0.00434728	0.574461	0.192372	yes	no	no	0.574461
iscU	0.397994	0.0103834	0.383689	0.136091	no	no	no	0.383689
iscX	0.750563	6.56352e-08	0.729468	0.128778	yes	no	yes	0.729468
ispA	-0.241854	0.000715401	-0.243015	0.064428	yes	no	no	-0.243015
ispB	0.161384	0.0779749	0.15849	0.0787688	no	no	no	0.15849
ispD	-0.0613691	0.798989	-0.0572498	0.171378	no	no	no	-0.0572498
ispF	-0.199149	0.269575	-0.182059	0.146392	no	no	no	-0.182059
ispG	-0.192875	0.0837937	-0.190681	0.0956075	no	no	no	-0.190681
ispH	-0.253744	0.00497037	-0.249119	0.0801951	yes	no	no	-0.249119
ispU	-0.0875611	0.693989	-0.0800464	0.163873	no	no	no	-0.0800464
isrA	0.191989	0.669967	0.141019	0.301269	no	no	no	0.141019
isrB	0.294773	0.309453	0.240334	0.225952	no	no	no	0.240334
isrC	-0.476482	0.0470281	-0.42805	0.204108	no	no	no	-0.42805
istR	0.589755	0.146631	0.460241	0.323314	no	no	no	0.460241
ivbL	-0.23487	0.385324	-0.205862	0.208463	no	no	no	-0.205862
ivy	-0.176612	0.490422	-0.159711	0.194545	no	no	no	-0.159711
katE	-0.3626	0.0648002	-0.337948	0.166365	no	no	no	-0.337948
katG	-1.86066	6.46098e-10	-1.78533	0.28561	yes	yes	yes	-1.78533
kbaY	-0.0970532	0.728986	-0.084237	0.199812	no	no	no	-0.084237
kbaZ	-0.451222	0.102173	-0.394717	0.228265	no	no	no	-0.394717
kbl	-0.490859	0.0327899	-0.448889	0.19728	no	no	no	-0.448889
kch	-0.126073	0.450263	-0.111999	0.13135	no	no	no	-0.111999
kdgK	0.163569	0.382099	0.15485	0.14827	no	no	no	0.15485
kdgR	0.0569234	0.738908	0.0544142	0.126787	no	no	no	0.0544142
kdgT	-0.117122	0.476369	-0.111906	0.129149	no	no	no	-0.111906
kdpA	0.264663	0.309822	0.235363	0.205405	no	no	no	0.235363
kdpB	-0.524171	0.00361399	-0.497774	0.159582	yes	no	no	-0.497774
kdpC	0.469981	0.0309258	0.428733	0.186943	no	no	no	0.428733
kdpD	-0.233221	0.211132	-0.216724	0.152475	no	no	no	-0.216724
kdpE	-0.212659	0.312493	-0.19368	0.168698	no	no	no	-0.19368
kdpF	-2.7579	0.0756489	-0.554788	0.915901	no	no	no	-0.554788
kdsA	-0.534704	1.96399e-05	-0.518481	0.114238	yes	no	no	-0.518481
kdsB	-0.102985	0.421449	-0.104569	0.102424	no	no	no	-0.104569
kdsC	0.0346967	0.732788	0.0346287	0.0767958	no	no	no	0.0346287
kdsD	0.0684607	0.399224	0.0687569	0.0658852	no	no	no	0.0687569
kduD	0.112875	0.52695	0.105272	0.138421	no	no	no	0.105272
kduI	0.51219	0.00260863	0.485791	0.151065	yes	no	no	0.485791
kefA	0.633044	1.02713e-05	0.614998	0.131308	yes	no	yes	0.614998
kefB	-0.248128	0.316003	-0.225943	0.19611	no	no	no	-0.225943
kefC	-0.638255	5.0104e-06	-0.619446	0.128231	yes	no	yes	-0.619446
kefF	-0.394807	0.010193	-0.377415	0.134736	no	no	no	-0.377415
kefG	-0.491007	0.0056491	-0.464694	0.156421	yes	no	no	-0.464694
kgtP	0.223401	0.431329	0.193693	0.215929	no	no	no	0.193693
kil	1.2976	0.0317927	0.957481	0.541652	no	no	no	0.957481
kptA	-0.292714	0.109443	-0.273282	0.153217	no	no	no	-0.273282
ksgA	0.18471	0.234781	0.17611	0.12767	no	no	no	0.17611
lamB	-5.34492	4.40481e-22	-5.23266	0.533926	yes	yes	yes	-5.23266
lar	0.597227	0.270932	0.397145	0.394634	no	no	no	0.397145
ldcA	-0.0273413	0.837617	-0.0218003	0.0979678	no	no	no	-0.0218003
ldcC	-0.243206	0.0182378	-0.238029	0.0901514	no	no	no	-0.238029
ldhA	0.920026	2.41715e-06	0.876429	0.180372	yes	no	yes	0.876429
ldrA	0.00877367	0.967763	0.00843331	0.14769	no	no	no	0.00843331
ldrB	1.0712	4.45913e-06	1.01519	0.216339	yes	yes	yes	1.01519
ldrC	0.793894	0.00179604	0.727942	0.227957	yes	no	yes	0.727942
ldrD	0.190087	0.28929	0.180264	0.145504	no	no	no	0.180264
lepA	-0.0541206	0.86548	-0.0454328	0.220736	no	no	no	-0.0454328
lepB	0.122655	0.589246	0.112545	0.171368	no	no	no	0.112545
leuA	-0.129941	0.563072	-0.116963	0.170443	no	no	no	-0.116963
leuB	0.446039	0.0808268	0.396302	0.213692	no	no	no	0.396302
leuC	0.434105	0.0578701	0.393277	0.193664	no	no	no	0.393277
leuD	0.750669	5.80891e-06	0.722054	0.152145	yes	no	yes	0.722054
leuE	0.543124	0.19645	0.413077	0.327361	no	no	no	0.413077
leuL	0.603256	0.311896	0.371267	0.416678	no	no	no	0.371267
leuO	0.683524	0.00035507	0.646961	0.172763	yes	no	yes	0.646961
leuP	0.754709	0.0301368	0.640662	0.300502	no	no	no	0.640662
leuQ	1.73382	0.00188556	1.473	0.52115	yes	yes	yes	1.473
leuS	-0.0268703	0.865334	-0.025574	0.116111	no	no	no	-0.025574
leuT	0.861618	0.169412	0.5343	0.480577	no	no	no	0.5343
leuU	1.07242	0.0112924	0.89586	0.379977	no	no	no	0.89586
leuV	1.82984	0.00222271	1.53006	0.56632	yes	yes	yes	1.53006
leuW	0.898149	0.182828	0.526522	0.506779	no	no	no	0.526522
leuX	2.23066	1.08132e-06	2.07879	0.435492	yes	yes	yes	2.07879
leuZ	1.11031	0.00119694	0.993742	0.313208	yes	no	yes	0.993742
lexA	1.68719	4.56919e-36	1.67101	0.130166	yes	yes	yes	1.67101
lgt	-0.405687	0.000669901	-0.394709	0.107098	yes	no	no	-0.394709
lhr	-0.14891	0.252095	-0.14417	0.107071	no	no	no	-0.14417
ligA	0.0574359	0.626021	0.0571326	0.0915274	no	no	no	0.0571326
ligB	0.00058044	0.996909	0.00145081	0.0912795	no	no	no	0.00145081
ligT	-0.242176	0.0818059	-0.231282	0.118613	no	no	no	-0.231282
lipA	1.12477	2.81836e-06	1.06653	0.223105	yes	yes	yes	1.06653
lipB	-0.0508671	0.906016	-0.0422414	0.280796	no	no	no	-0.0422414
livF	0.43087	0.0401719	0.39814	0.179562	no	no	no	0.39814
livG	0.472153	0.00597821	0.447648	0.151285	yes	no	no	0.447648
livH	1.239	6.94702e-07	1.17746	0.232842	yes	yes	yes	1.17746
livJ	0.0605375	0.746131	0.0587104	0.138119	no	no	no	0.0587104
livK	0.246644	0.0961125	0.235598	0.12547	no	no	no	0.235598
livM	0.516756	0.000438381	0.497016	0.13221	yes	no	no	0.497016
lldD	-1.95345	0.00969963	-1.46925	0.75077	yes	yes	yes	-1.46925
lldP	-1.09588	0.0122501	-0.907504	0.394348	no	no	no	-0.907504
lldR	-0.849745	0.0579769	-0.656338	0.381203	no	no	no	-0.656338
lnt	-0.0352387	0.878779	-0.0330043	0.166479	no	no	no	-0.0330043
lolA	0.000742595	0.995761	0.00120395	0.0852314	no	no	no	0.00120395
lolB	-0.211383	0.11494	-0.203073	0.113422	no	no	no	-0.203073
lolC	0.125228	0.711064	0.114743	0.236622	no	no	no	0.114743
lolD	-0.227489	0.183616	-0.214102	0.141195	no	no	no	-0.214102
lolE	-0.377312	0.00154038	-0.372702	0.106389	yes	no	no	-0.372702
lon	-0.360808	0.069349	-0.333897	0.168139	no	no	no	-0.333897
lpd	0.250042	0.431828	0.210175	0.238766	no	no	no	0.210175
lplA	-0.667412	7.46018e-05	-0.641303	0.153388	yes	no	yes	-0.641303
lplT	-0.340558	0.0422851	-0.323645	0.144009	no	no	no	-0.323645
lpp	-0.265362	0.329755	-0.230792	0.213007	no	no	no	-0.230792
lptA	-0.0879646	0.545864	-0.0843138	0.113578	no	no	no	-0.0843138
lptB	-0.210866	0.0340354	-0.205754	0.0865883	no	no	no	-0.205754
lpxA	0.37935	0.0757202	0.352313	0.18064	no	no	no	0.352313
lpxB	0.108349	0.490605	0.106569	0.12323	no	no	no	0.106569
lpxC	0.176898	0.168966	0.156245	0.107572	no	no	no	0.156245
lpxD	0.202263	0.151075	0.190042	0.117988	no	no	no	0.190042
lpxH	0.100072	0.717927	0.0902647	0.198605	no	no	no	0.0902647
lpxK	0.218564	0.343518	0.196587	0.182288	no	no	no	0.196587
lpxL	0.0672194	0.593304	0.0643554	0.0977992	no	no	no	0.0643554
lpxM	-0.3226	0.00278736	-0.319276	0.0960416	yes	no	no	-0.319276
lpxP	0.165943	0.489477	0.149463	0.183375	no	no	no	0.149463
lpxT	0.558016	0.0154281	0.510986	0.200197	no	no	no	0.510986
lrhA	-0.34405	0.111358	-0.311663	0.179785	no	no	no	-0.311663
lrp	0.16437	0.346957	0.154438	0.140287	no	no	no	0.154438
lspA	0.165884	0.345375	0.150743	0.141137	no	no	no	0.150743
lsrA	-0.849445	0.00269492	-0.767927	0.253906	yes	no	yes	-0.767927
lsrB	-1.05043	0.000392257	-0.959844	0.271321	yes	no	yes	-0.959844
lsrC	-0.801197	0.00401445	-0.724422	0.248428	yes	no	yes	-0.724422
lsrD	-0.860884	0.00124577	-0.788199	0.240154	yes	no	yes	-0.788199
lsrF	-1.54769	0.00039165	-1.3782	0.40855	yes	yes	yes	-1.3782
lsrG	-0.916394	0.00647667	-0.805913	0.30055	yes	no	yes	-0.805913
lsrK	-0.368387	0.0303307	-0.347266	0.146733	no	no	no	-0.347266
lsrR	-0.0589404	0.830997	-0.0486982	0.192369	no	no	no	-0.0486982
ltaE	-0.938353	1.71018e-08	-0.908385	0.155101	yes	no	yes	-0.908385
luxS	-0.193415	0.180961	-0.184522	0.120284	no	no	no	-0.184522
lysA	0.224935	0.272455	0.204876	0.165241	no	no	no	0.204876
lysC	-0.181083	0.480513	-0.160796	0.195391	no	no	no	-0.160796
lysP	0.75637	0.00152423	0.698423	0.213888	yes	no	yes	0.698423
lysQ	1.27897	0.0411881	0.900697	0.566383	no	no	no	0.900697
lysR	0.172299	0.399763	0.158639	0.161152	no	no	no	0.158639
lysS	0.78659	5.2226e-06	0.756203	0.159064	yes	no	yes	0.756203
lysT	1.59952	0.00179604	1.36923	0.482858	yes	yes	yes	1.36923
lysU	-0.983431	0.0217667	-0.737859	0.378427	no	no	no	-0.737859
lysV	0.307766	0.401094	0.244278	0.272108	no	no	no	0.244278
lysW	0.979311	0.00369981	0.860893	0.30417	yes	no	yes	0.860893
lysY	1.20458	0.0394097	0.878384	0.524702	no	no	no	0.878384
lysZ	0.943506	0.141593	0.58685	0.506455	no	no	no	0.58685
lyx	-0.182673	0.328343	-0.173504	0.150189	no	no	no	-0.173504
maa	0.862078	0.00248594	0.780945	0.255856	yes	no	yes	0.780945
macA	-0.178651	0.438694	-0.16275	0.178466	no	no	no	-0.16275
macB	-0.707193	4.79276e-07	-0.68756	0.129666	yes	no	yes	-0.68756
maeA	-0.310935	0.250164	-0.27189	0.214819	no	no	no	-0.27189
maeB	-1.7376	4.15526e-05	-1.57937	0.399689	yes	yes	yes	-1.57937
mak	-0.703629	0.00189775	-0.664535	0.202128	yes	no	yes	-0.664535
malE	-4.80271	7.87302e-16	-4.66142	0.572967	yes	yes	yes	-4.66142
malF	-3.90956	5.81034e-14	-3.78141	0.499315	yes	yes	yes	-3.78141
malG	-4.52191	1.43589e-18	-4.41126	0.494959	yes	yes	yes	-4.41126
malI	-0.118774	0.692514	-0.0979809	0.214507	no	no	no	-0.0979809
malK	-4.18626	3.78453e-13	-4.03783	0.552851	yes	yes	yes	-4.03783
malM	-3.95847	1.97854e-09	-3.7569	0.630728	yes	yes	yes	-3.7569
malP	-2.55706	1.5487e-11	-2.46563	0.362429	yes	yes	yes	-2.46563
malQ	-2.21124	8.52494e-12	-2.13441	0.308934	yes	yes	yes	-2.13441
malS	-0.849147	1.25242e-05	-0.818709	0.17859	yes	no	yes	-0.818709
malT	0.891942	8.58333e-09	0.866392	0.1445	yes	no	yes	0.866392
malX	-1.16472	2.26955e-06	-1.10402	0.229331	yes	yes	yes	-1.10402
malY	-1.01796	3.05566e-07	-0.979876	0.184815	yes	no	yes	-0.979876
malZ	-0.400778	0.00578425	-0.385169	0.128157	yes	no	no	-0.385169
manA	-0.867511	0.0004578	-0.808608	0.224811	yes	no	yes	-0.808608
manX	1.09131	5.65654e-05	1.01773	0.250236	yes	yes	yes	1.01773
manY	0.122282	0.755259	0.0938859	0.264724	no	no	no	0.0938859
manZ	-0.272697	0.489644	-0.216836	0.283002	no	no	no	-0.216836
maoC	-0.138306	0.687509	-0.115141	0.241036	no	no	no	-0.115141
map	0.646153	9.59311e-09	0.631131	0.104697	yes	no	yes	0.631131
marA	1.17005	3.06437e-10	1.13491	0.174864	yes	yes	yes	1.13491
marB	1.21018	9.85425e-08	1.15848	0.212353	yes	yes	yes	1.15848
marC	-0.0911667	0.509175	-0.0895602	0.108425	no	no	no	-0.0895602
marR	0.34281	0.151075	0.308439	0.195498	no	no	no	0.308439
mazG	-0.0144046	0.936867	-0.0131542	0.131504	no	no	no	-0.0131542
mcrB	0.390903	0.0188635	0.370625	0.144552	no	no	no	0.370625
mcrC	0.384835	0.230251	0.320113	0.252344	no	no	no	0.320113
mdaB	0.19584	0.270071	0.178011	0.144221	no	no	no	0.178011
mdh	-1.75051	3.086e-07	-1.64998	0.322659	yes	yes	yes	-1.64998
mdlA	0.192335	0.198607	0.1831	0.12386	no	no	no	0.1831
mdlB	0.0233323	0.89169	0.0224544	0.124393	no	no	no	0.0224544
mdoB	-0.144402	0.597921	-0.125862	0.20301	no	no	no	-0.125862
mdoC	0.15413	0.837532	0.0744796	0.4003	no	no	no	0.0744796
mdoD	-0.572382	1.54252e-05	-0.55654	0.120948	yes	no	no	-0.55654
mdoG	-0.0500531	0.832292	-0.0453751	0.167118	no	no	no	-0.0453751
mdoH	-0.0625083	0.597414	-0.0646046	0.0923357	no	no	no	-0.0646046
mdtA	-0.341527	0.0183944	-0.327252	0.126108	no	no	no	-0.327252
mdtB	-0.518698	0.00020932	-0.502108	0.126391	yes	no	no	-0.502108
mdtC	-0.329081	0.00245141	-0.321393	0.0967619	yes	no	no	-0.321393
mdtD	-0.440847	0.0284373	-0.40904	0.173146	no	no	no	-0.40904
mdtE	0.136021	0.482441	0.12681	0.150573	no	no	no	0.12681
mdtF	0.262038	0.0113616	0.256007	0.0911615	no	no	no	0.256007
mdtG	0.236666	0.144744	0.223509	0.135364	no	no	no	0.223509
mdtH	0.112465	0.776324	0.0895107	0.265304	no	no	no	0.0895107
mdtI	0.00194904	0.997148	0.00765631	0.293529	no	no	no	0.00765631
mdtJ	0.122262	0.777652	0.0896443	0.284137	no	no	no	0.0896443
mdtK	0.267585	0.18963	0.248826	0.167103	no	no	no	0.248826
mdtL	-0.0462737	0.86304	-0.0394616	0.188936	no	no	no	-0.0394616
mdtM	-0.131554	0.229173	-0.128493	0.0908626	no	no	no	-0.128493
mdtN	0.312076	0.14169	0.285633	0.175346	no	no	no	0.285633
mdtO	0.216472	0.0598812	0.208946	0.0989475	no	no	no	0.208946
mdtP	0.0912677	0.656654	0.0857478	0.15421	no	no	no	0.0857478
melA	0.108209	0.643938	0.0999548	0.174788	no	no	no	0.0999548
melB	0.649198	5.364e-12	0.641061	0.0884909	yes	no	yes	0.641061
melR	0.217411	0.434435	0.191384	0.211857	no	no	no	0.191384
menA	0.0243765	0.908631	0.0237567	0.153481	no	no	no	0.0237567
menB	-1.15077	6.51075e-15	-1.12833	0.1405	yes	yes	yes	-1.12833
menC	-1.00376	1.78808e-12	-0.980135	0.134363	yes	no	yes	-0.980135
menD	-0.840528	8.50095e-05	-0.795916	0.195484	yes	no	yes	-0.795916
menE	-0.797595	3.9486e-07	-0.77128	0.145465	yes	no	yes	-0.77128
menF	-0.0427814	0.919823	-0.0325168	0.280909	no	no	no	-0.0325168
mepA	-0.141739	0.369282	-0.135628	0.126548	no	no	no	-0.135628
metA	0.650766	3.80099e-07	0.633232	0.118181	yes	no	yes	0.633232
metB	0.298177	0.0535629	0.283843	0.132329	no	no	no	0.283843
metC	0.647972	5.01817e-06	0.626758	0.130215	yes	no	yes	0.626758
metE	0.143718	0.236794	0.13904	0.100527	no	no	no	0.13904
metF	0.68953	0.000602452	0.649226	0.180981	yes	no	yes	0.649226
metG	0.162924	0.505646	0.147504	0.186146	no	no	no	0.147504
metH	-0.984135	1.26305e-05	-0.939166	0.208008	yes	no	yes	-0.939166
metI	0.387031	0.0137233	0.365814	0.137212	no	no	no	0.365814
metJ	0.315966	0.183294	0.284818	0.192832	no	no	no	0.284818
metK	1.14217	2.71611e-08	1.09794	0.192364	yes	yes	yes	1.09794
metL	0.130925	0.234209	0.130072	0.0913277	no	no	no	0.130072
metN	0.771973	3.6729e-06	0.74191	0.153457	yes	no	yes	0.74191
metQ	0.524002	1.05467e-06	0.52384	0.0990292	yes	no	no	0.52384
metR	0.55991	0.00156471	0.530078	0.157852	yes	no	no	0.530078
metT	-0.0316679	0.923843	-0.0254956	0.228438	no	no	no	-0.0254956
metU	0.207911	0.797767	0.098634	0.418587	no	no	no	0.098634
metV	0.191913	0.521438	0.163815	0.222442	no	no	no	0.163815
metW	1.31118	0.00242177	1.13362	0.399823	yes	yes	yes	1.13362
metY	1.10439	0.00087836	0.994644	0.303877	yes	no	yes	0.994644
metZ	0.0146615	0.971725	0.0119581	0.264989	no	no	no	0.0119581
mfd	-0.861328	0.000139385	-0.807714	0.206305	yes	no	yes	-0.807714
mglA	-2.53916	8.47853e-09	-2.4087	0.419248	yes	yes	yes	-2.4087
mglB	-3.92998	9.20571e-16	-3.80555	0.470238	yes	yes	yes	-3.80555
mglC	-2.4285	1.61824e-08	-2.30458	0.408577	yes	yes	yes	-2.30458
mgrB	0.328208	0.14007	0.299181	0.183271	no	no	no	0.299181
mgsA	-1.10562	0.000137033	-1.01961	0.267032	yes	yes	yes	-1.01961
mgtA	0.95323	4.09573e-05	0.894182	0.213521	yes	no	yes	0.894182
mhpD	-0.113953	0.742878	-0.093904	0.240238	no	no	no	-0.093904
mhpE	-0.303139	0.299024	-0.259506	0.228257	no	no	no	-0.259506
mhpF	-0.362372	0.214625	-0.309482	0.232397	no	no	no	-0.309482
mhpT	0.35362	0.102195	0.323924	0.18052	no	no	no	0.323924
miaA	-0.357576	0.00231341	-0.347268	0.104522	yes	no	no	-0.347268
miaB	0.878612	0.00113733	0.806109	0.243825	yes	no	yes	0.806109
micA	-0.128514	0.692538	-0.110829	0.229812	no	no	no	-0.110829
micC	2.03127	0.299098	0.242495	0.605619	no	no	no	0.242495
micF	0.166439	0.612996	0.140029	0.237275	no	no	no	0.140029
minC	-0.311889	0.00127235	-0.305523	0.0867113	yes	no	no	-0.305523
minD	-0.919891	1.35102e-17	-0.913401	0.102592	yes	no	yes	-0.913401
minE	-0.768735	3.26862e-09	-0.754715	0.121209	yes	no	yes	-0.754715
mioC	0.898429	0.0414699	0.710823	0.381049	no	no	no	0.710823
mipA	0.0296124	0.901909	0.0273072	0.171521	no	no	no	0.0273072
mlrA	-0.106175	0.660907	-0.0982821	0.179002	no	no	no	-0.0982821
mltA	-0.0502784	0.842511	-0.0389082	0.178444	no	no	no	-0.0389082
mltB	-0.18644	0.359201	-0.171937	0.161319	no	no	no	-0.171937
mltC	0.0823539	0.714755	0.0749748	0.164897	no	no	no	0.0749748
mltD	-0.115395	0.76096	-0.0912466	0.25839	no	no	no	-0.0912466
mngA	0.274455	0.261684	0.244476	0.194852	no	no	no	0.244476
mngB	0.115635	0.301678	0.112975	0.0921255	no	no	no	0.112975
mngR	0.00480327	0.974729	0.00465044	0.107153	no	no	no	0.00465044
mnmA	0.598224	0.0685202	0.509271	0.275394	no	no	no	0.509271
mnmC	0.194322	0.154378	0.185317	0.114195	no	no	no	0.185317
mnmG	0.792587	4.98512e-06	0.757771	0.159472	yes	no	yes	0.757771
mntH	0.762966	0.000468099	0.710164	0.197241	yes	no	yes	0.710164
mntR	-0.215671	0.101203	-0.208952	0.111563	no	no	no	-0.208952
moaA	-0.639038	0.0635513	-0.534	0.289427	no	no	no	-0.534
moaB	-2.05158	5.6314e-22	-2.01684	0.205129	yes	yes	yes	-2.01684
moaC	-1.75632	1.3059e-17	-1.71909	0.196911	yes	yes	yes	-1.71909
moaD	-1.66248	3.35234e-10	-1.59707	0.250819	yes	yes	yes	-1.59707
moaE	-1.41304	1.11938e-08	-1.35672	0.232563	yes	yes	yes	-1.35672
mobA	-0.550475	0.000300958	-0.527705	0.137328	yes	no	no	-0.527705
mobB	-0.285438	0.150881	-0.264126	0.164139	no	no	no	-0.264126
modA	-0.738469	0.000326699	-0.689775	0.185822	yes	no	yes	-0.689775
modB	-0.62807	0.000684599	-0.602415	0.166165	yes	no	yes	-0.602415
modC	-0.826885	4.21059e-10	-0.805824	0.123884	yes	no	yes	-0.805824
modE	0.0900265	0.470716	0.0845974	0.0991752	no	no	no	0.0845974
modF	-0.86718	7.69438e-15	-0.854292	0.105752	yes	no	yes	-0.854292
moeA	-0.212565	0.194308	-0.201057	0.135113	no	no	no	-0.201057
moeB	-0.259584	0.07716	-0.246261	0.125082	no	no	no	-0.246261
mogA	-0.177041	0.0342605	-0.174868	0.0729781	no	no	no	-0.174868
mokB	0.548236	0.526698	0.227426	0.467948	no	no	no	0.227426
mokC	-0.168833	0.686501	-0.128079	0.282037	no	no	no	-0.128079
motA	0.160056	0.52695	0.143884	0.19131	no	no	no	0.143884
motB	-0.321667	0.256773	-0.27752	0.223707	no	no	no	-0.27752
mpaA	-0.307344	0.105236	-0.284625	0.15885	no	no	no	-0.284625
mpl	0.0508677	0.588535	0.0517992	0.073494	no	no	no	0.0517992
mppA	-0.457663	0.0624314	-0.409658	0.207336	no	no	no	-0.409658
mprA	0.504262	0.00312324	0.478421	0.151302	yes	no	no	0.478421
mqo	0.907742	0.000523607	0.838082	0.23765	yes	no	yes	0.838082
mqsR	0.156662	0.33581	0.153439	0.131697	no	no	no	0.153439
mraW	-0.0123609	0.912838	-0.0119867	0.0847975	no	no	no	-0.0119867
mraY	-0.143543	0.414969	-0.136907	0.139317	no	no	no	-0.136907
mraZ	-0.0626123	0.479502	-0.060984	0.070722	no	no	no	-0.060984
mrcA	0.497222	0.0444325	0.441723	0.21087	no	no	no	0.441723
mrcB	0.0175617	0.847694	0.0245984	0.0678648	no	no	no	0.0245984
mrdA	0.0865609	0.748519	0.0777127	0.193665	no	no	no	0.0777127
mrdB	0.369528	0.0436605	0.347145	0.157	no	no	no	0.347145
mreB	0.59664	0.0109551	0.546694	0.205148	no	no	no	0.546694
mreC	0.578243	0.0620897	0.492195	0.260872	no	no	no	0.492195
mreD	0.672111	0.0219087	0.592547	0.253973	no	no	no	0.592547
mrp	-0.223467	0.0748425	-0.207898	0.107185	no	no	no	-0.207898
mrr	-0.80835	0.000451881	-0.756375	0.208854	yes	no	yes	-0.756375
msbA	-0.0485729	0.891733	-0.0457132	0.240729	no	no	no	-0.0457132
mscL	0.608563	1.81183e-05	0.588596	0.129622	yes	no	yes	0.588596
mscS	1.27475	1.76323e-17	1.25158	0.143044	yes	yes	yes	1.25158
msrA	-0.596264	0.00134462	-0.562875	0.166053	yes	no	no	-0.562875
msrB	-0.869333	0.000474742	-0.801689	0.225662	yes	no	yes	-0.801689
msyB	-0.416811	0.0450938	-0.392165	0.177896	no	no	no	-0.392165
mtfA	-1.33844	6.51244e-05	-1.22946	0.312284	yes	yes	yes	-1.22946
mtgA	-0.0372629	0.788358	-0.0327119	0.102615	no	no	no	-0.0327119
mtlA	-0.0354613	0.86941	-0.0329634	0.155641	no	no	no	-0.0329634
mtlD	-0.453767	0.059403	-0.408044	0.203409	no	no	no	-0.408044
mtlR	-0.169064	0.35315	-0.165068	0.145509	no	no	no	-0.165068
mtn	-0.0645216	0.649698	-0.071908	0.109097	no	no	no	-0.071908
mtr	0.221199	0.0210834	0.21576	0.0839592	no	no	no	0.21576
mug	-0.514533	0.0444325	-0.461826	0.218322	no	no	no	-0.461826
mukB	-0.262963	0.0370087	-0.257513	0.109274	no	no	no	-0.257513
mukE	-0.645452	4.03573e-08	-0.635833	0.109012	yes	no	yes	-0.635833
mukF	-0.370019	0.00231341	-0.359303	0.108099	yes	no	no	-0.359303
murA	0.776657	3.08558e-05	0.735904	0.170988	yes	no	yes	0.735904
murB	0.235644	0.136782	0.223086	0.132331	no	no	no	0.223086
murC	-0.648119	4.32974e-12	-0.633825	0.0879991	yes	no	yes	-0.633825
murD	-0.524928	0.00260863	-0.495673	0.154846	yes	no	no	-0.495673
murE	-0.0782723	0.566786	-0.0779126	0.106377	no	no	no	-0.0779126
murF	-0.410196	0.00943342	-0.390141	0.138542	yes	no	no	-0.390141
murG	-0.482699	5.64182e-05	-0.471587	0.108981	yes	no	no	-0.471587
murI	0.135788	0.314983	0.141345	0.110651	no	no	no	0.141345
murP	-0.773623	0.000189599	-0.726386	0.188629	yes	no	yes	-0.726386
murQ	-0.816079	0.00254397	-0.741676	0.242164	yes	no	yes	-0.741676
mutH	0.20443	0.0620897	0.208697	0.0942633	no	no	no	0.208697
mutL	-0.156832	0.136225	-0.152377	0.0890374	no	no	no	-0.152377
mutM	-1.21019	0.0423273	-0.86374	0.53375	no	no	no	-0.86374
mutS	-0.194648	0.29936	-0.186362	0.151371	no	no	no	-0.186362
mutT	0.157034	0.379924	0.147252	0.142225	no	no	no	0.147252
mutY	0.305066	0.201275	0.275334	0.193154	no	no	no	0.275334
nac	-0.0442816	0.829333	-0.040997	0.14697	no	no	no	-0.040997
nadA	-0.492057	0.0024403	-0.468637	0.144259	yes	no	no	-0.468637
nadB	-0.162989	0.280265	-0.158568	0.123437	no	no	no	-0.158568
nadC	-0.298094	0.00185297	-0.292683	0.0855449	yes	no	no	-0.292683
nadD	-0.14416	0.167818	-0.139849	0.0877349	no	no	no	-0.139849
nadE	0.0762871	0.578599	0.0708821	0.10644	no	no	no	0.0708821
nadR	-0.348746	0.048179	-0.320804	0.15095	no	no	no	-0.320804
nagA	-0.493472	0.238551	-0.370475	0.320678	no	no	no	-0.370475
nagB	-0.916345	0.1574	-0.554927	0.500571	no	no	no	-0.554927
nagC	-0.638476	0.00929595	-0.578198	0.21546	yes	no	no	-0.578198
nagD	-0.400417	0.000280281	-0.387662	0.0994319	yes	no	no	-0.387662
nagE	-1.14443	0.0530913	-0.787717	0.519621	no	no	no	-0.787717
nagK	-0.424371	2.01713e-06	-0.417026	0.0820339	yes	no	no	-0.417026
nagZ	-0.44261	0.00304606	-0.422612	0.132522	yes	no	no	-0.422612
nanA	-4.25727	6.98958e-07	-3.93406	0.825656	yes	yes	yes	-3.93406
nanC	-6.067	1.17252e-05	-5.43698	1.36157	yes	yes	yes	-5.43698
nanE	-3.67383	1.47471e-05	-3.3084	0.823774	yes	yes	yes	-3.3084
nanK	-3.4773	2.59852e-05	-3.11861	0.801973	yes	yes	yes	-3.11861
nanM	-4.15822	0.00136343	-3.33338	1.37041	yes	yes	yes	-3.33338
nanR	-0.145241	0.42416	-0.132357	0.143109	no	no	no	-0.132357
nanT	-3.91607	5.41221e-05	-3.46332	0.94987	yes	yes	yes	-3.46332
napA	-3.0193	2.20785e-16	-2.93989	0.353297	yes	yes	yes	-2.93989
napB	-4.44686	4.00581e-29	-4.37979	0.384155	yes	yes	yes	-4.37979
napC	-2.08916	1.21639e-15	-2.03806	0.250187	yes	yes	yes	-2.03806
napD	-2.23617	1.94713e-06	-2.08973	0.446383	yes	yes	yes	-2.08973
napF	-1.98483	8.87029e-06	-1.83693	0.423002	yes	yes	yes	-1.83693
napG	-4.08686	5.40457e-27	-4.01699	0.36744	yes	yes	yes	-4.01699
napH	-3.90711	2.25939e-23	-3.81643	0.379766	yes	yes	yes	-3.81643
narG	-0.570104	0.369282	-0.327071	0.42375	no	no	no	-0.327071
narH	-3.15134	8.71768e-08	-2.95189	0.562012	yes	yes	yes	-2.95189
narI	-4.70901	1.64356e-18	-4.59245	0.516339	yes	yes	yes	-4.59245
narJ	-3.89698	4.3978e-13	-3.76048	0.516209	yes	yes	yes	-3.76048
narK	-0.711542	0.236144	-0.439249	0.438807	no	no	no	-0.439249
narL	-0.81755	0.000109645	-0.775052	0.192412	yes	no	yes	-0.775052
narP	-0.487607	2.16302e-07	-0.480841	0.0867559	yes	no	no	-0.480841
narQ	-0.471029	2.24688e-05	-0.463176	0.101351	yes	no	no	-0.463176
narU	0.286358	0.306219	0.249317	0.219329	no	no	no	0.249317
narV	-0.264338	0.336492	-0.230846	0.214683	no	no	no	-0.230846
narW	-0.79539	0.0555822	-0.634926	0.351511	no	no	no	-0.634926
narX	-0.538899	0.0115607	-0.498128	0.186398	no	no	no	-0.498128
narY	-0.989034	0.00283428	-0.877225	0.29873	yes	no	yes	-0.877225
narZ	-0.0720315	0.671771	-0.0683246	0.128446	no	no	no	-0.0683246
ndh	2.23846	1.05396e-23	2.20194	0.214934	yes	yes	yes	2.20194
ndk	-0.338879	0.566243	-0.20215	0.374399	no	no	no	-0.20215
nei	-0.452809	0.00381972	-0.431938	0.138693	yes	no	no	-0.431938
nemA	0.867881	1.41381e-07	0.839607	0.153239	yes	no	yes	0.839607
nepI	0.887986	5.30965e-05	0.837653	0.20135	yes	no	yes	0.837653
nfi	-0.219646	0.130471	-0.212063	0.122059	no	no	no	-0.212063
nfo	-0.045547	0.75375	-0.0436664	0.108533	no	no	no	-0.0436664
nfrA	-0.56197	0.000558553	-0.546755	0.146179	yes	no	no	-0.546755
nfrB	-0.338679	0.287307	-0.29176	0.247539	no	no	no	-0.29176
nfsA	-0.103994	0.511	-0.101723	0.123555	no	no	no	-0.101723
nfsB	-0.469862	0.00122002	-0.452721	0.129887	yes	no	no	-0.452721
nhaA	0.828493	1.07999e-05	0.791378	0.172975	yes	no	yes	0.791378
nhaB	0.127597	0.271391	0.127221	0.0957189	no	no	no	0.127221
nhaR	0.109691	0.334078	0.108086	0.092909	no	no	no	0.108086
nhoA	-0.147201	0.587306	-0.128407	0.201058	no	no	no	-0.128407
nikA	-0.99634	0.000350709	-0.91599	0.25452	yes	no	yes	-0.91599
nikB	-1.53858	5.59943e-09	-1.47164	0.249201	yes	yes	yes	-1.47164
nikC	-2.0295	6.78217e-12	-1.9637	0.282029	yes	yes	yes	-1.9637
nikD	-2.21801	4.15766e-15	-2.15872	0.270605	yes	yes	yes	-2.15872
nikE	-2.24719	2.73563e-13	-2.17764	0.293974	yes	yes	yes	-2.17764
nikR	-0.980853	3.43396e-08	-0.942961	0.165718	yes	no	yes	-0.942961
ninE	-0.312584	0.751927	-0.112953	0.461275	no	no	no	-0.112953
nirB	-0.912359	0.0223866	-0.754827	0.350869	no	no	no	-0.754827
nirC	-1.52217	0.000581612	-1.34328	0.415397	yes	yes	yes	-1.34328
nirD	-2.15434	2.2324e-06	-1.99119	0.433653	yes	yes	yes	-1.99119
nlpA	0.682025	3.44303e-05	0.654303	0.150121	yes	no	yes	0.654303
nlpC	-0.94701	9.10544e-08	-0.911386	0.164405	yes	no	yes	-0.911386
nlpD	-0.60301	6.00313e-06	-0.584388	0.122108	yes	no	yes	-0.584388
nlpE	-0.028483	0.865048	-0.0259227	0.122132	no	no	no	-0.0259227
nlpI	0.482816	4.46782e-05	0.462747	0.107618	yes	no	no	0.462747
nohB	-0.0544837	0.811751	-0.0510404	0.16276	no	no	no	-0.0510404
norR	0.776217	0.00856993	0.68813	0.261054	yes	no	yes	0.68813
norV	0.35651	0.0118081	0.343352	0.124072	no	no	no	0.343352
norW	-0.123212	0.477659	-0.116009	0.135891	no	no	no	-0.116009
npr	0.0402047	0.805838	0.0364879	0.118745	no	no	no	0.0364879
nrdA	-0.706986	0.000681114	-0.663072	0.187345	yes	no	yes	-0.663072
nrdB	-0.0775984	0.773929	-0.0674482	0.192036	no	no	no	-0.0674482
nrdD	-2.16641	4.99908e-23	-2.13016	0.211094	yes	yes	yes	-2.13016
nrdE	0.632908	0.000794583	0.597844	0.169215	yes	no	yes	0.597844
nrdF	1.11265	2.70665e-07	1.06571	0.201436	yes	yes	yes	1.06571
nrdG	-1.61144	9.86066e-14	-1.56902	0.206302	yes	yes	yes	-1.56902
nrdH	1.40508	0.00238615	1.20817	0.429834	yes	yes	yes	1.20817
nrdI	0.954834	0.0109551	0.818599	0.334248	no	no	no	0.818599
nrdR	-0.0450537	0.815743	-0.0428592	0.139279	no	no	no	-0.0428592
nrfA	-4.45444	9.69447e-24	-4.37042	0.427989	yes	yes	yes	-4.37042
nrfB	-3.60985	1.50519e-16	-3.51574	0.420443	yes	yes	yes	-3.51574
nrfC	-4.05707	4.54075e-20	-3.96998	0.426882	yes	yes	yes	-3.96998
nrfD	-4.15181	7.55372e-24	-4.0801	0.397856	yes	yes	yes	-4.0801
nrfE	-1.44498	1.52292e-10	-1.39596	0.213318	yes	yes	yes	-1.39596
nrfF	-1.6535	9.85425e-08	-1.56562	0.292249	yes	yes	yes	-1.56562
nrfG	-1.23308	2.64465e-10	-1.19588	0.183798	yes	yes	yes	-1.19588
nsrR	0.252182	0.379924	0.216211	0.220391	no	no	no	0.216211
nth	1.14216	0.000209424	1.04549	0.284038	yes	yes	yes	1.04549
ntpA	0.321143	0.0488996	0.30286	0.139763	no	no	no	0.30286
nudC	0.0978924	0.473889	0.0925048	0.10824	no	no	no	0.0925048
nudE	0.491495	0.0250007	0.451931	0.189088	no	no	no	0.451931
nudF	-0.0410346	0.730268	-0.0397845	0.0895028	no	no	no	-0.0397845
nudG	0.235997	0.443073	0.20003	0.231171	no	no	no	0.20003
nudI	-0.213618	0.288565	-0.196014	0.16221	no	no	no	-0.196014
nudJ	-0.125367	0.645715	-0.10981	0.200215	no	no	no	-0.10981
nudK	-0.296728	0.0236732	-0.286137	0.114182	no	no	no	-0.286137
nudL	-0.049766	0.696124	-0.0521471	0.0964217	no	no	no	-0.0521471
nuoA	-0.372663	0.0675379	-0.343807	0.172448	no	no	no	-0.343807
nuoB	-0.703298	0.000119332	-0.668721	0.166071	yes	no	yes	-0.668721
nuoC	-0.731603	0.000351864	-0.688483	0.185085	yes	no	yes	-0.688483
nuoE	-0.920601	2.30237e-06	-0.882445	0.180004	yes	no	yes	-0.882445
nuoF	-1.30531	1.15277e-08	-1.25327	0.214833	yes	yes	yes	-1.25327
nuoG	-1.42854	8.26085e-10	-1.3775	0.21978	yes	yes	yes	-1.3775
nuoH	-1.68115	3.71212e-10	-1.61772	0.254099	yes	yes	yes	-1.61772
nuoI	-1.68984	4.30517e-09	-1.61742	0.271967	yes	yes	yes	-1.61742
nuoJ	-1.39354	1.98046e-07	-1.31041	0.2513	yes	yes	yes	-1.31041
nuoK	-0.875208	0.000531344	-0.809815	0.229184	yes	no	yes	-0.809815
nuoL	-1.19857	0.000366871	-1.08551	0.310223	yes	yes	yes	-1.08551
nuoM	-1.46499	9.42176e-06	-1.36294	0.309751	yes	yes	yes	-1.36294
nuoN	-1.28449	2.21032e-05	-1.19437	0.281817	yes	yes	yes	-1.19437
nupC	-0.550326	0.0504348	-0.481273	0.23926	no	no	no	-0.481273
nupG	-0.835197	1.19588e-05	-0.796202	0.175243	yes	no	yes	-0.796202
nupX	0.00316955	0.991956	0.00300656	0.192371	no	no	no	0.00300656
nusA	0.433948	0.0192613	0.404714	0.160803	no	no	no	0.404714
nusB	0.129961	0.584673	0.119617	0.178648	no	no	no	0.119617
nusG	0.831642	0.000847528	0.76889	0.225011	yes	no	yes	0.76889
obgE	1.60339	2.6528e-10	1.54593	0.240248	yes	yes	yes	1.54593
ogrK	-0.0928072	0.724068	-0.0818154	0.189104	no	no	no	-0.0818154
ogt	-0.0588948	0.812811	-0.0569336	0.17571	no	no	no	-0.0569336
ompA	0.193148	0.242199	0.183118	0.135102	no	no	no	0.183118
ompC	-0.780417	0.000883124	-0.723733	0.211338	yes	no	yes	-0.723733
ompF	-1.84841	4.36733e-06	-1.71355	0.380151	yes	yes	yes	-1.71355
ompG	-0.354221	0.457757	-0.247772	0.331696	no	no	no	-0.247772
ompL	0.884464	0.0198577	0.744716	0.33266	no	no	no	0.744716
ompN	0.5486	0.00335092	0.515583	0.165699	yes	no	no	0.515583
ompR	-0.38203	0.025948	-0.360312	0.148354	no	no	no	-0.360312
ompT	0.0194152	0.936941	0.0181398	0.175468	no	no	no	0.0181398
ompW	-3.42368	3.59766e-06	-3.13958	0.7109	yes	yes	yes	-3.13958
ompX	1.52533	1.62957e-22	1.50248	0.150214	yes	yes	yes	1.50248
omrA	-0.548833	0.311073	-0.358721	0.388155	no	no	no	-0.358721
omrB	0.154448	0.748016	0.108972	0.310059	no	no	no	0.108972
oppA	-0.311879	0.000875357	-0.305823	0.0841239	yes	no	no	-0.305823
J5N95_05785	1.33943	2.42074e-07	1.27463	0.242871	yes	yes	yes	1.27463
oppC	1.06957	9.65201e-07	1.0203	0.202985	yes	yes	yes	1.0203
oppD	0.64581	3.41813e-05	0.620364	0.142123	yes	no	yes	0.620364
oppF	0.442896	0.00379673	0.422236	0.135546	yes	no	no	0.422236
orn	0.366262	0.000179965	0.359442	0.0884848	yes	no	no	0.359442
osmB	0.470837	0.0186082	0.442189	0.17334	no	no	no	0.442189
osmC	0.192042	0.485853	0.164653	0.208009	no	no	no	0.164653
osmE	-0.813416	0.00532331	-0.727985	0.259692	yes	no	yes	-0.727985
osmF	-0.484593	0.00791999	-0.452747	0.160077	yes	no	no	-0.452747
osmY	0.640664	0.0449666	0.549901	0.272055	no	no	no	0.549901
otsA	0.0892409	0.573823	0.0853586	0.122492	no	no	no	0.0853586
otsB	-0.37871	0.115677	-0.348876	0.199371	no	no	no	-0.348876
oxc	0.987119	0.000457617	0.906735	0.256693	yes	no	yes	0.906735
oxyR	-0.351894	0.00415406	-0.341772	0.109078	yes	no	no	-0.341772
oxyS	1.10386	0.040348	0.826649	0.471885	no	no	no	0.826649
paaA	-0.164378	0.621065	-0.134873	0.239071	no	no	no	-0.134873
paaB	-0.387311	0.362218	-0.289412	0.311452	no	no	no	-0.289412
paaC	-0.553001	0.125952	-0.451804	0.291867	no	no	no	-0.451804
paaD	-0.547775	0.191967	-0.417936	0.326956	no	no	no	-0.417936
paaE	-0.49622	0.214905	-0.384838	0.310405	no	no	no	-0.384838
paaF	-0.184524	0.619423	-0.146634	0.262535	no	no	no	-0.146634
paaG	-0.571255	0.144421	-0.451912	0.312324	no	no	no	-0.451912
paaH	-0.378017	0.242992	-0.314805	0.253597	no	no	no	-0.314805
paaI	-0.875977	0.021202	-0.737065	0.331566	no	no	no	-0.737065
paaJ	-0.188867	0.4716	-0.166263	0.199662	no	no	no	-0.166263
paaK	-0.643666	0.00100007	-0.60755	0.175206	yes	no	yes	-0.60755
paaX	-0.298226	0.097052	-0.270581	0.151061	no	no	no	-0.270581
paaY	-0.172601	0.0570302	-0.169388	0.0784279	no	no	no	-0.169388
pabA	0.555571	0.113548	0.458926	0.286346	no	no	no	0.458926
pabB	0.27212	0.0491563	0.258318	0.118971	no	no	no	0.258318
pabC	-0.00191816	0.99228	-0.00112427	0.126661	no	no	no	-0.00112427
pagB	-0.214107	0.283676	-0.197617	0.161121	no	no	no	-0.197617
pagP	1.07731	1.93845e-14	1.05687	0.133525	yes	yes	yes	1.05687
pal	-0.08136	0.738779	-0.0730576	0.176674	no	no	no	-0.0730576
panB	-0.0275456	0.910087	-0.00836299	0.175221	no	no	no	-0.00836299
panC	-0.186943	0.263615	-0.175244	0.13616	no	no	no	-0.175244
panD	0.130803	0.521033	0.121413	0.156921	no	no	no	0.121413
panE	-0.153526	0.32062	-0.145539	0.125522	no	no	no	-0.145539
panF	0.639127	0.00189793	0.59799	0.183489	yes	no	yes	0.59799
parC	-0.0974972	0.352536	-0.0952186	0.0855354	no	no	no	-0.0952186
parE	-0.0966425	0.420486	-0.0957327	0.0961033	no	no	no	-0.0957327
pauD	0.441409	0.134156	0.380572	0.240234	no	no	no	0.380572
pawZ	0.347755	0.336492	0.277592	0.273648	no	no	no	0.277592
pbpC	-0.581062	8.60018e-07	-0.567778	0.108711	yes	no	no	-0.567778
pbpG	-0.109136	0.3909	-0.104323	0.102434	no	no	no	-0.104323
pck	-0.86622	0.0166565	-0.736879	0.318013	no	no	no	-0.736879
pcm	-0.700265	7.19166e-05	-0.666884	0.16068	yes	no	yes	-0.666884
pcnB	0.209288	0.616254	0.16086	0.288379	no	no	no	0.16086
pdhR	2.46316	6.4574e-09	2.34642	0.404013	yes	yes	yes	2.34642
pdxA	-0.28131	0.00401435	-0.278879	0.086962	yes	no	no	-0.278879
pdxB	-0.361505	7.50716e-07	-0.354996	0.0672966	yes	no	no	-0.354996
pdxH	-0.23568	0.0651617	-0.231954	0.109644	no	no	no	-0.231954
pdxJ	-0.66801	0.00377049	-0.62402	0.204707	yes	no	yes	-0.62402
pdxK	-0.94477	8.64193e-05	-0.884505	0.220843	yes	no	yes	-0.884505
pdxY	-0.316017	0.16065	-0.285406	0.184397	no	no	no	-0.285406
pepA	-0.401987	6.96074e-05	-0.394932	0.0919286	yes	no	no	-0.394932
pepB	0.069116	0.776223	0.0629331	0.174597	no	no	no	0.0629331
pepD	-0.691255	0.00686096	-0.627275	0.225615	yes	no	yes	-0.627275
pepE	-1.45459	5.46138e-12	-1.41162	0.200189	yes	yes	yes	-1.41162
pepN	-0.601309	0.0305496	-0.531819	0.238604	no	no	no	-0.531819
pepP	0.0124923	0.952104	0.0115503	0.149067	no	no	no	0.0115503
pepQ	-0.711441	0.00169369	-0.659843	0.2026	yes	no	yes	-0.659843
pepT	-1.68826	9.50922e-20	-1.65699	0.178201	yes	yes	yes	-1.65699
perR	0.400755	0.00312893	0.382838	0.120387	yes	no	no	0.382838
pfkA	-0.732073	0.000334971	-0.689072	0.184568	yes	no	yes	-0.689072
pfkB	-0.578137	0.122228	-0.464815	0.303648	no	no	no	-0.464815
pflA	-0.0590527	0.786537	-0.0572501	0.157584	no	no	no	-0.0572501
pflB	-1.34598	5.50703e-05	-1.23817	0.311023	yes	yes	yes	-1.23817
pflC	-0.44938	0.0404592	-0.41194	0.18742	no	no	no	-0.41194
pflD	-0.419587	0.000564836	-0.410967	0.109392	yes	no	no	-0.410967
pgaA	0.55505	0.00101623	0.528731	0.151099	yes	no	no	0.528731
pgaB	0.774809	3.98315e-06	0.745174	0.154441	yes	no	yes	0.745174
pgaC	0.707641	0.0347667	0.604465	0.287321	no	no	no	0.604465
pgaD	1.63433	1.1531e-08	1.56041	0.269977	yes	yes	yes	1.56041
pgi	-0.452016	0.0948555	-0.397053	0.22445	no	no	no	-0.397053
pgk	-1.01694	7.23374e-06	-0.947758	0.210322	yes	no	yes	-0.947758
pgl	-0.636028	0.0331496	-0.552881	0.256258	no	no	no	-0.552881
pgm	-0.41661	0.0065373	-0.404492	0.134725	yes	no	no	-0.404492
pgpA	-0.277256	0.0685839	-0.26084	0.129668	no	no	no	-0.26084
pgpB	-0.202049	0.0182378	-0.198924	0.0751271	no	no	no	-0.198924
pgsA	-0.205767	0.209314	-0.193387	0.134886	no	no	no	-0.193387
pheA	0.296069	0.141614	0.274326	0.166695	no	no	no	0.274326
pheL	-0.0913129	0.837532	-0.0690881	0.286381	no	no	no	-0.0690881
pheM	1.92672	2.05235e-10	1.85441	0.287602	yes	yes	yes	1.85441
pheP	0.595452	0.132813	0.470655	0.319204	no	no	no	0.470655
pheS	0.827962	0.00717913	0.7277	0.274051	yes	no	yes	0.7277
pheT	0.215469	0.276116	0.199781	0.159687	no	no	no	0.199781
pheU	0.734035	0.0563481	0.597027	0.324736	no	no	no	0.597027
pheV	1.20154	0.015028	0.968504	0.442662	no	no	no	0.968504
phnC	-0.0288021	0.936867	-0.0224274	0.24486	no	no	no	-0.0224274
phnD	-0.0334382	0.917866	-0.027308	0.224586	no	no	no	-0.027308
phnF	-0.100038	0.778971	-0.0803078	0.243513	no	no	no	-0.0803078
phnG	0.090257	0.843059	0.0659548	0.291637	no	no	no	0.0659548
phnH	0.342865	0.148231	0.31137	0.194475	no	no	no	0.31137
phnI	-0.419877	0.169758	-0.362745	0.245506	no	no	no	-0.362745
phnJ	-0.31526	0.248472	-0.273976	0.21668	no	no	no	-0.273976
phnK	0.348517	0.2207	0.301903	0.226499	no	no	no	0.301903
phnL	-0.0319383	0.868735	-0.0281704	0.14005	no	no	no	-0.0281704
phnM	0.0122266	0.965988	0.0113957	0.191347	no	no	no	0.0113957
phnN	0.121306	0.696096	0.105105	0.220398	no	no	no	0.105105
phnO	-0.554015	0.000515803	-0.533985	0.143437	yes	no	no	-0.533985
phnP	-0.107416	0.589403	-0.100958	0.151662	no	no	no	-0.100958
phoA	0.431589	0.00579731	0.412106	0.137971	yes	no	no	0.412106
phoB	-0.467639	5.21425e-07	-0.459569	0.0858653	yes	no	no	-0.459569
phoE	0.93409	5.41125e-05	0.879029	0.212189	yes	no	yes	0.879029
phoH	0.688182	0.00717942	0.626064	0.225637	yes	no	yes	0.626064
phoP	0.271038	0.173024	0.251137	0.163307	no	no	no	0.251137
phoQ	0.184277	0.0289841	0.180488	0.073718	no	no	no	0.180488
phoR	0.00472403	0.976114	0.00795767	0.111832	no	no	no	0.00795767
phoU	-0.497442	0.0187603	-0.462702	0.183304	no	no	no	-0.462702
php	0.524291	0.0112369	0.487719	0.180683	no	no	no	0.487719
phr	-0.480233	0.00925571	-0.451864	0.161655	yes	no	no	-0.451864
pinQ	1.49719	9.17993e-07	1.41357	0.286379	yes	yes	yes	1.41357
pinR	1.22626	0.00311067	1.05982	0.380984	yes	yes	yes	1.05982
pitA	0.192883	0.540571	0.162916	0.231502	no	no	no	0.162916
pitB	0.692486	0.0134205	0.618868	0.244972	no	no	no	0.618868
pldA	-0.140661	0.54032	-0.127715	0.174485	no	no	no	-0.127715
pldB	0.312099	0.000129962	0.30516	0.0740107	yes	no	no	0.30516
plsB	-0.143149	0.336811	-0.136614	0.120893	no	no	no	-0.136614
plsC	0.16195	0.0407669	0.160689	0.068972	no	no	no	0.160689
plsX	0.174935	0.412302	0.159658	0.166813	no	no	no	0.159658
pmbA	-0.333391	0.0673689	-0.312835	0.154722	no	no	no	-0.312835
pmrD	-0.288723	0.0904869	-0.26927	0.143909	no	no	no	-0.26927
pncA	0.340342	0.0264066	0.323038	0.132886	no	no	no	0.323038
pncB	0.124611	0.655807	0.109252	0.204119	no	no	no	0.109252
pnp	0.227954	0.353331	0.20404	0.192655	no	no	no	0.20404
pntA	-0.922543	1.30793e-06	-0.883598	0.176544	yes	no	yes	-0.883598
pntB	-0.103572	0.625568	-0.0947215	0.160456	no	no	no	-0.0947215
pnuC	-0.705191	0.00216953	-0.65498	0.205196	yes	no	yes	-0.65498
polA	-0.498077	0.0133091	-0.456355	0.175202	no	no	no	-0.456355
polB	1.3688	5.11614e-23	1.35844	0.13311	yes	yes	yes	1.35844
potA	0.487443	0.291338	0.351643	0.343285	no	no	no	0.351643
potB	0.432875	0.287503	0.331359	0.308099	no	no	no	0.331359
potC	0.417493	0.172201	0.355505	0.24539	no	no	no	0.355505
potD	0.263176	0.278182	0.235917	0.193443	no	no	no	0.235917
potE	-0.0855887	0.699327	-0.0758236	0.162888	no	no	no	-0.0758236
potF	0.692119	0.00172514	0.64246	0.197178	yes	no	yes	0.64246
potG	0.0472539	0.863512	0.042972	0.192997	no	no	no	0.042972
potH	0.133448	0.669418	0.113636	0.22384	no	no	no	0.113636
potI	0.0349962	0.890591	0.0295538	0.179584	no	no	no	0.0295538
poxA	1.31441	3.73494e-11	1.27539	0.187932	yes	yes	yes	1.27539
poxB	-0.938697	0.00830551	-0.812495	0.317684	yes	no	yes	-0.812495
ppa	-0.0270703	0.862123	-0.0257522	0.114018	no	no	no	-0.0257522
ppc	-0.709398	0.0404592	-0.573725	0.296103	no	no	no	-0.573725
ppdA	0.0418774	0.885211	0.0376299	0.203708	no	no	no	0.0376299
ppdB	-0.677181	0.000471271	-0.6429	0.174455	yes	no	yes	-0.6429
ppdC	-0.578976	0.00100451	-0.553572	0.157483	yes	no	no	-0.553572
ppdD	0.63993	0.0671869	0.533592	0.292966	no	no	no	0.533592
pphA	0.336991	0.0420062	0.316871	0.142347	no	no	no	0.316871
pphB	1.07731	0.000169157	0.994612	0.263047	yes	no	yes	0.994612
ppiA	0.564809	0.000151771	0.543635	0.134977	yes	no	no	0.543635
ppiB	0.0332371	0.858918	0.0316465	0.135564	no	no	no	0.0316465
ppiC	0.571383	0.00115405	0.542612	0.157136	yes	no	no	0.542612
ppiD	-0.051984	0.656725	-0.0505811	0.0900745	no	no	no	-0.0505811
ppk	-0.579531	0.000445801	-0.553078	0.148507	yes	no	no	-0.553078
ppnK	-0.348842	0.0363316	-0.329561	0.143596	no	no	no	-0.329561
pppA	1.07082	8.24377e-06	1.00649	0.222495	yes	yes	yes	1.00649
pps	0.105329	0.58495	0.0988668	0.1472	no	no	no	0.0988668
pptA	-0.295688	0.103823	-0.275942	0.152528	no	no	no	-0.275942
ppx	-0.613438	3.20795e-09	-0.601224	0.0963687	yes	no	yes	-0.601224
pqiA	0.372365	0.00395547	0.359251	0.114591	yes	no	no	0.359251
pqiB	0.260571	0.0983793	0.240356	0.133077	no	no	no	0.240356
pqqL	1.14808	2.78924e-09	1.10971	0.181117	yes	yes	yes	1.10971
prc	-0.190636	0.14027	-0.184322	0.108674	no	no	no	-0.184322
prfA	0.0879678	0.827465	0.0678247	0.264034	no	no	no	0.0678247
prfB	0.415087	0.0601375	0.37516	0.186996	no	no	no	0.37516
prfC	0.879701	0.00826527	0.770881	0.296012	yes	no	yes	0.770881
priA	0.351107	0.0326273	0.329663	0.141705	no	no	no	0.329663
priB	1.62358	7.61223e-07	1.5296	0.309123	yes	yes	yes	1.5296
priC	-0.128496	0.408128	-0.121379	0.12385	no	no	no	-0.121379
prkB	-0.0664029	0.681583	-0.0652918	0.121935	no	no	no	-0.0652918
prlC	-0.803832	0.0104176	-0.706188	0.276932	no	no	no	-0.706188
prmA	0.811766	0.000676391	0.754082	0.215822	yes	no	yes	0.754082
prmB	-0.126965	0.612996	-0.112348	0.187029	no	no	no	-0.112348
prmC	0.0694592	0.847719	0.0569532	0.244882	no	no	no	0.0569532
proA	-0.293272	0.0177976	-0.293897	0.108139	no	no	no	-0.293897
proB	-0.226597	0.0465615	-0.224011	0.0985316	no	no	no	-0.224011
proC	-0.340906	0.0171917	-0.325697	0.12475	no	no	no	-0.325697
proK	0.410412	0.457757	0.260337	0.370634	no	no	no	0.260337
proL	0.791212	0.0258057	0.670652	0.30737	no	no	no	0.670652
proM	0.369851	0.674245	0.155306	0.448628	no	no	no	0.155306
proP	0.733438	0.00969177	0.655715	0.249504	yes	no	yes	0.655715
proQ	0.204567	0.493054	0.173443	0.222894	no	no	no	0.173443
proS	0.0329473	0.850677	0.0314971	0.127485	no	no	no	0.0314971
proV	1.08709	0.000163006	1.00244	0.265437	yes	yes	yes	1.00244
proW	1.45307	4.48072e-09	1.3957	0.233414	yes	yes	yes	1.3957
proX	1.1794	5.67398e-06	1.11209	0.241641	yes	yes	yes	1.11209
proY	0.457569	0.000213517	0.444904	0.111627	yes	no	no	0.444904
prs	0.203593	0.510425	0.175942	0.229123	no	no	no	0.175942
psaA	-0.0384933	0.904148	-0.0319451	0.220578	no	no	no	-0.0319451
psd	-0.188934	0.314478	-0.174228	0.151449	no	no	no	-0.174228
psiE	0.208574	0.325547	0.190843	0.169445	no	no	no	0.190843
psiF	0.73331	2.97294e-11	0.723274	0.103518	yes	no	yes	0.723274
pspA	-0.281568	0.114189	-0.261491	0.149295	no	no	no	-0.261491
pspB	-0.343793	0.201275	-0.300732	0.215989	no	no	no	-0.300732
pspC	-0.601602	0.01674	-0.543638	0.218332	no	no	no	-0.543638
pspD	-0.35214	0.282589	-0.292206	0.25434	no	no	no	-0.292206
pspE	-1.01856	0.000901749	-0.921969	0.279508	yes	no	yes	-0.921969
pspF	-0.567542	0.00239488	-0.53877	0.166242	yes	no	no	-0.53877
pspG	0.31516	0.238367	0.279119	0.213113	no	no	no	0.279119
psrD	1.08265	0.00115405	0.973012	0.3043	yes	no	yes	0.973012
psrN	0.34455	0.391167	0.264061	0.295177	no	no	no	0.264061
psrO	0.746612	0.0686428	0.596678	0.341437	no	no	no	0.596678
pssA	-0.395009	0.00369981	-0.383059	0.120683	yes	no	no	-0.383059
pstA	0.264145	0.183917	0.244951	0.162944	no	no	no	0.244951
pstB	-0.474582	0.00077958	-0.455727	0.126619	yes	no	no	-0.455727
pstC	0.117757	0.377613	0.11383	0.107502	no	no	no	0.11383
pstS	0.207456	0.0354217	0.203676	0.085864	no	no	no	0.203676
pta	-0.148343	0.628608	-0.131984	0.223754	no	no	no	-0.131984
pth	0.163959	0.723701	0.120261	0.302678	no	no	no	0.120261
ptrA	-0.626823	1.6451e-10	-0.619801	0.0917533	yes	no	yes	-0.619801
ptrB	-0.263541	0.0534334	-0.254365	0.117267	no	no	no	-0.254365
ptsA	-0.845184	0.0193414	-0.717714	0.316538	no	no	no	-0.717714
ptsG	1.58143	0.0448024	1.00294	0.753674	no	no	no	1.00294
ptsH	0.192154	0.477872	0.169216	0.205057	no	no	no	0.169216
ptsI	0.183064	0.311915	0.177519	0.146018	no	no	no	0.177519
ptsN	-0.27831	0.00181585	-0.275106	0.0797945	yes	no	no	-0.275106
ptsP	-0.654282	5.46596e-09	-0.645592	0.104429	yes	no	yes	-0.645592
purA	0.912865	5.14567e-06	0.867685	0.184955	yes	no	yes	0.867685
purB	0.379256	0.333395	0.295346	0.294141	no	no	no	0.295346
purC	-0.889139	3.70971e-08	-0.859598	0.150116	yes	no	yes	-0.859598
purD	-0.35603	0.00302839	-0.344983	0.106733	yes	no	no	-0.344983
purE	0.0561514	0.930002	0.0333286	0.363773	no	no	no	0.0333286
purF	-0.019026	0.909382	-0.0166518	0.122921	no	no	no	-0.0166518
purH	-0.181786	0.412302	-0.168819	0.173214	no	no	no	-0.168819
purK	0.110465	0.840905	0.0731259	0.333028	no	no	no	0.0731259
purL	-0.246757	0.0614797	-0.238959	0.11322	no	no	no	-0.238959
purM	-0.513436	0.0345627	-0.467694	0.208056	no	no	no	-0.467694
purN	-0.159684	0.381301	-0.147965	0.144816	no	no	no	-0.147965
purR	0.82584	0.00330358	0.75174	0.251309	yes	no	yes	0.75174
purT	0.385726	0.0124818	0.368827	0.135081	no	no	no	0.368827
purU	1.05876	1.78713e-06	1.00876	0.205765	yes	yes	yes	1.00876
putA	-1.06765	0.0647084	-0.738348	0.497502	no	no	no	-0.738348
putP	0.267535	0.511546	0.207694	0.289255	no	no	no	0.207694
puuA	0.331108	0.124723	0.304547	0.178958	no	no	no	0.304547
puuB	0.306092	0.268407	0.273592	0.218663	no	no	no	0.273592
puuC	0.226115	0.321591	0.204539	0.18142	no	no	no	0.204539
puuD	-0.46858	0.00170937	-0.449106	0.133054	yes	no	no	-0.449106
puuE	-0.00816311	0.974729	-0.00832178	0.175233	no	no	no	-0.00832178
puuP	0.197647	0.166221	0.189636	0.118829	no	no	no	0.189636
puuR	-0.676501	5.11132e-06	-0.654797	0.136111	yes	no	yes	-0.654797
pykA	-1.24753	3.89148e-08	-1.19534	0.212719	yes	yes	yes	-1.19534
pykF	-0.937551	1.73415e-06	-0.89646	0.181386	yes	no	yes	-0.89646
pyrB	-1.65036	2.70147e-06	-1.53933	0.331054	yes	yes	yes	-1.53933
pyrC	0.133512	0.746098	0.0998893	0.275926	no	no	no	0.0998893
pyrD	0.147056	0.814017	0.0972893	0.362677	no	no	no	0.0972893
pyrE	-0.197816	0.493012	-0.170019	0.216191	no	no	no	-0.170019
pyrF	0.263451	0.612363	0.175215	0.339455	no	no	no	0.175215
pyrG	0.143685	0.397549	0.137992	0.135075	no	no	no	0.137992
pyrH	0.566934	0.000232979	0.546002	0.139214	yes	no	no	0.546002
pyrI	-0.65778	0.0343966	-0.569022	0.266676	no	no	no	-0.569022
pyrL	1.22383	3.01149e-13	1.1996	0.159112	yes	yes	yes	1.1996
qmcA	-0.20226	0.360314	-0.183776	0.174507	no	no	no	-0.183776
qor	-0.665587	0.0304334	-0.571841	0.263998	no	no	no	-0.571841
qseB	-0.326174	0.00888269	-0.323216	0.109743	yes	no	no	-0.323216
qseC	-0.173426	0.215013	-0.165997	0.115872	no	no	no	-0.165997
queA	0.636506	0.0730143	0.526203	0.296693	no	no	no	0.526203
queC	0.0284426	0.908256	0.0289725	0.175749	no	no	no	0.0289725
queF	0.140974	0.283982	0.135999	0.108096	no	no	no	0.135999
quuD	-0.0855546	0.756434	-0.0742375	0.197323	no	no	no	-0.0742375
quuQ	0.586893	0.00335382	0.548566	0.177445	yes	no	no	0.548566
racC	1.75091	0.000515803	1.53849	0.469988	yes	yes	yes	1.53849
racR	0.0946315	0.544831	0.0812645	0.121528	no	no	no	0.0812645
radA	-0.570956	0.0022573	-0.542228	0.166316	yes	no	no	-0.542228
radC	0.151179	0.0983187	0.157604	0.0781734	no	no	no	0.157604
raiA	-1.30082	0.000500954	-1.16393	0.346324	yes	yes	yes	-1.16393
rarA	0.292342	0.0176206	0.280211	0.107623	no	no	no	0.280211
rarD	0.897883	1.60774e-06	0.859464	0.173039	yes	no	yes	0.859464
ravA	-0.36336	0.00310247	-0.356738	0.109287	yes	no	no	-0.356738
rbbA	-1.47855	6.44469e-07	-1.39259	0.278641	yes	yes	yes	-1.39259
rbfA	0.590263	0.00605555	0.549349	0.189556	yes	no	no	0.549349
rbn	-0.357721	1.01684e-05	-0.351371	0.0741509	yes	no	no	-0.351371
rbsA	-0.891098	1.78953e-07	-0.852529	0.158227	yes	no	yes	-0.852529
rbsB	-2.15491	1.60971e-12	-2.08375	0.290997	yes	yes	yes	-2.08375
rbsC	-0.985211	3.88138e-12	-0.959156	0.133785	yes	no	yes	-0.959156
rbsD	-0.430639	0.0118081	-0.405873	0.149502	no	no	no	-0.405873
rbsK	-1.09841	1.216e-07	-1.05316	0.193642	yes	yes	yes	-1.05316
rbsR	-1.11009	8.2561e-06	-1.04331	0.231	yes	yes	yes	-1.04331
rcnA	0.705731	6.89121e-05	0.672827	0.161554	yes	no	yes	0.672827
rcnR	-0.420215	0.00522643	-0.400473	0.133008	yes	no	no	-0.400473
rcsA	0.787674	6.43343e-05	0.747558	0.179997	yes	no	yes	0.747558
rcsB	-0.358002	0.00468085	-0.350508	0.112225	yes	no	no	-0.350508
rcsC	-0.499702	2.69049e-05	-0.482624	0.108224	yes	no	no	-0.482624
rcsD	-0.203371	0.00280301	-0.198526	0.0608641	yes	no	no	-0.198526
rcsF	-0.121021	0.400287	-0.11474	0.115265	no	no	no	-0.11474
rdgB	-0.288431	0.0662285	-0.274301	0.133894	no	no	no	-0.274301
rdgC	-0.110573	0.709129	-0.0970869	0.210879	no	no	no	-0.0970869
rdlA	0.486492	0.0384045	0.442	0.200996	no	no	no	0.442
rdlB	1.17087	7.36083e-06	1.10394	0.242512	yes	yes	yes	1.10394
rdlC	1.33528	5.26499e-07	1.26709	0.249158	yes	yes	yes	1.26709
rdlD	0.674603	0.0115839	0.601433	0.234212	no	no	no	0.601433
rdoA	-0.0788038	0.821997	-0.0654499	0.236303	no	no	no	-0.0654499
recA	1.91505	2.20165e-26	1.88543	0.173455	yes	yes	yes	1.88543
[truncated: 2,156 more rows]

## Sheet: DOC
gene	log2FC	BH_adj_p	apeglm_log2FC	apeglm_lfcSE	BH_dj_p<0.01	BH_adj_p<0.1 and |apeglm_log2FC|>1	BH_adj_p<0.1 and |apeglm_log2FC|>0.58	apeglm_log2FC
aaeA	0.399111	0.00580547	0.390742	0.134019	yes	no	no	0.390742
aaeB	0.661953	2.9376e-09	0.65395	0.106554	yes	no	yes	0.65395
aaeR	0.298705	0.0142931	0.291525	0.112673	no	no	no	0.291525
aaeX	0.0800865	0.604743	0.0781361	0.13213	no	no	no	0.0781361
aas	-0.0890704	0.57027	-0.0878779	0.134367	no	no	no	-0.0878779
aat	0.304007	0.0314292	0.298333	0.129603	no	no	no	0.298333
abgA	-0.584834	0.0337828	-0.541836	0.248697	no	no	no	-0.541836
abgB	-0.113501	0.433663	-0.110785	0.125666	no	no	no	-0.110785
abgR	-0.447563	0.0203752	-0.431361	0.176568	no	no	no	-0.431361
abgT	-0.175536	0.167269	-0.173098	0.114709	no	no	no	-0.173098
abrB	-0.540742	0.00805793	-0.513064	0.187819	yes	no	no	-0.513064
accA	0.256144	0.100616	0.258875	0.141213	no	no	no	0.258875
accB	0.602809	0.0088218	0.564884	0.211139	yes	no	no	0.564884
accC	0.744869	0.000273431	0.714276	0.191566	yes	no	yes	0.714276
accD	0.00719268	0.964805	0.00682338	0.13287	no	no	no	0.00682338
aceA	-0.55371	0.1215	-0.488309	0.312695	no	no	no	-0.488309
aceB	-0.313957	0.053466	-0.304734	0.148013	no	no	no	-0.304734
aceE	2.49266	1.51541e-07	2.35437	0.462189	yes	yes	yes	2.35437
aceF	1.66491	2.74436e-05	1.55064	0.380482	yes	yes	yes	1.55064
aceK	-0.135567	0.495097	-0.129431	0.170213	no	no	no	-0.129431
ackA	0.795028	0.0522576	0.692334	0.364692	no	no	no	0.692334
acnA	0.410062	0.0849474	0.383699	0.213324	no	no	no	0.383699
acnB	-0.384196	0.249951	-0.337557	0.286643	no	no	no	-0.337557
acpH	0.15356	0.242492	0.15082	0.117315	no	no	no	0.15082
acpP	-0.149142	0.344416	-0.1448	0.138519	no	no	no	-0.1448
acpS	-0.304813	0.205796	-0.286096	0.211943	no	no	no	-0.286096
acpT	1.03325	0.000152272	0.973042	0.256961	yes	no	yes	0.973042
acrA	1.50397	1.30059e-51	1.49863	0.0972463	yes	yes	yes	1.49863
acrB	1.24832	3.52165e-22	1.22852	0.124785	yes	yes	yes	1.22852
acrD	0.219361	0.0514624	0.215883	0.103233	no	no	no	0.215883
acrE	0.219545	0.221938	0.212112	0.159666	no	no	no	0.212112
acrF	-0.213161	0.0388788	-0.211623	0.0949049	no	no	no	-0.211623
acrR	1.90662	1.29945e-29	1.88633	0.164162	yes	yes	yes	1.88633
acs	-0.274623	0.248519	-0.254562	0.208276	no	no	no	-0.254562
actP	0.166767	0.558207	0.154169	0.237494	no	no	no	0.154169
ada	0.526993	0.000209272	0.516445	0.133357	yes	no	no	0.516445
add	-0.479419	0.00278578	-0.46295	0.148707	yes	no	no	-0.46295
ade	-0.157197	0.282756	-0.157019	0.129749	no	no	no	-0.157019
adhE	-0.741169	0.157077	-0.585741	0.443568	no	no	no	-0.585741
adhP	1.63067	2.63636e-21	1.60847	0.166663	yes	yes	yes	1.60847
adiA	0.457794	0.00844067	0.443567	0.160194	yes	no	no	0.443567
adiC	-0.4048	0.218654	-0.362506	0.284139	no	no	no	-0.362506
adiY	-1.59316	0.000654305	-1.42497	0.445701	yes	yes	yes	-1.42497
adk	0.703094	0.000482583	0.676241	0.187409	yes	no	yes	0.676241
adrA	0.542951	0.00285245	0.52502	0.16868	yes	no	no	0.52502
aegA	-1.48294	1.45945e-15	-1.44756	0.179651	yes	yes	yes	-1.44756
aer	-0.0355048	0.832831	-0.034017	0.137942	no	no	no	-0.034017
aes	-0.188765	0.475029	-0.17452	0.223116	no	no	no	-0.17452
agaB	0.258874	0.661883	0.199875	0.438173	no	no	no	0.199875
agaC	0.609499	0.0482281	0.557624	0.276155	no	no	no	0.557624
agaD	0.114431	0.609215	0.109664	0.188762	no	no	no	0.109664
agaI	0.693542	0.0035365	0.660291	0.21943	yes	no	yes	0.660291
agaR	-0.524985	3.36647e-10	-0.521367	0.0799984	yes	no	no	-0.521367
agaS	-0.927545	1.41442e-06	-0.901644	0.182625	yes	no	yes	-0.901644
agaV	-2.31861	1.50896e-11	-2.24271	0.333032	yes	yes	yes	-2.24271
agp	-2.78416	1.46915e-09	-2.66414	0.448887	yes	yes	yes	-2.66414
ahpC	2.55241	1.04707e-58	2.53736	0.154865	yes	yes	yes	2.53736
ahpF	2.43776	4.52907e-17	2.37879	0.2816	yes	yes	yes	2.37879
aidB	-0.76327	0.0020741	-0.721331	0.229638	yes	no	yes	-0.721331
ais	2.17157	4.12119e-08	2.06482	0.381486	yes	yes	yes	2.06482
alaS	0.296801	0.047235	0.289706	0.136538	no	no	no	0.289706
alaT	3.06199	2.68892e-08	2.89739	0.538084	yes	yes	yes	2.89739
alaU	2.80333	1.33635e-08	2.66571	0.479209	yes	yes	yes	2.66571
alaV	2.84994	8.52728e-05	2.54626	0.717445	yes	yes	yes	2.54626
alaW	2.00425	2.23029e-08	1.91599	0.344933	yes	yes	yes	1.91599
alaX	4.17834	1.25836e-41	4.13912	0.302383	yes	yes	yes	4.13912
aldA	-1.80846	3.66816e-10	-1.74002	0.278737	yes	yes	yes	-1.74002
aldB	-1.51109	2.61644e-11	-1.47538	0.218366	yes	yes	yes	-1.47538
alkA	-0.41923	0.0291254	-0.402243	0.175321	no	no	no	-0.402243
alkB	0.452273	0.00217266	0.441693	0.137093	yes	no	no	0.441693
allA	-1.15989	5.142e-16	-1.14223	0.137795	yes	yes	yes	-1.14223
allB	0.207373	0.277171	0.199156	0.167865	no	no	no	0.199156
allC	0.172425	0.227086	0.168118	0.127424	no	no	no	0.168118
allD	0.436441	0.115425	0.405888	0.245435	no	no	no	0.405888
allR	-0.722148	0.000690294	-0.696503	0.198515	yes	no	yes	-0.696503
allS	-1.30461	2.18494e-06	-1.24883	0.262672	yes	yes	yes	-1.24883
alpA	-0.200006	0.520004	-0.181398	0.258808	no	no	no	-0.181398
alr	0.26989	0.00723518	0.258299	0.0934319	yes	no	no	0.258299
alsA	-0.928799	0.00714642	-0.846904	0.317597	yes	no	yes	-0.846904
alsB	-2.71998	4.9393e-20	-2.67937	0.288985	yes	yes	yes	-2.67937
alsC	-1.53187	3.82051e-22	-1.51241	0.153438	yes	yes	yes	-1.51241
alsE	-1.69807	3.64111e-08	-1.62624	0.29693	yes	yes	yes	-1.62624
alsK	-0.274191	0.190249	-0.261208	0.185777	no	no	no	-0.261208
alx	2.04195	4.76764e-15	1.99552	0.252569	yes	yes	yes	1.99552
amiA	0.477812	2.41728e-05	0.472565	0.106896	yes	no	no	0.472565
amiB	-0.0825401	0.312322	-0.0843127	0.0726938	no	no	no	-0.0843127
amiC	0.563974	0.137643	0.494355	0.329992	no	no	no	0.494355
amiD	-0.245443	0.283478	-0.229054	0.199946	no	no	no	-0.229054
amn	-0.5019	0.000643907	-0.489767	0.137476	yes	no	no	-0.489767
ampC	-0.0990211	0.523554	-0.0960579	0.133543	no	no	no	-0.0960579
ampD	-0.937233	1.54133e-05	-0.901338	0.204907	yes	no	yes	-0.901338
ampE	-1.07876	1.4191e-06	-1.04842	0.213358	yes	yes	yes	-1.04842
ampG	1.33885	0.00040728	1.22954	0.35842	yes	yes	yes	1.22954
ampH	-1.03193	9.25191e-08	-1.00242	0.184331	yes	yes	yes	-1.00242
amtB	0.225719	0.0907304	0.217714	0.121231	no	no	no	0.217714
amyA	0.385036	0.00684849	0.374282	0.13185	yes	no	no	0.374282
anmK	-0.728968	8.95194e-05	-0.709171	0.174811	yes	no	yes	-0.709171
ansA	1.08938	4.17862e-05	1.03738	0.251107	yes	yes	yes	1.03738
ansB	-4.03807	1.86062e-39	-3.99478	0.300405	yes	yes	yes	-3.99478
ansP	2.36693	3.97307e-22	2.32893	0.237904	yes	yes	yes	2.32893
apaG	0.673392	2.15288e-21	0.671182	0.0684849	yes	no	yes	0.671182
apaH	0.00228199	0.981544	0.00228075	0.0869962	no	no	no	0.00228075
apbE	1.037	7.38399e-16	1.02873	0.12387	yes	yes	yes	1.02873
aphA	-3.58815	3.32505e-30	-3.53884	0.306421	yes	yes	yes	-3.53884
appA	-0.342943	0.0275515	-0.33242	0.142561	no	no	no	-0.33242
appB	0.159788	0.545926	0.146013	0.22196	no	no	no	0.146013
appC	0.347472	0.214283	0.320449	0.243976	no	no	no	0.320449
appY	-1.64949	2.29422e-09	-1.59631	0.265847	yes	yes	yes	-1.59631
apt	3.06439	1.6476e-10	2.94097	0.467481	yes	yes	yes	2.94097
aqpZ	0.852671	0.00509641	0.79075	0.280474	yes	no	yes	0.79075
araA	-0.296066	0.265289	-0.273319	0.230869	no	no	no	-0.273319
araB	-1.41331	0.000150986	-1.30673	0.353906	yes	yes	yes	-1.30673
araC	-3.27872	7.41177e-35	-3.25076	0.259657	yes	yes	yes	-3.25076
araD	-0.808924	0.028385	-0.719885	0.332756	no	no	no	-0.719885
araE	-0.540609	5.02985e-05	-0.530648	0.125587	yes	no	no	-0.530648
araF	-1.38635	0.000174972	-1.28177	0.350333	yes	yes	yes	-1.28177
araG	0.725622	1.63312e-05	0.708849	0.158988	yes	no	yes	0.708849
araH	-0.285223	0.161174	-0.27473	0.181759	no	no	no	-0.27473
araJ	0.260761	0.0340625	0.256542	0.113006	no	no	no	0.256542
arcA	-0.859322	7.88092e-05	-0.825165	0.204579	yes	no	yes	-0.825165
arcB	-0.897098	6.33306e-13	-0.891011	0.119566	yes	no	yes	-0.891011
argA	1.17988	5.06856e-12	1.15759	0.16419	yes	yes	yes	1.15759
argB	1.3999	1.7339e-10	1.36335	0.210846	yes	yes	yes	1.36335
argC	2.95933	5.1752e-26	2.91616	0.273322	yes	yes	yes	2.91616
argD	2.11637	6.59436e-53	2.10948	0.135438	yes	yes	yes	2.10948
argE	-0.217221	0.363395	-0.205081	0.206117	no	no	no	-0.205081
argG	2.25839	8.90521e-30	2.23254	0.194067	yes	yes	yes	2.23254
argH	1.27205	3.90905e-13	1.2483	0.168626	yes	yes	yes	1.2483
argI	2.88627	1.73278e-37	2.85405	0.220055	yes	yes	yes	2.85405
argK	0.170062	0.518644	0.159785	0.221814	no	no	no	0.159785
argO	-1.20498	0.0180699	-1.01469	0.467521	no	no	no	-1.01469
argP	-0.867742	1.18659e-05	-0.841337	0.187319	yes	no	yes	-0.841337
argQ	2.70712	1.59742e-05	2.47236	0.615389	yes	yes	yes	2.47236
argR	0.375975	0.0084647	0.36581	0.131955	yes	no	no	0.36581
argS	0.699066	0.0450195	0.628144	0.31213	no	no	no	0.628144
argT	-0.368653	0.112346	-0.348312	0.207338	no	no	no	-0.348312
argU	0.956406	0.0127689	0.857627	0.350013	no	no	no	0.857627
argV	1.6817	0.000147968	1.54097	0.4243	yes	yes	yes	1.54097
argW	3.68421	1.09962e-13	3.57013	0.475804	yes	yes	yes	3.57013
argX	1.29137	1.65026e-08	1.25136	0.219108	yes	yes	yes	1.25136
argY	1.75144	0.0101014	1.41858	0.651089	no	no	no	1.41858
argZ	2.02674	0.00167291	1.74106	0.627053	yes	yes	yes	1.74106
ariR	2.05709	1.67126e-09	1.97739	0.329976	yes	yes	yes	1.97739
arnA	0.914176	1.42936e-09	0.896022	0.144501	yes	no	yes	0.896022
arnB	1.40672	1.35828e-09	1.36661	0.22294	yes	yes	yes	1.36661
arnC	0.414702	0.0569543	0.395933	0.196852	no	no	no	0.395933
arnD	0.826313	3.73548e-07	0.807041	0.154585	yes	no	yes	0.807041
arnE	0.658706	0.00124669	0.633689	0.18979	yes	no	yes	0.633689
arnF	0.352867	0.00780969	0.345485	0.122801	yes	no	no	0.345485
arnT	0.373116	0.00907997	0.364626	0.132203	yes	no	no	0.364626
aroA	0.538854	0.000209272	0.527684	0.136357	yes	no	no	0.527684
aroB	0.929608	6.38677e-17	0.921343	0.107154	yes	no	yes	0.921343
aroC	0.307895	0.0110904	0.298164	0.112167	no	no	no	0.298164
aroD	-0.981943	3.07985e-06	-0.947195	0.19972	yes	no	yes	-0.947195
aroE	0.407515	0.000151271	0.402446	0.101181	yes	no	no	0.402446
aroF	1.13159	9.22285e-18	1.11826	0.127172	yes	yes	yes	1.11826
aroG	0.283913	0.231531	0.266027	0.208166	no	no	no	0.266027
aroH	1.07008	0.00426832	0.969596	0.347022	yes	no	yes	0.969596
aroK	1.03973	0.000176718	0.979861	0.260917	yes	no	yes	0.979861
aroL	0.994928	8.25697e-10	0.974839	0.155135	yes	no	yes	0.974839
aroM	0.43191	0.117251	0.398979	0.244464	no	no	no	0.398979
aroP	0.409556	0.000134562	0.405044	0.100931	yes	no	no	0.405044
arpA	2.4376	9.86501e-18	2.39068	0.275912	yes	yes	yes	2.39068
arrD	0.868804	2.65432e-06	0.844072	0.175353	yes	no	yes	0.844072
arrQ	2.38662	1.94055e-10	2.29573	0.363368	yes	yes	yes	2.29573
arsB	-0.0853082	0.445965	-0.0841259	0.0972725	no	no	no	-0.0841259
arsC	-0.774819	2.21761e-07	-0.763138	0.142222	yes	no	yes	-0.763138
arsR	0.371826	0.0286764	0.359599	0.155401	no	no	no	0.359599
artI	1.0776	0.000488995	1.00999	0.290175	yes	yes	yes	1.00999
artJ	3.62354	1.55226e-73	3.602	0.196169	yes	yes	yes	3.602
artM	1.99638	5.81345e-30	1.9746	0.170906	yes	yes	yes	1.9746
artP	2.15167	2.78218e-35	2.13148	0.169265	yes	yes	yes	2.13148
artQ	1.97003	3.35196e-24	1.94368	0.188707	yes	yes	yes	1.94368
ascB	-0.458183	0.000309167	-0.448649	0.11919	yes	no	no	-0.448649
ascF	-0.543168	1.67824e-06	-0.53785	0.107669	yes	no	no	-0.53785
ascG	-0.584073	0.000607467	-0.557395	0.158825	yes	no	no	-0.557395
asd	-0.349385	0.0263845	-0.338512	0.144364	no	no	no	-0.338512
aslA	-0.0350777	0.823863	-0.0337993	0.129367	no	no	no	-0.0337993
aslB	1.60932	9.74712e-16	1.57985	0.193789	yes	yes	yes	1.57985
asmA	-0.175546	0.0716089	-0.176136	0.0891732	no	no	no	-0.176136
asnA	0.453061	0.0169319	0.435761	0.173803	no	no	no	0.435761
asnB	-0.530109	0.0458084	-0.493453	0.239027	no	no	no	-0.493453
asnC	0.423107	0.000204344	0.411841	0.107269	yes	no	no	0.411841
asnT	2.94385	9.29975e-23	2.89427	0.292115	yes	yes	yes	2.89427
asnU	0.0602381	0.98198	-0.0239704	0.836857	no	no	no	-0.0239704
asnV	0.951326	0.0135866	0.849848	0.35165	no	no	no	0.849848
asnW	5.50867	2.45029e-59	5.46847	0.331475	yes	yes	yes	5.46847
aspA	-1.55032	9.85559e-08	-1.44673	0.275793	yes	yes	yes	-1.44673
aspC	-0.65847	0.0151792	-0.613998	0.247202	no	no	no	-0.613998
aspS	0.594798	3.16233e-06	0.577059	0.121137	yes	no	no	0.577059
aspT	1.76985	0.300639	0.455065	0.873246	no	no	no	0.455065
aspU	2.60565	0.00138868	2.21719	0.779136	yes	yes	yes	2.21719
aspV	5.47815	3.68742e-57	5.43853	0.337309	yes	yes	yes	5.43853
asr	-0.706167	0.0319776	-0.639667	0.296754	no	no	no	-0.639667
astA	-0.0479661	0.905074	-0.0426728	0.310156	no	no	no	-0.0426728
astB	-0.0136438	0.960522	-0.011126	0.214974	no	no	no	-0.011126
astC	-0.294502	0.299191	-0.270673	0.244153	no	no	no	-0.270673
astD	-0.387658	0.0673728	-0.369303	0.191327	no	no	no	-0.369303
astE	-0.26604	0.287553	-0.248701	0.217413	no	no	no	-0.248701
atoA	0.646869	0.194798	0.520074	0.417699	no	no	no	0.520074
atoB	-0.202306	0.278979	-0.193616	0.164591	no	no	no	-0.193616
atoC	-1.756	1.11414e-13	-1.71447	0.228436	yes	yes	yes	-1.71447
atoD	-0.164489	0.436696	-0.156865	0.181261	no	no	no	-0.156865
atoE	-0.396027	0.0915971	-0.372404	0.209974	no	no	no	-0.372404
atoS	-1.81452	4.73899e-08	-1.73758	0.320568	yes	yes	yes	-1.73758
atpA	0.203916	0.224098	0.197977	0.149206	no	no	no	0.197977
atpB	0.412701	0.0258991	0.398163	0.1692	no	no	no	0.398163
atpC	0.393454	0.00102149	0.385882	0.111999	yes	no	no	0.385882
atpD	0.142354	0.32221	0.139381	0.126897	no	no	no	0.139381
atpE	0.896251	1.04453e-06	0.867433	0.174624	yes	no	yes	0.867433
atpF	0.0284372	0.903682	0.0275129	0.190035	no	no	no	0.0275129
atpG	0.390793	0.0240545	0.37856	0.158479	no	no	no	0.37856
atpH	0.269192	0.152434	0.259229	0.168366	no	no	no	0.259229
atpI	0.686169	0.0158108	0.638491	0.259392	no	no	no	0.638491
avtA	0.43642	0.0186968	0.421968	0.169891	no	no	no	0.421968
azoR	-1.04287	1.06686e-08	-1.02107	0.174468	yes	yes	yes	-1.02107
bacA	0.225575	0.149321	0.218699	0.140727	no	no	no	0.218699
baeR	-0.424547	0.000845674	-0.417404	0.118963	yes	no	no	-0.417404
baeS	-0.0546064	0.705444	-0.052999	0.122193	no	no	no	-0.052999
bamA	-0.00610606	0.963721	-0.0058208	0.108765	no	no	no	-0.0058208
bamB	0.303264	0.000258893	0.301027	0.0783679	yes	no	no	0.301027
bamC	-0.297264	0.00107284	-0.296044	0.0851574	yes	no	no	-0.296044
bamD	0.159239	0.205771	0.153743	0.112863	no	no	no	0.153743
barA	0.0974695	0.638471	0.0938333	0.174482	no	no	no	0.0938333
basR	-0.877269	1.1696e-11	-0.864375	0.124005	yes	no	yes	-0.864375
basS	-0.128717	0.169118	-0.127779	0.0847681	no	no	no	-0.127779
bax	1.08672	5.24799e-05	1.0323	0.253704	yes	yes	yes	1.0323
bcp	0.0958992	0.673482	0.0915283	0.190301	no	no	no	0.0915283
bcr	1.15315	1.50829e-25	1.14305	0.106945	yes	yes	yes	1.14305
bcsA	0.133565	0.449067	0.128029	0.15207	no	no	no	0.128029
bcsB	-0.0351182	0.728224	-0.0345277	0.0857036	no	no	no	-0.0345277
bcsC	-0.508033	7.69097e-05	-0.500248	0.120884	yes	no	no	-0.500248
bcsE	-0.586561	0.000752641	-0.567997	0.162445	yes	no	no	-0.567997
bcsF	-1.07561	6.81228e-06	-1.03293	0.226562	yes	yes	yes	-1.03293
bcsG	-0.667309	2.65275e-05	-0.649709	0.149717	yes	no	yes	-0.649709
bcsZ	-0.116195	0.484871	-0.112712	0.143375	no	no	no	-0.112712
bdm	1.90925	1.77408e-06	1.80119	0.38075	yes	yes	yes	1.80119
bfd	1.15968	0.0135753	1.00463	0.432161	no	no	no	1.00463
bfr	-1.3255	3.38928e-06	-1.27	0.272334	yes	yes	yes	-1.27
bglA	-0.876066	1.79184e-05	-0.845721	0.192864	yes	no	yes	-0.845721
bglB	0.244376	0.229013	0.235268	0.1797	no	no	no	0.235268
bglF	2.03715	4.66607e-07	1.9255	0.391093	yes	yes	yes	1.9255
bglG	0.0139138	0.964534	0.0133521	0.244788	no	no	no	0.0133521
bglH	0.9953	0.000429463	0.936949	0.264315	yes	no	yes	0.936949
bglJ	3.37505	3.3152e-24	3.31918	0.32406	yes	yes	yes	3.31918
bglX	-0.371179	8.75279e-06	-0.368436	0.079132	yes	no	no	-0.368436
bhsA	4.14709	1.4587e-54	4.11945	0.261553	yes	yes	yes	4.11945
bioA	0.642588	0.000647329	0.620448	0.175707	yes	no	yes	0.620448
bioB	0.265646	0.0808617	0.257428	0.138074	no	no	no	0.257428
bioC	0.340922	0.0261506	0.332223	0.140496	no	no	no	0.332223
bioD	0.0671147	0.728377	0.0650837	0.161873	no	no	no	0.0650837
bioF	0.791172	0.000116168	0.760866	0.192665	yes	no	yes	0.760866
bioH	-0.752052	5.52645e-25	-0.748185	0.0705228	yes	no	yes	-0.748185
birA	0.460632	0.0123919	0.438503	0.169278	no	no	no	0.438503
bisC	-0.256072	0.00308433	-0.251498	0.0807824	yes	no	no	-0.251498
blc	-0.697262	0.0481792	-0.620775	0.315841	no	no	no	-0.620775
blr	-0.0536161	0.89676	-0.0498904	0.317644	no	no	no	-0.0498904
oppB	1.82832	6.06477e-30	1.80778	0.15647	yes	yes	yes	1.80778
J5N95_05780	1.0594	0.531694	0.287788	0.77316	no	no	no	0.287788
J5N95_09155	-1.08405	4.22797e-09	-1.05838	0.17653	yes	yes	yes	-1.05838
J5N95_18590	0.710341	0.665456	0.19548	0.740728	no	no	no	0.19548
J5N95_15465	1.50927	0.540658	0.298835	0.874362	no	no	no	0.298835
J5N95_13710	-2.17085	4.19054e-05	-1.98317	0.514096	yes	yes	yes	-1.98317
J5N95_21285	0.0466171	0.876101	0.0438219	0.237527	no	no	no	0.0438219
bolA	-1.05164	1.1696e-11	-1.03331	0.148728	yes	yes	yes	-1.03331
borD	-0.398811	0.179524	-0.36343	0.259918	no	no	no	-0.36343
brnQ	1.44142	1.4283e-27	1.4279	0.128594	yes	yes	yes	1.4279
bssR	-1.96311	5.20716e-07	-1.85437	0.378065	yes	yes	yes	-1.85437
bssS	0.826399	5.66879e-05	0.790537	0.193102	yes	no	yes	0.790537
btuB	-0.385469	0.00533655	-0.377186	0.128271	yes	no	no	-0.377186
btuC	0.362014	3.06807e-05	0.358588	0.0820723	yes	no	no	0.358588
btuD	-0.275647	0.0537434	-0.269562	0.130416	no	no	no	-0.269562
btuE	-0.648756	1.04637e-10	-0.642947	0.0961724	yes	no	yes	-0.642947
btuF	0.271676	0.0188633	0.270768	0.106678	no	no	no	0.270768
btuR	-0.379934	0.0477868	-0.363466	0.174259	no	no	no	-0.363466
cadA	-1.73185	0.0148338	-1.35959	0.677859	no	no	no	-1.35959
cadB	-4.47678	7.54819e-09	-4.21987	0.761182	yes	yes	yes	-4.21987
cadC	-0.0441639	0.79441	-0.0432092	0.139366	no	no	no	-0.0432092
caiA	-0.329707	0.116373	-0.312421	0.188009	no	no	no	-0.312421
caiB	-0.199977	0.281849	-0.19184	0.163622	no	no	no	-0.19184
caiC	-0.181421	0.261169	-0.176474	0.143103	no	no	no	-0.176474
caiD	0.187907	0.645656	0.159383	0.324696	no	no	no	0.159383
caiE	-0.435502	0.162555	-0.39411	0.272957	no	no	no	-0.39411
caiF	-2.96865	3.23285e-13	-2.87146	0.396286	yes	yes	yes	-2.87146
caiT	-0.385303	0.0682916	-0.366931	0.190815	no	no	no	-0.366931
can	0.00658482	0.977416	0.00315058	0.187442	no	no	no	0.00315058
carA	0.810211	0.0190112	0.733063	0.31349	no	no	no	0.733063
carB	-0.0421828	0.916581	-0.0447857	0.313365	no	no	no	-0.0447857
cbl	1.94894	6.94699e-19	1.91498	0.213067	yes	yes	yes	1.91498
cbpA	-1.35113	1.09248e-05	-1.2838	0.29278	yes	yes	yes	-1.2838
cbpM	-0.614535	0.0427818	-0.561635	0.272602	no	no	no	-0.561635
cbrA	-0.142405	0.442752	-0.136146	0.159575	no	no	no	-0.136146
cbrB	0.189621	0.33011	0.182507	0.170298	no	no	no	0.182507
cbrC	0.424214	0.00240375	0.416449	0.130006	yes	no	no	0.416449
cca	0.315278	0.0245294	0.308567	0.128752	no	no	no	0.308567
ccmA	-0.934315	0.000104462	-0.892618	0.226378	yes	no	yes	-0.892618
ccmB	-1.22383	1.10186e-08	-1.19421	0.204895	yes	yes	yes	-1.19421
ccmC	-1.97629	3.87612e-18	-1.94495	0.22088	yes	yes	yes	-1.94495
ccmD	-2.18444	6.35085e-15	-2.12508	0.271894	yes	yes	yes	-2.12508
ccmE	-2.15411	2.6811e-24	-2.1223	0.205972	yes	yes	yes	-2.1223
ccmF	-1.57066	2.9377e-15	-1.5416	0.192252	yes	yes	yes	-1.5416
ccmG	-1.36855	1.68848e-11	-1.33607	0.195639	yes	yes	yes	-1.33607
ccmH	-0.720628	0.00031098	-0.694091	0.187038	yes	no	yes	-0.694091
cdaR	-1.73134	3.75038e-10	-1.67412	0.266707	yes	yes	yes	-1.67412
cdd	-2.02162	2.05213e-11	-1.96775	0.291297	yes	yes	yes	-1.96775
cdh	0.677717	0.0786964	0.595338	0.339953	no	no	no	0.595338
cdsA	-0.0783345	0.56163	-0.081114	0.1162	no	no	no	-0.081114
cedA	1.32362	2.06432e-07	1.27395	0.243847	yes	yes	yes	1.27395
cfa	-0.302569	0.0662605	-0.288779	0.149853	no	no	no	-0.288779
chaA	2.32915	6.7613e-28	2.30011	0.207093	yes	yes	yes	2.30011
chaB	-0.0225665	0.906087	-0.020612	0.157416	no	no	no	-0.020612
chaC	0.648176	4.57381e-05	0.632048	0.149745	yes	no	yes	0.632048
chbA	-0.539007	0.0015153	-0.522891	0.158084	yes	no	no	-0.522891
chbB	-0.466489	0.0112874	-0.44976	0.169305	no	no	no	-0.44976
chbC	-0.796415	0.000248934	-0.766279	0.203569	yes	no	yes	-0.766279
chbF	0.00358139	0.983592	0.0052881	0.155437	no	no	no	0.0052881
chbG	0.20303	0.262696	0.196064	0.160181	no	no	no	0.196064
chbR	-0.562204	0.0145356	-0.532821	0.210213	no	no	no	-0.532821
cheA	-0.571218	0.000340159	-0.5573	0.149254	yes	no	no	-0.5573
cheB	-0.589293	0.191256	-0.488038	0.381172	no	no	no	-0.488038
cheR	-0.870557	0.00438049	-0.80809	0.281872	yes	no	yes	-0.80809
cheW	-0.850337	6.96856e-05	-0.819369	0.200884	yes	no	yes	-0.819369
cheY	-0.504455	0.150167	-0.447662	0.305024	no	no	no	-0.447662
cheZ	-0.594729	0.00444153	-0.570561	0.192939	yes	no	no	-0.570561
chiA	0.844082	4.09981e-12	0.833588	0.116751	yes	no	yes	0.833588
cho	0.338593	0.00967889	0.332598	0.12101	yes	no	no	0.332598
chpA	-0.441081	0.00199017	-0.432035	0.132722	yes	no	no	-0.432035
chpB	-0.170502	0.459568	-0.16136	0.196464	no	no	no	-0.16136
chpR	-0.718055	6.43113e-05	-0.696447	0.168913	yes	no	yes	-0.696447
chpS	-1.06689	2.85939e-07	-1.03678	0.198176	yes	yes	yes	-1.03678
cirA	2.30072	7.26082e-43	2.28175	0.163733	yes	yes	yes	2.28175
citC	1.22392	1.25823e-06	1.17538	0.240653	yes	yes	yes	1.17538
citD	0.118104	0.819352	0.0930245	0.382264	no	no	no	0.0930245
citE	-0.907662	9.58706e-06	-0.877162	0.193895	yes	no	yes	-0.877162
citF	-0.167677	0.435138	-0.159429	0.183933	no	no	no	-0.159429
citG	-0.0308021	0.910405	-0.0287478	0.220627	no	no	no	-0.0287478
citT	0.235912	0.138074	0.229748	0.143257	no	no	no	0.229748
citX	0.378182	0.153709	0.350641	0.234307	no	no	no	0.350641
clcA	-0.0944531	0.511532	-0.0877063	0.124124	no	no	no	-0.0877063
clcB	1.06122	3.06324e-07	1.0288	0.197649	yes	yes	yes	1.0288
cld	1.04108	0.00464967	0.945325	0.340306	yes	no	yes	0.945325
clpA	0.0321431	0.872756	0.0335186	0.162023	no	no	no	0.0335186
clpB	-1.96286	1.70406e-08	-1.87407	0.336661	yes	yes	yes	-1.87407
clpP	-0.934053	2.38016e-11	-0.919058	0.134062	yes	no	yes	-0.919058
clpS	-0.153807	0.505526	-0.145115	0.196528	no	no	no	-0.145115
clpX	-0.356908	0.000340159	-0.352708	0.0936365	yes	no	no	-0.352708
cls	0.200317	0.0474682	0.19509	0.0928181	no	no	no	0.19509
cmk	1.96681	3.84851e-09	1.89019	0.322908	yes	yes	yes	1.89019
cmoA	0.828364	3.64216e-11	0.816435	0.120069	yes	no	yes	0.816435
cmoB	0.839963	7.07723e-10	0.822843	0.130218	yes	no	yes	0.822843
cmr	1.37402	0.000118307	1.27284	0.338449	yes	yes	yes	1.27284
cmtA	0.00501414	0.982614	0.00456356	0.201419	no	no	no	0.00456356
cmtB	-0.286937	0.320413	-0.263041	0.247742	no	no	no	-0.263041
cnu	-0.150598	0.817359	-0.0994766	0.458101	no	no	no	-0.0994766
coaA	-0.216786	0.474508	-0.195707	0.253437	no	no	no	-0.195707
coaD	0.0453595	0.877959	0.0424052	0.235081	no	no	no	0.0424052
coaE	-0.430488	0.000261557	-0.424889	0.110763	yes	no	no	-0.424889
cobB	-0.562437	9.21935e-10	-0.550432	0.0879749	yes	no	no	-0.550432
cobC	0.731874	0.000583756	0.702665	0.198574	yes	no	yes	0.702665
cobS	-0.844173	0.000846712	-0.7991	0.23561	yes	no	yes	-0.7991
cobT	-0.369401	0.0572691	-0.355928	0.17637	no	no	no	-0.355928
cobU	-0.392396	0.00308074	-0.384203	0.123339	yes	no	no	-0.384203
cof	0.0623631	0.558207	0.0587338	0.0918392	no	no	no	0.0587338
copA	-1.02293	0.000583128	-0.965507	0.279171	yes	no	yes	-0.965507
corA	-0.128735	0.555124	-0.120862	0.184696	no	no	no	-0.120862
cpdA	-1.41353	1.38491e-09	-1.37221	0.224331	yes	yes	yes	-1.37221
cpdB	-2.0011	5.08359e-18	-1.96338	0.224254	yes	yes	yes	-1.96338
cpsB	-0.275427	0.190342	-0.264147	0.18649	no	no	no	-0.264147
cpsG	0.0518109	0.821247	0.0497079	0.185606	no	no	no	0.0497079
cpxA	0.0531414	0.581287	0.061158	0.0831858	no	no	no	0.061158
cpxP	1.09354	3.93007e-08	1.06382	0.190172	yes	yes	yes	1.06382
cpxR	-0.491939	0.000450147	-0.48022	0.13118	yes	no	no	-0.48022
crcB	0.740119	1.18583e-08	0.725864	0.123865	yes	no	yes	0.725864
creA	-1.17204	2.58147e-14	-1.15111	0.148068	yes	yes	yes	-1.15111
creB	-0.674834	0.000338569	-0.651392	0.176191	yes	no	yes	-0.651392
creC	-0.280395	0.028473	-0.273112	0.117647	no	no	no	-0.273112
creD	1.08347	1.15385e-08	1.05563	0.181524	yes	yes	yes	1.05563
crl	0.129255	0.512619	0.123993	0.168909	no	no	no	0.123993
crp	-1.19988	4.39757e-25	-1.19236	0.112564	yes	yes	yes	-1.19236
crr	-1.02005	2.21134e-10	-0.999941	0.153991	yes	no	yes	-0.999941
csdA	-0.0700753	0.524578	-0.068914	0.0953495	no	no	no	-0.068914
csdE	-0.0910727	0.283086	-0.0905825	0.0757778	no	no	no	-0.0905825
csgA	-0.454678	0.0413838	-0.433185	0.20194	no	no	no	-0.433185
csgB	-0.330702	0.489856	-0.268161	0.380146	no	no	no	-0.268161
csgC	1.88551	4.16174e-07	1.78877	0.357356	yes	yes	yes	1.78877
csgD	0.0813745	0.773944	0.0757226	0.229774	no	no	no	0.0757226
csgE	1.04794	0.0403161	0.869023	0.457209	no	no	no	0.869023
csgF	0.479815	0.183781	0.420542	0.311826	no	no	no	0.420542
csgG	1.06033	6.3583e-08	1.03537	0.187242	yes	yes	yes	1.03537
csiD	-0.52931	0.0716089	-0.485174	0.261992	no	no	no	-0.485174
csiE	-3.1151	1.09746e-30	-3.07471	0.263788	yes	yes	yes	-3.07471
csiR	0.0752189	0.599068	0.0732382	0.122534	no	no	no	0.0732382
cspA	2.7768	8.88544e-26	2.73701	0.257611	yes	yes	yes	2.73701
cspB	3.72428	2.67914e-13	3.60424	0.496776	yes	yes	yes	3.60424
cspC	-0.655736	0.000229044	-0.635475	0.16675	yes	no	yes	-0.635475
cspD	-3.52992	1.27218e-25	-3.47212	0.328793	yes	yes	yes	-3.47212
cspE	0.713191	0.0906628	0.613584	0.368963	no	no	no	0.613584
cspF	3.69504	3.64836e-15	3.59211	0.457954	yes	yes	yes	3.59211
cspG	3.3988	1.09102e-08	3.22292	0.58226	yes	yes	yes	3.22292
cspH	3.85028	4.25627e-17	3.75359	0.446218	yes	yes	yes	3.75359
cspI	3.16749	1.15106e-10	3.03996	0.479274	yes	yes	yes	3.03996
csrA	-0.109607	0.390074	-0.107485	0.111592	no	no	no	-0.107485
csrB	-1.98396	1.19976e-20	-1.95123	0.206611	yes	yes	yes	-1.95123
csrC	-0.551826	0.0878816	-0.497583	0.286179	no	no	no	-0.497583
csrD	0.0675673	0.546603	0.067337	0.0966297	no	no	no	0.067337
cstA	-0.779567	1.64864e-11	-0.765767	0.111	yes	no	yes	-0.765767
cueO	-0.524102	0.00296927	-0.508907	0.163575	yes	no	no	-0.508907
cueR	-0.951667	2.3354e-14	-0.939651	0.119905	yes	no	yes	-0.939651
cusA	-0.00668099	0.965085	-0.0053965	0.125125	no	no	no	-0.0053965
cusB	0.553553	0.0096356	0.528772	0.196178	yes	no	no	0.528772
cusC	0.0679444	0.703967	0.0660711	0.150274	no	no	no	0.0660711
cusF	0.0207619	0.945826	0.0199859	0.240147	no	no	no	0.0199859
cusR	0.7209	0.00512349	0.67935	0.237212	yes	no	yes	0.67935
cusS	0.257735	0.105344	0.249641	0.143788	no	no	no	0.249641
cutA	0.0122825	0.949853	0.013054	0.157343	no	no	no	0.013054
cutC	0.906479	5.59535e-05	0.872073	0.211972	yes	no	yes	0.872073
cvpA	0.39976	0.0102475	0.386386	0.14354	no	no	no	0.386386
cvrA	0.10099	0.41069	0.0964662	0.107289	no	no	no	0.0964662
cyaA	0.13238	0.326631	0.129968	0.119164	no	no	no	0.129968
cyaY	0.232109	0.56321	0.201238	0.323745	no	no	no	0.201238
cybB	0.20554	0.0783927	0.202451	0.106492	no	no	no	0.202451
cycA	1.41072	2.11942e-22	1.389	0.140321	yes	yes	yes	1.389
cydA	-0.870776	4.36968e-05	-0.837712	0.200647	yes	no	yes	-0.837712
cydB	-1.06765	3.83611e-05	-1.01625	0.244896	yes	yes	yes	-1.01625
cydC	-0.157678	0.0992249	-0.157076	0.0871819	no	no	no	-0.157076
cydD	0.132604	0.28235	0.129049	0.10967	no	no	no	0.129049
cyoA	2.12136	2.41728e-05	1.95288	0.487152	yes	yes	yes	1.95288
cyoB	1.92888	7.93649e-05	1.76335	0.471544	yes	yes	yes	1.76335
cyoC	1.60579	0.00260965	1.39929	0.50694	yes	yes	yes	1.39929
cyoD	1.10692	0.0261689	0.935977	0.452457	no	no	no	0.935977
cyoE	0.843382	0.090591	0.692356	0.434083	no	no	no	0.692356
cysA	1.01956	0.00561154	0.919021	0.339211	yes	no	yes	0.919021
cysB	0.30079	0.0447652	0.29702	0.13691	no	no	no	0.29702
cysC	-0.164075	0.475501	-0.153828	0.195881	no	no	no	-0.153828
cysD	0.935675	0.00687364	0.852108	0.318319	yes	no	yes	0.852108
cysE	0.0884631	0.563566	0.0920255	0.131319	no	no	no	0.0920255
cysG	-1.58276	7.0139e-11	-1.53766	0.233897	yes	yes	yes	-1.53766
cysH	0.935596	0.00280343	0.865124	0.28964	yes	no	yes	0.865124
cysI	1.78645	1.4747e-08	1.71492	0.304224	yes	yes	yes	1.71492
cysJ	2.13272	2.47403e-13	2.07678	0.282054	yes	yes	yes	2.07678
cysK	-0.634081	0.0235274	-0.594441	0.254036	no	no	no	-0.594441
cysM	0.123348	0.41596	0.119183	0.131866	no	no	no	0.119183
cysN	-0.3861	0.12549	-0.359126	0.223852	no	no	no	-0.359126
cysP	1.77678	4.84212e-07	1.69001	0.340114	yes	yes	yes	1.69001
cysQ	-1.28072	5.04643e-15	-1.26299	0.157762	yes	yes	yes	-1.26299
cysS	0.231328	0.486766	0.205646	0.276024	no	no	no	0.205646
cysT	2.6918	3.28019e-16	2.62844	0.320458	yes	yes	yes	2.62844
cysU	1.82764	2.24602e-06	1.72221	0.372184	yes	yes	yes	1.72221
cysW	1.54848	2.14777e-06	1.46899	0.313198	yes	yes	yes	1.46899
cysZ	-0.171879	0.11468	-0.164095	0.0988844	no	no	no	-0.164095
cytR	-2.37486	5.69297e-35	-2.35044	0.187784	yes	yes	yes	-2.35044
dacA	0.189153	0.359957	0.180618	0.179439	no	no	no	0.180618
dacB	0.651769	0.0102387	0.613965	0.23243	no	no	no	0.613965
dacC	-0.615744	0.000954155	-0.594986	0.173606	yes	no	yes	-0.594986
dacD	0.886049	1.43961e-09	0.873403	0.140101	yes	no	yes	0.873403
dadA	-0.558037	0.0915971	-0.490072	0.292079	no	no	no	-0.490072
dadX	-0.330523	0.446899	-0.276035	0.35095	no	no	no	-0.276035
dam	0.267882	0.0170533	0.264123	0.10368	no	no	no	0.264123
damX	0.206299	0.073977	0.203303	0.105398	no	no	no	0.203303
dapA	-0.468741	1.1196e-07	-0.460619	0.0841517	yes	no	no	-0.460619
dapB	-0.425405	0.0927285	-0.39654	0.225811	no	no	no	-0.39654
dapD	-0.83606	0.000273392	-0.822171	0.216498	yes	no	yes	-0.822171
dapE	0.628277	2.43926e-12	0.622096	0.0860164	yes	no	yes	0.622096
dapF	-0.711435	4.46566e-06	-0.696222	0.146883	yes	no	yes	-0.696222
dbpA	2.52488	1.74295e-26	2.49043	0.230847	yes	yes	yes	2.49043
dcd	0.0881504	0.398346	0.0839342	0.0915237	no	no	no	0.0839342
dcm	-0.0676134	0.837387	-0.060193	0.261883	no	no	no	-0.060193
dcp	-0.486646	0.0114476	-0.466936	0.176813	no	no	no	-0.466936
dcrB	-0.958664	6.47564e-08	-0.934644	0.169161	yes	no	yes	-0.934644
dctA	-1.68971	6.2481e-07	-1.60707	0.326071	yes	yes	yes	-1.60707
dctR	0.925344	0.0112355	0.833663	0.333746	no	no	no	0.833663
dcuA	-1.27757	4.20641e-08	-1.23699	0.223341	yes	yes	yes	-1.23699
dcuB	-1.87868	3.53488e-05	-1.73531	0.43768	yes	yes	yes	-1.73531
dcuC	-2.52178	1.39504e-17	-2.46695	0.287024	yes	yes	yes	-2.46695
dcuD	1.045	7.07723e-10	1.02289	0.162281	yes	yes	yes	1.02289
dcuR	-1.40406	1.83861e-20	-1.38941	0.146465	yes	yes	yes	-1.38941
dcuS	-0.648263	5.20845e-06	-0.635698	0.1346	yes	no	yes	-0.635698
dcyD	-0.206678	0.314694	-0.19439	0.179714	no	no	no	-0.19439
ddl	-0.26594	0.000320511	-0.264067	0.0695974	yes	no	no	-0.264067
ddpA	-0.108248	0.579089	-0.104049	0.16612	no	no	no	-0.104049
ddpB	0.0396492	0.893658	0.0368724	0.235649	no	no	no	0.0368724
ddpC	-0.397151	0.0401185	-0.381272	0.175972	no	no	no	-0.381272
ddpD	-0.137852	0.578812	-0.129239	0.208657	no	no	no	-0.129239
ddpF	0.0387127	0.837871	0.0369575	0.155734	no	no	no	0.0369575
ddpX	-0.596101	0.00463941	-0.57015	0.19425	yes	no	no	-0.57015
deaD	3.63898	5.12725e-38	3.60119	0.275908	yes	yes	yes	3.60119
dedA	0.166836	0.160487	0.164319	0.107443	no	no	no	0.164319
dedD	0.0594651	0.555124	0.0589184	0.0869591	no	no	no	0.0589184
def	0.137029	0.329306	0.141025	0.12397	no	no	no	0.141025
degP	-0.272766	0.0976748	-0.262107	0.148696	no	no	no	-0.262107
degQ	-0.983597	1.51541e-07	-0.955928	0.178528	yes	no	yes	-0.955928
degS	0.571296	7.26806e-06	0.56084	0.120497	yes	no	no	0.56084
deoA	-1.6444	7.47633e-06	-1.54312	0.351969	yes	yes	yes	-1.54312
deoB	-1.28556	3.36427e-05	-1.21125	0.294133	yes	yes	yes	-1.21125
deoC	-1.55183	6.26038e-10	-1.50327	0.241521	yes	yes	yes	-1.50327
deoD	-1.417	3.41634e-08	-1.36541	0.246314	yes	yes	yes	-1.36541
deoR	0.452961	7.94713e-06	0.447403	0.0960366	yes	no	no	0.447403
dfp	0.0214325	0.931731	0.0216492	0.200581	no	no	no	0.0216492
dgkA	-0.469552	4.68119e-06	-0.462965	0.0976221	yes	no	no	-0.462965
dgoA	-1.24173	9.23604e-11	-1.21575	0.183759	yes	yes	yes	-1.21575
dgoD	-0.884927	1.88297e-10	-0.871552	0.132852	yes	no	yes	-0.871552
dgoK	-1.08224	5.11373e-13	-1.06625	0.143988	yes	yes	yes	-1.06625
dgoR	-2.13815	9.46796e-31	-2.11455	0.180743	yes	yes	yes	-2.11455
dgoT	0.0341059	0.838181	0.0351666	0.138146	no	no	no	0.0351666
dgsA	-0.853791	2.49016e-07	-0.833095	0.157503	yes	no	yes	-0.833095
dgt	-0.382852	0.000534816	-0.377136	0.103656	yes	no	no	-0.377136
dhaK	-2.05432	2.69705e-22	-2.02288	0.205417	yes	yes	yes	-2.02288
dhaL	-2.61105	1.50829e-25	-2.56832	0.243395	yes	yes	yes	-2.56832
dhaM	-2.00709	5.07907e-13	-1.95525	0.268771	yes	yes	yes	-1.95525
dhaR	0.149819	0.284983	0.145213	0.124317	no	no	no	0.145213
diaA	-0.554882	1.48524e-06	-0.546098	0.109431	yes	no	no	-0.546098
dicA	0.471891	5.02521e-06	0.462649	0.0980692	yes	no	no	0.462649
dicB	-0.269045	0.327101	-0.24807	0.236146	no	no	no	-0.24807
dicC	0.344189	0.0984775	0.32796	0.187028	no	no	no	0.32796
dicF	0.613964	0.000795671	0.594109	0.170667	yes	no	yes	0.594109
dinB	-0.126083	0.523108	-0.12089	0.168567	no	no	no	-0.12089
dinD	-0.293246	0.163719	-0.281396	0.187737	no	no	no	-0.281396
dinF	1.50409	2.53278e-08	1.44826	0.259398	yes	yes	yes	1.44826
dinG	0.151792	0.277661	0.147111	0.124055	no	no	no	0.147111
dinI	0.557978	0.00885168	0.529589	0.195987	yes	no	no	0.529589
dinJ	-0.545204	0.00685922	-0.522693	0.185733	yes	no	no	-0.522693
dinQ	0.30974	0.143317	0.291994	0.188823	no	no	no	0.291994
dipZ	-0.398114	0.012744	-0.386978	0.147155	no	no	no	-0.386978
djlA	0.135983	0.077804	0.133881	0.0706081	no	no	no	0.133881
djlB	1.21812	4.08643e-06	1.16518	0.251723	yes	yes	yes	1.16518
djlC	0.215428	0.110598	0.214582	0.122327	no	no	no	0.214582
dkgA	-0.978545	0.00209647	-0.911006	0.295229	yes	no	yes	-0.911006
dkgB	-0.693922	0.00366667	-0.659087	0.220626	yes	no	yes	-0.659087
dksA	-0.830351	1.38881e-06	-0.80537	0.163285	yes	no	yes	-0.80537
dld	-0.862009	0.0202682	-0.769055	0.336655	no	no	no	-0.769055
dmsA	-1.22897	0.00139823	-1.11743	0.360608	yes	yes	yes	-1.11743
dmsB	-0.547535	0.162365	-0.475241	0.338261	no	no	no	-0.475241
dmsC	-0.252857	0.450231	-0.224843	0.278429	no	no	no	-0.224843
dmsD	0.218736	0.0836492	0.21498	0.115126	no	no	no	0.21498
dnaA	0.419381	0.00018077	0.409958	0.105354	yes	no	no	0.409958
dnaB	0.441398	0.0544793	0.418376	0.207194	no	no	no	0.418376
dnaC	-0.211595	0.135977	-0.207424	0.128062	no	no	no	-0.207424
dnaE	0.836954	6.09717e-07	0.825683	0.159376	yes	no	yes	0.825683
dnaG	1.73311	1.65965e-08	1.66518	0.29601	yes	yes	yes	1.66518
dnaJ	-0.703762	0.047953	-0.627283	0.317917	no	no	no	-0.627283
dnaK	-2.19805	2.12624e-10	-2.11656	0.335297	yes	yes	yes	-2.11656
dnaN	0.163707	0.125096	0.157923	0.0967911	no	no	no	0.157923
dnaQ	-0.0524234	0.485157	-0.0539409	0.0654777	no	no	no	-0.0539409
dnaT	0.261818	0.13573	0.250119	0.157567	no	no	no	0.250119
dnaX	1.29284	5.98433e-16	1.26787	0.154145	yes	yes	yes	1.26787
dos	0.408166	0.0307511	0.39304	0.17229	no	no	no	0.39304
dpiA	-0.434726	0.0023548	-0.42466	0.132965	yes	no	no	-0.42466
dpiB	0.391862	0.00102967	0.38516	0.111571	yes	no	no	0.38516
dppA	0.498718	0.000298032	0.488329	0.12931	yes	no	no	0.488329
dppB	0.706808	0.00032929	0.681144	0.183922	yes	no	yes	0.681144
dppC	0.612405	0.0121502	0.58029	0.223562	no	no	no	0.58029
dppD	1.03257	1.05124e-06	0.998489	0.201115	yes	no	yes	0.998489
dppF	1.63136	2.9092e-13	1.59382	0.215691	yes	yes	yes	1.59382
dps	1.38739	0.000338879	1.2779	0.36676	yes	yes	yes	1.2779
dsbA	-0.0901989	0.486358	-0.0957055	0.112437	no	no	no	-0.0957055
dsbB	0.493584	0.0914565	0.452635	0.259667	no	no	no	0.452635
dsbC	-0.181487	0.189273	-0.182095	0.12392	no	no	no	-0.182095
dsbG	0.331747	0.0109565	0.323412	0.120531	no	no	no	0.323412
dsdA	-2.74928	0.00101918	-2.31034	0.840719	yes	yes	yes	-2.31034
dsdC	-2.52349	1.12091e-21	-2.46754	0.256615	yes	yes	yes	-2.46754
dsdX	-4.1843	2.69233e-06	-3.82256	0.885868	yes	yes	yes	-3.82256
dsrA	-2.94032	0.00273129	-2.40445	0.925924	yes	yes	yes	-2.40445
dsrB	-0.229808	0.313838	-0.21345	0.198437	no	no	no	-0.21345
dtd	-1.01562	2.73384e-13	-0.999402	0.13348	yes	no	yes	-0.999402
dusA	1.49517	3.13942e-06	1.41839	0.307618	yes	yes	yes	1.41839
dusB	4.11545	1.62541e-21	4.03589	0.421329	yes	yes	yes	4.03589
dusC	2.01994	3.78252e-10	1.94853	0.312041	yes	yes	yes	1.94853
dut	-0.199733	0.459181	-0.182317	0.227901	no	no	no	-0.182317
dxr	0.265267	0.000979876	0.265602	0.0754384	yes	no	no	0.265602
dxs	-0.191379	0.00709341	-0.182605	0.0660841	yes	no	no	-0.182605
eamA	0.752372	3.43631e-05	0.729823	0.171178	yes	no	yes	0.729823
eamB	2.22643	3.62136e-30	2.20129	0.189964	yes	yes	yes	2.20129
ebgA	-0.853839	1.69285e-05	-0.82457	0.187359	yes	no	yes	-0.82457
ebgC	-1.07648	2.50012e-05	-1.02674	0.241415	yes	yes	yes	-1.02674
ebgR	0.198105	0.217457	0.193044	0.143117	no	no	no	0.193044
ecnA	2.23876	3.63217e-22	2.20375	0.224727	yes	yes	yes	2.20375
ecnB	1.8271	3.13563e-16	1.79129	0.216411	yes	yes	yes	1.79129
eco	-0.169786	0.280747	-0.164956	0.139275	no	no	no	-0.164956
ecpD	1.66735	7.16139e-06	1.56676	0.356006	yes	yes	yes	1.56676
eda	-0.866571	2.75211e-21	-0.858148	0.0881044	yes	no	yes	-0.858148
edd	-0.0354545	0.828066	-0.0344256	0.133629	no	no	no	-0.0344256
efeB	1.50338	1.1418e-09	1.45732	0.237552	yes	yes	yes	1.45732
efeO	2.45013	7.61638e-09	2.33867	0.412259	yes	yes	yes	2.33867
efp	0.508709	0.0525223	0.475557	0.236075	no	no	no	0.475557
elaA	-0.403735	0.0691951	-0.383671	0.200238	no	no	no	-0.383671
elaB	-1.19194	0.000355486	-1.1072	0.314304	yes	yes	yes	-1.1072
elaD	1.44144	2.25298e-11	1.4059	0.207057	yes	yes	yes	1.4059
elbA	2.5142	4.80153e-09	2.40129	0.417683	yes	yes	yes	2.40129
elbB	-2.30923	3.26409e-25	-2.27563	0.216542	yes	yes	yes	-2.27563
emrA	0.770582	0.000730514	0.736237	0.212687	yes	no	yes	0.736237
emrB	0.93	7.69475e-12	0.917015	0.130323	yes	no	yes	0.917015
emrD	0.848944	0.000293617	0.816869	0.219467	yes	no	yes	0.816869
emrE	0.271139	0.280434	0.253776	0.218439	no	no	no	0.253776
emrK	0.919559	0.00684849	0.842676	0.311816	yes	no	yes	0.842676
emrY	0.576268	0.0474682	0.530251	0.261019	no	no	no	0.530251
emtA	0.156751	0.561448	0.144692	0.226113	no	no	no	0.144692
endA	0.873095	0.0113449	0.793359	0.31554	no	no	no	0.793359
engA	1.14384	1.52826e-15	1.12798	0.138194	yes	yes	yes	1.12798
engB	-0.38128	0.00236904	-0.374499	0.11678	yes	no	no	-0.374499
eno	-0.643671	0.00153364	-0.617938	0.188681	yes	no	yes	-0.617938
entA	0.245511	0.136133	0.239792	0.148232	no	no	no	0.239792
entB	1.13001	4.74215e-05	1.0729	0.262422	yes	yes	yes	1.0729
entC	3.43725	3.31222e-27	3.38756	0.310146	yes	yes	yes	3.38756
entD	0.499689	0.000150986	0.492107	0.12382	yes	no	no	0.492107
entE	1.00954	3.46923e-08	0.983841	0.17476	yes	no	yes	0.983841
entF	0.925531	5.17062e-11	0.910881	0.135086	yes	no	yes	0.910881
entS	3.67784	2.57432e-37	3.64135	0.281704	yes	yes	yes	3.64135
envC	0.0741112	0.731045	0.0711259	0.179803	no	no	no	0.0711259
envR	0.447926	0.386575	0.353014	0.412668	no	no	no	0.353014
envY	0.411482	0.0197859	0.396963	0.161716	no	no	no	0.396963
envZ	-0.175607	0.064299	-0.176511	0.0870422	no	no	no	-0.176511
epd	-0.495157	8.90629e-13	-0.492454	0.0664963	yes	no	no	-0.492454
eptA	-0.0484026	0.697378	-0.0471647	0.105882	no	no	no	-0.0471647
eptB	-0.231175	0.0328086	-0.232066	0.0996923	no	no	no	-0.232066
era	1.13532	7.27662e-05	1.07102	0.270885	yes	yes	yes	1.07102
erfK	0.245737	0.357353	0.22954	0.228857	no	no	no	0.22954
erpA	-0.111566	0.435138	-0.111782	0.124072	no	no	no	-0.111782
essD	1.08178	0.000298826	1.01408	0.280876	yes	yes	yes	1.01408
essQ	4.46397	8.43114e-13	4.30458	0.608029	yes	yes	yes	4.30458
etk	-0.0522207	0.6388	-0.0530113	0.0950741	no	no	no	-0.0530113
etp	-0.286092	0.247303	-0.268063	0.215979	no	no	no	-0.268063
eutA	-0.284341	0.226681	-0.266799	0.206667	no	no	no	-0.266799
eutB	0.417177	7.21938e-05	0.407011	0.0990521	yes	no	no	0.407011
eutC	-0.702315	0.0100535	-0.657542	0.249795	no	no	no	-0.657542
eutD	-1.01903	0.000791897	-0.951032	0.283634	yes	no	yes	-0.951032
eutE	-0.80119	0.0425974	-0.700174	0.352562	no	no	no	-0.700174
eutG	-0.175552	0.64786	-0.152289	0.307882	no	no	no	-0.152289
eutH	-0.213779	0.382936	-0.200637	0.210091	no	no	no	-0.200637
eutJ	0.256758	0.578992	0.213401	0.364969	no	no	no	0.213401
eutK	-0.250629	0.286223	-0.234534	0.204936	no	no	no	-0.234534
eutL	-0.467179	0.0514846	-0.442089	0.21635	no	no	no	-0.442089
eutM	-1.20918	0.000148525	-1.13195	0.300889	yes	yes	yes	-1.13195
eutN	0.427046	0.501046	0.309166	0.476215	no	no	no	0.309166
eutP	-0.501889	0.2355	-0.423856	0.356338	no	no	no	-0.423856
eutQ	0.0301338	0.929611	0.028182	0.267425	no	no	no	0.028182
eutR	-0.10558	0.445132	-0.103355	0.119757	no	no	no	-0.103355
eutS	-0.303159	0.579089	-0.232299	0.417954	no	no	no	-0.232299
eutT	-1.14699	0.000533151	-1.06371	0.310603	yes	yes	yes	-1.06371
evgA	-0.301725	0.0255981	-0.294818	0.124146	no	no	no	-0.294818
evgS	0.598192	0.0399316	0.546677	0.261482	no	no	no	0.546677
exbB	2.03584	2.95569e-10	1.96489	0.312581	yes	yes	yes	1.96489
exbD	2.50376	4.26474e-16	2.4459	0.29902	yes	yes	yes	2.4459
exoX	-0.274373	0.0698981	-0.267225	0.137681	no	no	no	-0.267225
exuR	-0.305868	0.0184272	-0.297715	0.119464	no	no	no	-0.297715
exuT	-1.39405	4.93409e-13	-1.3639	0.185769	yes	yes	yes	-1.3639
fabA	1.26708	0.00962305	1.08983	0.453262	yes	yes	yes	1.08983
fabB	-0.971291	2.46368e-27	-0.964926	0.0869259	yes	no	yes	-0.964926
fabD	0.429238	0.00219077	0.418768	0.130432	yes	no	no	0.418768
fabF	0.404438	0.00332	0.394944	0.128003	yes	no	no	0.394944
fabG	0.708654	2.24438e-12	0.695621	0.0971558	yes	no	yes	0.695621
fabH	0.692785	3.05869e-10	0.683182	0.105239	yes	no	yes	0.683182
fabI	0.198858	0.176089	0.194337	0.132012	no	no	no	0.194337
fabR	-0.977065	4.9811e-18	-0.969749	0.108977	yes	no	yes	-0.969749
fabZ	0.565919	0.00837031	0.541067	0.197187	yes	no	no	0.541067
fadA	-0.313913	0.0858554	-0.302418	0.165042	no	no	no	-0.302418
fadB	0.0294655	0.90567	0.0280516	0.201559	no	no	no	0.0280516
fadD	1.53457	7.20261e-14	1.5004	0.197994	yes	yes	yes	1.5004
fadE	-0.15554	0.422435	-0.150479	0.167135	no	no	no	-0.150479
fadH	-1.51244	1.93873e-19	-1.49225	0.162307	yes	yes	yes	-1.49225
fadI	-0.388538	0.0631248	-0.369992	0.188957	no	no	no	-0.369992
fadJ	-1.25297	1.07585e-11	-1.23473	0.177299	yes	yes	yes	-1.23473
fadK	0.169179	0.235703	0.163996	0.127301	no	no	no	0.163996
fadL	1.60245	2.22093e-05	1.49565	0.361885	yes	yes	yes	1.49565
fadR	0.00280716	0.981253	-0.00207686	0.0997791	no	no	no	-0.00207686
fbaA	-0.996375	8.6749e-05	-0.947953	0.238945	yes	no	yes	-0.947953
fbaB	-0.879357	0.000643371	-0.83159	0.24068	yes	no	yes	-0.83159
fbp	-1.32105	6.07481e-19	-1.30345	0.143595	yes	yes	yes	-1.30345
fcl	0.210175	0.421626	0.196488	0.222279	no	no	no	0.196488
fdhD	-0.12413	0.352818	-0.122961	0.117581	no	no	no	-0.122961
fdhE	-0.564045	4.77519e-05	-0.552649	0.130611	yes	no	no	-0.552649
fdhF	-1.29261	1.95791e-10	-1.26008	0.195052	yes	yes	yes	-1.26008
fdnG	-2.44517	4.22636e-07	-2.29207	0.470403	yes	yes	yes	-2.29207
fdnH	-1.24363	0.00308433	-1.11041	0.392617	yes	yes	yes	-1.11041
fdnI	-1.05435	0.00311396	-0.954601	0.331149	yes	no	yes	-0.954601
fdoG	0.101691	0.694514	0.0909231	0.215049	no	no	no	0.0909231
fdoH	1.01347	0.00113237	0.944268	0.290423	yes	no	yes	0.944268
fdoI	0.28741	0.405716	0.258023	0.288617	no	no	no	0.258023
fdrA	-0.564009	0.0367818	-0.525435	0.243655	no	no	no	-0.525435
fdx	0.60124	4.46849e-05	0.593988	0.138757	yes	no	yes	0.593988
feaB	-0.211757	0.31942	-0.199848	0.185528	no	no	no	-0.199848
feaR	-0.73407	0.000104462	-0.711782	0.177572	yes	no	yes	-0.711782
fecA	1.79244	5.94249e-25	1.76626	0.16867	yes	yes	yes	1.76626
fecB	0.865462	1.30534e-13	0.856864	0.112211	yes	no	yes	0.856864
fecC	1.36687	2.24674e-08	1.31879	0.234364	yes	yes	yes	1.31879
fecD	1.0174	3.60366e-12	0.999533	0.140431	yes	no	yes	0.999533
fecE	0.732668	8.03287e-07	0.71633	0.140961	yes	no	yes	0.71633
fecI	2.84137	1.22824e-18	2.78249	0.313629	yes	yes	yes	2.78249
fecR	2.10565	7.14607e-14	2.05072	0.272362	yes	yes	yes	2.05072
feoA	1.19953	0.00153798	1.09477	0.354393	yes	yes	yes	1.09477
feoB	1.26612	6.62333e-05	1.19051	0.300274	yes	yes	yes	1.19051
feoC	1.07434	4.18629e-07	1.03986	0.20226	yes	yes	yes	1.03986
fepA	0.767374	9.65869e-06	0.747107	0.163904	yes	no	yes	0.747107
fepB	2.55345	1.7866e-23	2.51377	0.248919	yes	yes	yes	2.51377
fepC	3.8835	5.04297e-23	3.81438	0.383162	yes	yes	yes	3.81438
fepD	3.64099	3.44756e-18	3.55873	0.40801	yes	yes	yes	3.55873
fepE	2.17269	9.59754e-12	2.10552	0.307989	yes	yes	yes	2.10552
fepG	2.57291	3.90369e-24	2.53322	0.247128	yes	yes	yes	2.53322
fes	3.18216	2.9252e-19	3.11677	0.345325	yes	yes	yes	3.11677
ffh	-0.174525	0.101928	-0.172117	0.0970768	no	no	no	-0.172117
ffs	4.21958	1.72001e-27	4.1555	0.379218	yes	yes	yes	4.1555
fhlA	-0.350717	0.0600315	-0.339085	0.169241	no	no	no	-0.339085
fhuA	2.38604	3.37665e-21	2.33686	0.245497	yes	yes	yes	2.33686
fhuB	1.69189	4.36928e-23	1.67039	0.165894	yes	yes	yes	1.67039
fhuC	1.85051	1.03192e-17	1.81711	0.209141	yes	yes	yes	1.81711
fhuD	1.56923	5.77383e-11	1.52645	0.230813	yes	yes	yes	1.52645
fhuE	0.697389	9.30521e-08	0.686262	0.124344	yes	no	yes	0.686262
fhuF	4.84376	2.17863e-25	4.76155	0.454427	yes	yes	yes	4.76155
fic	0.639601	0.00122026	0.616567	0.183909	yes	no	yes	0.616567
fieF	-0.442084	1.84561e-05	-0.436742	0.0976045	yes	no	no	-0.436742
fimA	0.506608	0.00152551	0.494423	0.148771	yes	no	no	0.494423
fimC	1.12263	0.00835771	0.992901	0.390556	yes	no	yes	0.992901
fimD	0.731045	0.00262473	0.695038	0.224662	yes	no	yes	0.695038
fimE	0.951825	2.08201e-06	0.922011	0.190294	yes	no	yes	0.922011
fimF	-0.189237	0.552695	-0.170728	0.263203	no	no	no	-0.170728
fimG	0.0666899	0.846571	0.0590316	0.271755	no	no	no	0.0590316
fimH	0.184532	0.221253	0.182606	0.134624	no	no	no	0.182606
fimI	1.36426	1.03042e-06	1.30526	0.265746	yes	yes	yes	1.30526
fimZ	1.71398	8.70577e-06	1.60627	0.369328	yes	yes	yes	1.60627
fis	3.24435	6.49793e-09	3.0834	0.546694	yes	yes	yes	3.0834
fiu	1.64276	8.89461e-10	1.58746	0.25828	yes	yes	yes	1.58746
fixA	-0.326797	0.196067	-0.306632	0.222253	no	no	no	-0.306632
fixB	-0.541746	0.0155693	-0.517013	0.204669	no	no	no	-0.517013
fixC	-1.20009	4.84884e-06	-1.14778	0.249271	yes	yes	yes	-1.14778
fixX	-0.323424	0.602927	-0.2312	0.458801	no	no	no	-0.2312
fklB	-0.268623	0.0302183	-0.262149	0.113931	no	no	no	-0.262149
fkpA	-0.0754718	0.689229	-0.0723681	0.159092	no	no	no	-0.0723681
fkpB	0.581146	4.36968e-05	0.569546	0.134016	yes	no	no	0.569546
fldA	-0.0272467	0.888363	-0.0259587	0.158474	no	no	no	-0.0259587
fldB	-0.268277	0.00381656	-0.268874	0.0865347	yes	no	no	-0.268874
flgA	-0.364665	0.11199	-0.345511	0.204972	no	no	no	-0.345511
flgB	-0.550362	0.311176	-0.42404	0.436696	no	no	no	-0.42404
flgC	0.0665951	0.90586	0.0516693	0.410611	no	no	no	0.0516693
flgD	0.0219275	0.945417	0.0199423	0.250202	no	no	no	0.0199423
flgE	0.028507	0.887094	0.0273637	0.163578	no	no	no	0.0273637
flgF	-0.229685	0.490932	-0.205245	0.276679	no	no	no	-0.205245
flgG	-0.285999	0.231531	-0.26956	0.209941	no	no	no	-0.26956
flgH	0.264121	0.428122	0.23682	0.277602	no	no	no	0.23682
flgI	0.148017	0.576413	0.137841	0.221786	no	no	no	0.137841
flgJ	-0.150931	0.530108	-0.141551	0.203263	no	no	no	-0.141551
flgK	-0.668957	1.55621e-05	-0.65342	0.146236	yes	no	yes	-0.65342
flgL	-0.121311	0.371474	-0.119064	0.119033	no	no	no	-0.119064
flgM	0.0642447	0.731045	0.0626762	0.156868	no	no	no	0.0626762
flgN	0.859072	1.97267e-05	0.830533	0.189975	yes	no	yes	0.830533
flhA	-0.655791	0.00219038	-0.632259	0.198663	yes	no	yes	-0.632259
flhB	0.0694816	0.822095	0.0620903	0.245328	no	no	no	0.0620903
flhC	-1.20897	3.5589e-09	-1.17611	0.196258	yes	yes	yes	-1.17611
flhD	-1.18462	3.98251e-05	-1.1245	0.273147	yes	yes	yes	-1.1245
flhE	0.878186	0.00197714	0.822235	0.262414	yes	no	yes	0.822235
fliA	0.471538	0.0749182	0.439744	0.236644	no	no	no	0.439744
fliC	0.293518	0.00913229	0.286845	0.104374	yes	no	no	0.286845
fliD	-0.0592155	0.807116	-0.054487	0.196819	no	no	no	-0.054487
fliE	0.383542	0.158643	0.35618	0.239901	no	no	no	0.35618
fliF	-0.530389	0.0220005	-0.502438	0.210725	no	no	no	-0.502438
fliG	-0.335139	0.135977	-0.316765	0.200204	no	no	no	-0.316765
fliH	0.0355531	0.916386	0.0322601	0.267809	no	no	no	0.0322601
fliI	0.155325	0.58291	0.143442	0.236001	no	no	no	0.143442
fliJ	-1.37403	0.00224702	-1.22926	0.417434	yes	yes	yes	-1.22926
fliK	-0.220112	0.371474	-0.206154	0.211614	no	no	no	-0.206154
fliL	-0.714074	0.00311593	-0.676389	0.223313	yes	no	yes	-0.676389
fliM	-0.206435	0.191889	-0.195099	0.141553	no	no	no	-0.195099
fliN	0.0242722	0.966095	0.0179659	0.412279	no	no	no	0.0179659
fliO	-0.354966	0.479302	-0.279041	0.395002	no	no	no	-0.279041
fliP	-0.39733	0.108325	-0.369345	0.220299	no	no	no	-0.369345
fliQ	-0.478929	0.260673	-0.402934	0.356524	no	no	no	-0.402934
fliR	0.624173	0.0546638	0.566288	0.290153	no	no	no	0.566288
fliS	-0.590743	0.0915745	-0.522966	0.307996	no	no	no	-0.522966
fliT	0.601371	0.0321839	0.557763	0.253351	no	no	no	0.557763
fliY	-0.876809	6.17867e-05	-0.842013	0.205981	yes	no	yes	-0.842013
fliZ	0.176847	0.330015	0.171067	0.159295	no	no	no	0.171067
flk	0.724326	0.000450562	0.696332	0.192925	yes	no	yes	0.696332
flu	-0.57575	0.104184	-0.491771	0.311411	no	no	no	-0.491771
flxA	1.19944	7.96738e-06	1.14498	0.25474	yes	yes	yes	1.14498
fmt	0.976835	1.29909e-22	0.967209	0.0965062	yes	no	yes	0.967209
fnr	0.339713	0.00549121	0.333697	0.113577	yes	no	no	0.333697
focA	0.456339	0.0239715	0.437585	0.18439	no	no	no	0.437585
focB	0.49587	0.00632719	0.479268	0.167594	yes	no	no	0.479268
folA	0.243821	0.597388	0.20005	0.363458	no	no	no	0.20005
folB	0.475585	0.0339756	0.452127	0.203607	no	no	no	0.452127
folC	-0.0581591	0.552012	-0.0560637	0.0843464	no	no	no	-0.0560637
folD	-0.0972935	0.381405	-0.102767	0.0976195	no	no	no	-0.102767
folE	0.551062	4.46849e-05	0.535772	0.127173	yes	no	no	0.535772
folK	1.8631	1.07585e-11	1.80854	0.265077	yes	yes	yes	1.80854
folM	0.997205	2.2999e-12	0.984476	0.136488	yes	no	yes	0.984476
folP	-0.651395	7.23581e-05	-0.635238	0.154233	yes	no	yes	-0.635238
folX	0.513768	0.0209613	0.479871	0.203328	no	no	no	0.479871
fpr	-1.03839	1.0008e-09	-1.01827	0.162766	yes	yes	yes	-1.01827
frc	0.949185	0.000334368	0.897688	0.247414	yes	no	yes	0.897688
frcK	-0.438019	5.48653e-07	-0.436925	0.0832348	yes	no	no	-0.436925
frdA	-1.28387	0.0310135	-1.02515	0.542969	no	no	no	-1.02515
frdB	-1.53079	0.00953623	-1.25106	0.556451	yes	yes	yes	-1.25106
frdC	-1.28835	0.0177977	-1.06161	0.501098	no	no	no	-1.06161
frdD	-1.28986	0.0145066	-1.08481	0.48746	no	no	no	-1.08481
fre	-0.55448	0.000177937	-0.541838	0.138825	yes	no	no	-0.541838
frlA	-0.990171	7.22446e-09	-0.966976	0.163446	yes	no	yes	-0.966976
frlB	-0.772929	0.00142517	-0.72941	0.22503	yes	no	yes	-0.72941
frlC	-0.382072	0.0248645	-0.369461	0.155796	no	no	no	-0.369461
frlD	-0.422545	0.00206507	-0.412854	0.12761	yes	no	no	-0.412854
frlR	-0.831072	2.5195e-09	-0.816167	0.133274	yes	no	yes	-0.816167
frmA	-0.117574	0.469607	-0.119608	0.140251	no	no	no	-0.119608
frmB	0.564315	1.66965e-07	0.556712	0.102695	yes	no	no	0.556712
frmR	0.244193	0.104478	0.23694	0.136105	no	no	no	0.23694
frr	-0.238497	0.0580608	-0.233986	0.115084	no	no	no	-0.233986
frsA	-0.670732	0.000879544	-0.644884	0.187784	yes	no	yes	-0.644884
fruA	0.886995	4.52163e-09	0.869827	0.144548	yes	no	yes	0.869827
fruK	-0.942495	0.217236	-0.619744	0.59689	no	no	no	-0.619744
fruR	-1.65312	6.04518e-17	-1.62336	0.191153	yes	yes	yes	-1.62336
frvA	-0.010781	0.978554	-0.00928206	0.31047	no	no	no	-0.00928206
frvB	0.0046992	0.986626	0.00445218	0.246259	no	no	no	0.00445218
frvR	0.214251	0.12806	0.210703	0.127201	no	no	no	0.210703
frvX	0.128263	0.410848	0.12275	0.135604	no	no	no	0.12275
frwB	-2.48946	2.24353e-28	-2.45628	0.218745	yes	yes	yes	-2.45628
frwC	-1.32602	8.57223e-08	-1.27797	0.236756	yes	yes	yes	-1.27797
frwD	-0.0133908	0.96228	-0.0136356	0.220448	no	no	no	-0.0136356
fryA	0.0498803	0.766212	0.048538	0.139815	no	no	no	0.048538
fryB	-0.24581	0.524616	-0.212701	0.314397	no	no	no	-0.212701
fryC	0.0295255	0.915957	0.0286458	0.224614	no	no	no	0.0286458
fsaA	-2.31911	4.5447e-12	-2.24568	0.325087	yes	yes	yes	-2.24568
fsaB	-1.90277	1.41442e-06	-1.79109	0.380728	yes	yes	yes	-1.79109
fsr	-0.290115	0.032763	-0.283468	0.12463	no	no	no	-0.283468
ftnA	-2.12697	6.73849e-15	-2.07535	0.264635	yes	yes	yes	-2.07535
ftnB	-2.51359	2.36984e-08	-2.38573	0.43786	yes	yes	yes	-2.38573
ftsA	-0.975328	1.92673e-11	-0.954517	0.139254	yes	no	yes	-0.954517
ftsB	0.587306	0.0146497	0.551432	0.219801	no	no	no	0.551432
ftsE	-0.210668	0.062112	-0.208764	0.103384	no	no	no	-0.208764
ftsI	-0.478279	1.13055e-09	-0.470345	0.0753045	yes	no	no	-0.470345
ftsK	0.277816	0.00105506	0.27366	0.0795377	yes	no	no	0.27366
ftsL	-0.119636	0.327226	-0.118936	0.108118	no	no	no	-0.118936
ftsN	-0.88995	4.62716e-13	-0.875898	0.117999	yes	no	yes	-0.875898
ftsP	-0.11335	0.12724	-0.11769	0.067712	no	no	no	-0.11769
ftsQ	-0.23716	0.0969942	-0.231843	0.129538	no	no	no	-0.231843
ftsW	-0.0179996	0.89676	-0.0179368	0.113995	no	no	no	-0.0179368
ftsX	-0.338523	0.000962799	-0.333957	0.0959826	yes	no	no	-0.333957
ftsY	-0.102694	0.482818	-0.0986313	0.126545	no	no	no	-0.0986313
ftsZ	-0.452661	0.00761686	-0.438633	0.156523	yes	no	no	-0.438633
fucA	-2.28738	2.31591e-10	-2.19179	0.351425	yes	yes	yes	-2.19179
fucI	-1.20845	0.000257786	-1.12586	0.311786	yes	yes	yes	-1.12586
fucK	-1.28198	4.63229e-08	-1.2352	0.224677	yes	yes	yes	-1.2352
fucO	-1.88485	1.05015e-07	-1.79316	0.342136	yes	yes	yes	-1.79316
fucP	-1.42137	4.40024e-08	-1.36988	0.249159	yes	yes	yes	-1.36988
fucR	-2.44027	1.14365e-58	-2.4192	0.148146	yes	yes	yes	-2.4192
fucU	-1.2266	3.80249e-08	-1.18432	0.213474	yes	yes	yes	-1.18432
fumA	-1.53322	0.000281022	-1.38082	0.404375	yes	yes	yes	-1.38082
fumB	-1.35672	0.000334647	-1.24938	0.35791	yes	yes	yes	-1.24938
fumC	-0.361729	0.263324	-0.323939	0.277115	no	no	no	-0.323939
fur	0.71949	0.000172026	0.695856	0.179574	yes	no	yes	0.695856
fusA	0.946355	0.000794592	0.890348	0.263287	yes	no	yes	0.890348
fxsA	-1.66317	0.000640486	-1.49201	0.465566	yes	yes	yes	-1.49201
gabD	-0.524322	0.209086	-0.444234	0.354261	no	no	no	-0.444234
gabP	0.46674	0.0189812	0.448201	0.18184	no	no	no	0.448201
gabT	-0.559284	0.0146432	-0.531237	0.209397	no	no	no	-0.531237
gadA	-0.321133	0.0963729	-0.307484	0.173815	no	no	no	-0.307484
gadB	0.133577	0.750182	0.109346	0.329156	no	no	no	0.109346
gadC	0.691228	0.00581478	0.651931	0.230691	yes	no	yes	0.651931
gadE	-0.456698	0.259099	-0.399783	0.341276	no	no	no	-0.399783
gadW	-0.609116	0.000554199	-0.590278	0.164727	yes	no	yes	-0.590278
gadX	-1.42041	7.48932e-08	-1.36889	0.253233	yes	yes	yes	-1.36889
gadY	0.371431	0.0658679	0.355838	0.182606	no	no	no	0.355838
galE	-1.89223	4.72346e-07	-1.79098	0.362604	yes	yes	yes	-1.79098
galF	0.317993	0.162998	0.298235	0.202624	no	no	no	0.298235
galK	-2.20856	8.92521e-12	-2.1384	0.313777	yes	yes	yes	-2.1384
galM	-1.78486	4.63545e-18	-1.74776	0.199768	yes	yes	yes	-1.74776
galP	-2.1122	3.92385e-18	-2.07118	0.236045	yes	yes	yes	-2.07118
galR	-0.807884	1.3785e-10	-0.795999	0.120489	yes	no	yes	-0.795999
galS	-1.59401	4.67879e-10	-1.54662	0.24642	yes	yes	yes	-1.54662
galT	-2.62549	4.50657e-09	-2.503	0.435713	yes	yes	yes	-2.503
galU	-0.209085	0.0640427	-0.207551	0.103317	no	no	no	-0.207551
gapA	-0.77358	6.76593e-05	-0.747268	0.182477	yes	no	yes	-0.747268
garD	-2.46477	0.000360487	-2.15297	0.6808	yes	yes	yes	-2.15297
garK	-0.451233	0.0435644	-0.428274	0.202405	no	no	no	-0.428274
garL	-1.25162	0.0408993	-0.98495	0.553567	no	no	no	-0.98495
garP	-2.24264	0.0259283	-1.50244	1.02094	no	no	no	-1.50244
garR	-1.27853	1.33457e-05	-1.21337	0.279152	yes	yes	yes	-1.21337
gatA	-3.19263	1.20958e-09	-3.04374	0.51282	yes	yes	yes	-3.04374
gatB	-3.25626	2.86504e-08	-3.07133	0.574316	yes	yes	yes	-3.07133
gatC	-3.13154	8.48203e-08	-2.94223	0.572192	yes	yes	yes	-2.94223
gatD	-3.07874	9.14491e-07	-2.85531	0.615336	yes	yes	yes	-2.85531
gatY	-2.40021	8.28994e-16	-2.34248	0.289336	yes	yes	yes	-2.34248
gcd	2.24619	6.68136e-38	2.2221	0.17018	yes	yes	yes	2.2221
gcl	-0.664797	0.000151284	-0.643633	0.164566	yes	no	yes	-0.643633
gcvA	1.32879	9.45616e-17	1.30902	0.154315	yes	yes	yes	1.30902
gcvB	0.221724	0.496398	0.200295	0.271037	no	no	no	0.200295
gcvH	-3.76563	8.13556e-10	-3.58383	0.599627	yes	yes	yes	-3.58383
gcvP	-3.26053	2.36256e-13	-3.15506	0.433094	yes	yes	yes	-3.15506
gcvR	-0.725511	2.93188e-06	-0.712809	0.147174	yes	no	yes	-0.712809
gcvT	-3.23321	4.23514e-33	-3.20766	0.263106	yes	yes	yes	-3.20766
gdhA	0.603797	3.72864e-05	0.590341	0.137959	yes	no	yes	0.590341
gfcA	1.27363	1.20871e-06	1.22144	0.250392	yes	yes	yes	1.22144
gfcB	0.801389	0.181109	0.601016	0.497513	no	no	no	0.601016
gfcC	0.614622	0.102049	0.540901	0.329142	no	no	no	0.540901
gfcD	0.517696	0.00536462	0.499283	0.171684	yes	no	no	0.499283
gfcE	-0.406116	0.00509641	-0.400697	0.134355	yes	no	no	-0.400697
ggt	-0.0933785	0.599639	-0.0918687	0.151533	no	no	no	-0.0918687
ghrA	-0.402129	0.0780512	-0.379372	0.204947	no	no	no	-0.379372
ghrB	-0.758022	1.5886e-09	-0.745599	0.120019	yes	no	yes	-0.745599
gidB	0.666871	0.00201495	0.638885	0.199867	yes	no	yes	0.638885
glcA	0.803026	7.40796e-05	0.774873	0.190444	yes	no	yes	0.774873
glcB	-0.690618	0.0219828	-0.636425	0.273227	no	no	no	-0.636425
glcC	-0.494275	0.0233496	-0.471792	0.198552	no	no	no	-0.471792
glcD	-0.370358	0.140698	-0.345232	0.222926	no	no	no	-0.345232
glcE	-0.419332	0.149594	-0.384449	0.255538	no	no	no	-0.384449
glcF	-0.824443	0.000331384	-0.792091	0.2151	yes	no	yes	-0.792091
glcG	-1.57184	0.00075086	-1.41133	0.443798	yes	yes	yes	-1.41133
gldA	-2.42173	3.11547e-13	-2.3507	0.3223	yes	yes	yes	-2.3507
glf	-0.403288	0.0547953	-0.386193	0.190119	no	no	no	-0.386193
glgA	-1.17083	0.00126638	-1.06529	0.34018	yes	yes	yes	-1.06529
glgB	-1.17392	0.000144975	-1.10105	0.291403	yes	yes	yes	-1.10105
glgC	-1.59728	0.000154862	-1.46351	0.403164	yes	yes	yes	-1.46351
glgP	-0.62789	0.0355982	-0.576416	0.269175	no	no	no	-0.576416
glgS	-2.76789	5.05416e-09	-2.63424	0.461334	yes	yes	yes	-2.63424
glgX	-1.70467	2.75065e-06	-1.59937	0.350062	yes	yes	yes	-1.59937
glk	-2.71233	5.34238e-22	-2.66457	0.273705	yes	yes	yes	-2.66457
glmM	-0.575164	0.000690294	-0.559468	0.15825	yes	no	no	-0.559468
glmS	-0.622168	0.000528898	-0.603286	0.167587	yes	no	yes	-0.603286
glmU	-0.432114	0.209256	-0.398393	0.297464	no	no	no	-0.398393
glmY	1.62741	2.54993e-07	1.55356	0.303544	yes	yes	yes	1.55356
glmZ	0.653475	0.0480456	0.591668	0.295862	no	no	no	0.591668
glnA	-1.27371	1.79896e-16	-1.25466	0.149202	yes	yes	yes	-1.25466
glnB	0.655723	0.0026161	0.625067	0.201705	yes	no	yes	0.625067
glnD	-0.0199979	0.897202	-0.0169752	0.127254	no	no	no	-0.0169752
glnE	-0.851488	0.000120283	-0.817708	0.208142	yes	no	yes	-0.817708
glnG	-0.579326	1.29655e-08	-0.57499	0.0972424	yes	no	no	-0.57499
glnH	-1.16158	6.09717e-07	-1.11897	0.222046	yes	yes	yes	-1.11897
glnK	0.3335	0.484871	0.272214	0.378875	no	no	no	0.272214
glnL	-0.500338	8.95752e-08	-0.492639	0.0891428	yes	no	no	-0.492639
glnP	-0.00808878	0.980316	-0.00810815	0.259106	no	no	no	-0.00810815
glnQ	0.271127	0.372335	0.247096	0.257715	no	no	no	0.247096
glnS	0.0431775	0.836895	0.0478207	0.171504	no	no	no	0.0478207
glnU	1.52001	4.04092e-06	1.43462	0.315638	yes	yes	yes	1.43462
glnV	0.488969	0.0481004	0.460109	0.223136	no	no	no	0.460109
glnW	1.8619	2.75698e-06	1.74789	0.382994	yes	yes	yes	1.74789
glnX	2.6455	8.00123e-12	2.55659	0.373355	yes	yes	yes	2.55659
gloA	-0.696727	0.000147968	-0.674508	0.172186	yes	no	yes	-0.674508
gloB	-0.213459	0.0965526	-0.208412	0.116583	no	no	no	-0.208412
glpA	-4.29739	1.10696e-13	-4.15038	0.564207	yes	yes	yes	-4.15038
glpB	-4.93322	1.05189e-11	-4.72471	0.709324	yes	yes	yes	-4.72471
glpC	-5.15218	7.46162e-13	-4.95644	0.701661	yes	yes	yes	-4.95644
glpD	-3.32921	9.68377e-16	-3.23788	0.403453	yes	yes	yes	-3.23788
glpE	0.668241	0.00437746	0.634863	0.216337	yes	no	yes	0.634863
glpF	-3.4581	3.27751e-29	-3.40921	0.300679	yes	yes	yes	-3.40921
glpG	0.936573	0.000151111	0.89281	0.232091	yes	no	yes	0.89281
glpK	-4.46251	1.9729e-14	-4.31717	0.568628	yes	yes	yes	-4.31717
glpQ	-4.15735	1.0389e-13	-4.01653	0.545088	yes	yes	yes	-4.01653
glpR	0.601723	7.90083e-05	0.589058	0.14327	yes	no	yes	0.589058
glpT	-5.03004	2.38129e-20	-4.9151	0.530341	yes	yes	yes	-4.9151
glpX	-0.826007	8.10409e-06	-0.798655	0.174808	yes	no	yes	-0.798655
gltA	-1.79777	0.000338569	-1.60501	0.482373	yes	yes	yes	-1.60501
gltB	0.972481	0.000328094	0.921427	0.254012	yes	no	yes	0.921427
gltD	0.651081	0.11782	0.564958	0.362497	no	no	no	0.564958
gltF	0.556631	0.0148338	0.529546	0.208776	no	no	no	0.529546
gltI	-1.02584	2.22164e-05	-0.982819	0.228977	yes	no	yes	-0.982819
gltJ	-0.156814	0.453053	-0.149733	0.179078	no	no	no	-0.149733
gltK	-0.0423446	0.872756	-0.0392269	0.210858	no	no	no	-0.0392269
gltL	-0.171686	0.463637	-0.162076	0.199499	no	no	no	-0.162076
gltP	1.33675	5.44794e-29	1.31871	0.116098	yes	yes	yes	1.31871
gltS	0.131996	0.330535	0.129296	0.119921	no	no	no	0.129296
gltT	2.67551	1.71327e-07	2.52278	0.499186	yes	yes	yes	2.52278
gltU	2.57038	1.68771e-06	2.39686	0.524142	yes	yes	yes	2.39686
gltV	3.05425	3.59487e-07	2.85898	0.588166	yes	yes	yes	2.85898
gltW	2.56131	4.02569e-06	2.37547	0.542595	yes	yes	yes	2.37547
gltX	0.341044	0.218228	0.315807	0.241538	no	no	no	0.315807
glxK	-0.724192	0.0260187	-0.657093	0.293611	no	no	no	-0.657093
glxR	-0.122095	0.683666	-0.110306	0.246289	no	no	no	-0.110306
glyA	-1.45072	6.06178e-16	-1.42546	0.173139	yes	yes	yes	-1.42546
glyQ	0.267872	0.139589	0.258652	0.162704	no	no	no	0.258652
glyS	0.183532	0.183098	0.179848	0.123927	no	no	no	0.179848
glyT	1.21873	0.00312032	1.0944	0.384943	yes	yes	yes	1.0944
glyU	3.51472	1.08368e-37	3.47751	0.267444	yes	yes	yes	3.47751
glyV	3.25843	4.36757e-102	3.24638	0.149769	yes	yes	yes	3.24638
glyW	3.0784	7.21259e-21	3.02113	0.31985	yes	yes	yes	3.02113
glyX	4.76745	1.27998e-39	4.71862	0.354446	yes	yes	yes	4.71862
glyY	5.15483	7.66751e-50	5.11137	0.339068	yes	yes	yes	5.11137
gmd	0.00292263	0.988719	0.00273296	0.185917	no	no	no	0.00273296
gmhA	-1.17965	1.02986e-08	-1.14365	0.197372	yes	yes	yes	-1.14365
gmhB	-0.614779	2.13491e-06	-0.60717	0.122826	yes	no	yes	-0.60717
gmk	0.938469	2.24037e-08	0.917728	0.160194	yes	no	yes	0.917728
gmm	0.389378	0.231531	0.350098	0.280205	no	no	no	0.350098
gmr	1.01198	3.35803e-12	0.994063	0.139503	yes	no	yes	0.994063
gnd	-0.964873	7.32286e-17	-0.95444	0.111457	yes	no	yes	-0.95444
gnsA	0.0897421	0.624672	0.0862084	0.155371	no	no	no	0.0862084
gnsB	0.680816	0.00867863	0.638942	0.237762	yes	no	yes	0.638942
gntK	-0.675874	0.230626	-0.511139	0.462902	no	no	no	-0.511139
gntP	-2.5155	5.49467e-42	-2.4946	0.181036	yes	yes	yes	-2.4946
gntR	-0.642059	3.33655e-12	-0.636542	0.0884421	yes	no	yes	-0.636542
gntT	-0.942543	0.231531	-0.579919	0.615612	no	no	no	-0.579919
gntU	-0.539221	0.35316	-0.400928	0.458006	no	no	no	-0.400928
gntX	-0.471423	2.83241e-06	-0.465249	0.0955212	yes	no	no	-0.465249
gntY	-0.931781	1.96038e-05	-0.896344	0.206152	yes	no	yes	-0.896344
gor	0.438944	0.00015835	0.430768	0.109247	yes	no	no	0.430768
gph	-0.00112283	0.989832	-0.00230565	0.0837533	no	no	no	-0.00230565
gpmA	-0.24754	0.370565	-0.228055	0.23591	no	no	no	-0.228055
gpmM	-1.63389	5.73458e-14	-1.58968	0.209931	yes	yes	yes	-1.58968
gpp	0.900661	2.77541e-19	0.89318	0.0968089	yes	no	yes	0.89318
gpsA	-0.591875	0.000386351	-0.573268	0.155939	yes	no	no	-0.573268
gpt	0.400928	0.454119	0.305391	0.418428	no	no	no	0.305391
greA	0.802932	0.00229633	0.757037	0.243895	yes	no	yes	0.757037
greB	-0.712957	2.31205e-16	-0.708582	0.0836342	yes	no	yes	-0.708582
groEL	-1.92666	1.49688e-15	-1.8894	0.233837	yes	yes	yes	-1.8894
groES	-2.53064	6.04162e-17	-2.48654	0.292574	yes	yes	yes	-2.48654
grpE	-1.78499	1.1641e-11	-1.73354	0.254102	yes	yes	yes	-1.73354
grxA	5.83379	1.61706e-129	5.81549	0.237892	yes	yes	yes	5.81549
grxB	-1.18983	2.46712e-08	-1.15361	0.204313	yes	yes	yes	-1.15361
grxC	-0.624877	3.99297e-09	-0.616076	0.101427	yes	no	yes	-0.616076
grxD	0.108682	0.647957	0.103111	0.198564	no	no	no	0.103111
gshA	-0.235656	0.0164377	-0.227622	0.0906871	no	no	no	-0.227622
gshB	-0.0672383	0.567447	-0.0635679	0.101332	no	no	no	-0.0635679
gsiA	-1.19328	6.09717e-07	-1.14867	0.228213	yes	yes	yes	-1.14867
gsiB	-1.08035	2.60774e-05	-1.0317	0.243038	yes	yes	yes	-1.0317
gsiC	-0.647662	0.000632486	-0.627532	0.176998	yes	no	yes	-0.627532
gsiD	-0.49923	0.0298307	-0.473329	0.208802	no	no	no	-0.473329
gsk	1.2693	3.52401e-07	1.22448	0.238185	yes	yes	yes	1.22448
gsp	-0.55979	0.000192125	-0.546676	0.140846	yes	no	no	-0.546676
gspA	0.654721	0.000254267	0.634759	0.16766	yes	no	yes	0.634759
gspB	-0.431094	0.0423424	-0.409538	0.192479	no	no	no	-0.409538
gspC	1.88274	2.80355e-09	1.81007	0.305773	yes	yes	yes	1.81007
gspD	0.410687	0.000544724	0.404127	0.111269	yes	no	no	0.404127
gspE	-0.221504	0.0763971	-0.218534	0.113927	no	no	no	-0.218534
gspF	-0.107129	0.483651	-0.105082	0.131975	no	no	no	-0.105082
gspG	0.0739482	0.795856	0.0688002	0.229334	no	no	no	0.0688002
gspH	-0.0587948	0.856787	-0.052565	0.257786	no	no	no	-0.052565
gspI	0.802827	0.0167847	0.729893	0.304706	no	no	no	0.729893
gspJ	0.109611	0.485696	0.107653	0.13571	no	no	no	0.107653
gspK	-0.534005	0.0020662	-0.51808	0.161107	yes	no	no	-0.51808
gspL	0.377902	0.00329921	0.370579	0.119593	yes	no	no	0.370579
gspM	0.284484	0.213857	0.269315	0.201457	no	no	no	0.269315
gspO	-0.09822	0.555589	-0.0934425	0.142633	no	no	no	-0.0934425
gst	-1.30101	5.69091e-09	-1.26145	0.214202	yes	yes	yes	-1.26145
guaA	0.225681	0.123444	0.219593	0.132356	no	no	no	0.219593
guaB	0.737871	0.0391521	0.656791	0.320778	no	no	no	0.656791
guaC	0.117126	0.317742	0.120653	0.103942	no	no	no	0.120653
guaD	-0.822299	1.07927e-07	-0.804021	0.147377	yes	no	yes	-0.804021
gudD	-0.773723	0.000191241	-0.74563	0.194449	yes	no	yes	-0.74563
gudP	-1.69265	0.0388369	-1.19389	0.765514	no	no	no	-1.19389
gudX	-0.423047	0.0285453	-0.406033	0.176267	no	no	no	-0.406033
gutM	-1.26532	7.27612e-06	-1.20386	0.268254	yes	yes	yes	-1.20386
gutQ	-2.09816	1.74798e-42	-2.08214	0.150042	yes	yes	yes	-2.08214
gyrA	0.946863	1.89236e-13	0.925897	0.123723	yes	no	yes	0.925897
gyrB	0.541393	0.000587183	0.527903	0.147183	yes	no	no	0.527903
hcaB	0.157213	0.475266	0.149326	0.187962	no	no	no	0.149326
hcaC	-0.00806461	0.98121	-0.00600645	0.270109	no	no	no	-0.00600645
hcaD	-0.472485	0.045439	-0.444086	0.213352	no	no	no	-0.444086
hcaE	-0.075879	0.673831	-0.0743172	0.152348	no	no	no	-0.0743172
hcaF	-0.0779306	0.779057	-0.0722033	0.224892	no	no	no	-0.0722033
hcaR	-1.52175	3.02672e-11	-1.48138	0.22062	yes	yes	yes	-1.48138
hcaT	0.59002	2.26457e-06	0.580578	0.118325	yes	no	yes	0.580578
hchA	-3.00017	1.65753e-31	-2.95736	0.25016	yes	yes	yes	-2.95736
hcp	-2.90788	1.89893e-09	-2.77141	0.471892	yes	yes	yes	-2.77141
hcr	-2.0353	2.24725e-15	-1.9894	0.248817	yes	yes	yes	-1.9894
hda	0.464474	0.00679326	0.450287	0.158365	yes	no	no	0.450287
hdeA	-0.739891	0.122665	-0.606988	0.412743	no	no	no	-0.606988
hdeB	-0.523069	0.351595	-0.398153	0.445192	no	no	no	-0.398153
hdeD	0.0959944	0.846942	0.0796223	0.37271	no	no	no	0.0796223
hdfR	-0.44783	0.00106856	-0.444377	0.12786	yes	no	no	-0.444377
hdhA	-2.35614	1.42624e-17	-2.30823	0.267747	yes	yes	yes	-2.30823
helD	-0.562099	0.00338849	-0.541261	0.17756	yes	no	no	-0.541261
hemA	0.397301	0.0106268	0.396265	0.143476	no	no	no	0.396265
hemB	-0.46768	0.00395766	-0.452336	0.150282	yes	no	no	-0.452336
hemC	-0.75135	2.07761e-08	-0.738672	0.127858	yes	no	yes	-0.738672
hemD	-0.604053	1.27323e-07	-0.597169	0.108917	yes	no	yes	-0.597169
hemE	-0.422743	0.00266038	-0.413434	0.13078	yes	no	no	-0.413434
hemF	0.685635	8.75238e-08	0.676039	0.122025	yes	no	yes	0.676039
hemG	-0.12526	0.120046	-0.124894	0.0733862	no	no	no	-0.124894
hemH	0.934676	1.09887e-07	0.918357	0.167695	yes	no	yes	0.918357
hemL	-0.146145	0.0300472	-0.146833	0.0622541	no	no	no	-0.146833
hemN	-0.318015	0.0640301	-0.307624	0.155968	no	no	no	-0.307624
hemX	-1.03578	3.29834e-11	-1.01861	0.149723	yes	yes	yes	-1.01861
hemY	-0.51779	1.28574e-06	-0.510721	0.101539	yes	no	no	-0.510721
hepA	2.23398	1.03314e-11	2.16367	0.318404	yes	yes	yes	2.16367
hflB	0.415175	7.70026e-05	0.406537	0.0991364	yes	no	no	0.406537
hflC	-0.20656	0.0602279	-0.206654	0.100741	no	no	no	-0.206654
hflD	1.07781	6.45407e-07	1.04249	0.206257	yes	yes	yes	1.04249
hflK	-0.273913	0.0399666	-0.268182	0.122144	no	no	no	-0.268182
hflX	-0.414883	0.000956148	-0.405568	0.117297	yes	no	no	-0.405568
hfq	-0.482126	1.24121e-05	-0.475568	0.104341	yes	no	no	-0.475568
hha	0.964017	4.36901e-13	0.94611	0.127886	yes	no	yes	0.94611
hinT	-0.793959	1.28799e-08	-0.777227	0.133158	yes	no	yes	-0.777227
hipA	-1.34009	2.34021e-14	-1.31264	0.169198	yes	yes	yes	-1.31264
hipB	-1.05833	8.14116e-07	-1.02643	0.204076	yes	yes	yes	-1.02643
hisA	0.0756833	0.80846	0.0679412	0.249152	no	no	no	0.0679412
hisB	-0.224375	0.422772	-0.210964	0.236952	no	no	no	-0.210964
hisC	1.48319	2.42933e-06	1.40832	0.301053	yes	yes	yes	1.40832
hisD	1.3953	1.52022e-08	1.34921	0.236577	yes	yes	yes	1.34921
hisF	0.302687	0.29099	0.279919	0.247329	no	no	no	0.279919
hisG	1.47983	2.60825e-13	1.44326	0.194851	yes	yes	yes	1.44326
hisH	0.232631	0.490308	0.20737	0.279697	no	no	no	0.20737
hisI	0.166653	0.536185	0.155181	0.22624	no	no	no	0.155181
hisJ	0.495848	0.0201089	0.4737	0.194637	no	no	no	0.4737
hisL	2.86805	3.54926e-10	2.74863	0.444732	yes	yes	yes	2.74863
hisM	0.672144	0.00179277	0.644553	0.199651	yes	no	yes	0.644553
hisP	1.14337	2.69254e-06	1.09987	0.231723	yes	yes	yes	1.09987
hisQ	1.40086	2.65998e-14	1.37481	0.177239	yes	yes	yes	1.37481
hisR	3.85669	9.1e-11	3.69965	0.581612	yes	yes	yes	3.69965
hisS	0.108813	0.136092	0.108209	0.0663733	no	no	no	0.108209
hlyE	0.675538	0.0150591	0.629924	0.253185	no	no	no	0.629924
hmp	-2.34032	2.24211e-07	-2.20564	0.439103	yes	yes	yes	-2.20564
hns	-0.0982088	0.638471	-0.0934402	0.175778	no	no	no	-0.0934402
hofB	0.242667	0.121756	0.235553	0.14152	no	no	no	0.235553
hofC	0.535563	4.29861e-05	0.526735	0.123374	yes	no	no	0.526735
hofM	-0.501414	0.0172667	-0.478912	0.192543	no	no	no	-0.478912
hofN	-0.595805	0.0202901	-0.558833	0.233469	no	no	no	-0.558833
hofO	0.237353	0.549998	0.20454	0.32067	no	no	no	0.20454
hofP	-0.588214	0.153285	-0.504132	0.35413	no	no	no	-0.504132
hofQ	-0.188611	0.12021	-0.185441	0.110041	no	no	no	-0.185441
hokA	3.52261	2.07335e-42	3.48952	0.252501	yes	yes	yes	3.48952
hokB	0.0650088	0.833719	0.0597076	0.247013	no	no	no	0.0597076
hokD	0.0324585	0.828797	0.0319005	0.12364	no	no	no	0.0319005
hokE	-0.0894566	0.726743	-0.0830721	0.21126	no	no	no	-0.0830721
holA	0.219235	0.0056361	0.216803	0.0738081	yes	no	no	0.216803
holB	0.898859	6.38803e-23	0.894043	0.088221	yes	no	yes	0.894043
holC	0.475208	0.0290424	0.451743	0.197967	no	no	no	0.451743
holD	1.21598	0.00163207	1.10688	0.361328	yes	yes	yes	1.10688
holE	1.3277	3.44228e-07	1.27756	0.249081	yes	yes	yes	1.27756
hpf	-0.162608	0.122748	-0.160605	0.0956947	no	no	no	-0.160605
hpt	0.500154	0.0219883	0.474627	0.198779	no	no	no	0.474627
hrpA	-0.0311332	0.869386	-0.0243737	0.153738	no	no	no	-0.0243737
hrpB	-0.115518	0.160657	-0.117039	0.0747159	no	no	no	-0.117039
hscA	0.496227	6.54061e-07	0.487359	0.0948427	yes	no	no	0.487359
hscB	1.53607	6.23127e-34	1.52364	0.123118	yes	yes	yes	1.52364
hscC	-1.32607	6.59209e-13	-1.29856	0.177508	yes	yes	yes	-1.29856
hsdM	0.485044	0.0121382	0.46666	0.177678	no	no	no	0.46666
hsdR	-1.37713	3.15341e-16	-1.36218	0.162815	yes	yes	yes	-1.36218
hsdS	0.522445	0.00764141	0.498584	0.180452	yes	no	no	0.498584
hslJ	1.63441	6.01053e-21	1.61363	0.16855	yes	yes	yes	1.61363
hslO	-0.0310053	0.936405	-0.0290275	0.300932	no	no	no	-0.0290275
hslR	0.311169	0.450231	0.267635	0.335447	no	no	no	0.267635
hslU	-1.25969	1.63612e-05	-1.19353	0.277658	yes	yes	yes	-1.19353
hslV	-1.33832	0.00381656	-1.16905	0.434319	yes	yes	yes	-1.16905
hspQ	-0.977301	0.00632719	-0.899728	0.330923	yes	no	yes	-0.899728
hsrA	-0.626748	1.7611e-05	-0.612514	0.13777	yes	no	yes	-0.612514
htpG	-2.18568	9.08388e-16	-2.13521	0.263568	yes	yes	yes	-2.13521
htpX	0.0601913	0.688417	0.0599318	0.127337	no	no	no	0.0599318
htrE	1.16273	3.17917e-09	1.13282	0.18799	yes	yes	yes	1.13282
htrG	0.0842647	0.905074	0.0606507	0.481409	no	no	no	0.0606507
htrL	1.02532	0.00237063	0.945608	0.313322	yes	no	yes	0.945608
hupA	-1.2905	9.65437e-18	-1.27236	0.145268	yes	yes	yes	-1.27236
hupB	-0.566077	0.00113862	-0.548509	0.161987	yes	no	no	-0.548509
hyaA	-0.434155	0.252658	-0.378253	0.322352	no	no	no	-0.378253
hyaB	-0.54378	0.136092	-0.480536	0.317677	no	no	no	-0.480536
hyaC	-0.37388	0.146023	-0.347555	0.227753	no	no	no	-0.347555
hyaD	-0.475365	0.0553978	-0.445184	0.223535	no	no	no	-0.445184
hyaE	-0.784334	0.00882568	-0.722638	0.274149	yes	no	yes	-0.722638
hyaF	-0.0978241	0.686669	-0.0918637	0.202328	no	no	no	-0.0918637
hybA	-2.95639	1.0928e-15	-2.87888	0.358688	yes	yes	yes	-2.87888
hybB	-2.51736	9.36259e-11	-2.42324	0.377325	yes	yes	yes	-2.42324
hybC	-1.51999	8.91875e-10	-1.47146	0.2385	yes	yes	yes	-1.47146
hybD	-0.826245	0.000492831	-0.787643	0.221579	yes	no	yes	-0.787643
hybE	-0.458992	0.0764907	-0.427924	0.231836	no	no	no	-0.427924
hybF	-1.15055	3.89676e-06	-1.10499	0.236779	yes	yes	yes	-1.10499
hybG	-1.27782	1.04628e-12	-1.25212	0.172628	yes	yes	yes	-1.25212
hybO	-2.68887	8.2136e-20	-2.63601	0.286969	yes	yes	yes	-2.63601
hycA	2.50465	1.91358e-12	2.4268	0.345921	yes	yes	yes	2.4268
hycB	0.705178	0.0632807	0.621919	0.336622	no	no	no	0.621919
hycC	-0.194333	0.363395	-0.184902	0.185223	no	no	no	-0.184902
hycD	0.336086	0.215656	0.311386	0.236874	no	no	no	0.311386
hycE	0.128661	0.593524	0.121344	0.202687	no	no	no	0.121344
hycF	0.488268	0.0571737	0.455637	0.230643	no	no	no	0.455637
hycG	-0.241641	0.108502	-0.235123	0.136119	no	no	no	-0.235123
hycH	0.176882	0.314871	0.170554	0.154682	no	no	no	0.170554
hycI	-0.758857	6.2658e-05	-0.734244	0.178223	yes	no	yes	-0.734244
hydN	1.04165	5.013e-07	1.0081	0.197334	yes	yes	yes	1.0081
hyfA	1.26812	0.000165833	1.1833	0.317167	yes	yes	yes	1.1833
hyfB	0.396222	0.0235064	0.383691	0.159976	no	no	no	0.383691
hyfC	-0.717261	0.00586151	-0.674939	0.239323	yes	no	yes	-0.674939
hyfD	-0.24297	0.27134	-0.230457	0.193393	no	no	no	-0.230457
hyfE	-0.148984	0.673831	-0.131529	0.286041	no	no	no	-0.131529
hyfF	0.293146	0.0550564	0.286667	0.139316	no	no	no	0.286667
hyfG	-0.604134	0.00128925	-0.582233	0.174594	yes	no	yes	-0.582233
hyfH	0.00741225	0.975145	0.00753349	0.19035	no	no	no	0.00753349
hyfI	-0.580716	0.0021883	-0.559936	0.175749	yes	no	no	-0.559936
hyfJ	-0.334194	0.301417	-0.30018	0.275985	no	no	no	-0.30018
hyfR	-0.304027	0.0115738	-0.298418	0.111374	no	no	no	-0.298418
hyi	-0.279886	0.578888	-0.220695	0.3915	no	no	no	-0.220695
hypA	-1.05064	3.43822e-05	-1.00288	0.23961	yes	yes	yes	-1.00288
hypB	-1.96321	1.97139e-11	-1.89518	0.283152	yes	yes	yes	-1.89518
hypC	-1.88588	4.90676e-08	-1.79935	0.333931	yes	yes	yes	-1.79935
hypD	-1.43336	1.15288e-10	-1.40265	0.214075	yes	yes	yes	-1.40265
hypE	-1.37496	2.1741e-10	-1.33835	0.208164	yes	yes	yes	-1.33835
hypF	-0.851673	4.57136e-14	-0.845941	0.108475	yes	no	yes	-0.845941
hyuA	-0.265824	0.0447604	-0.260355	0.121274	no	no	no	-0.260355
iaaA	-0.940834	3.89118e-05	-0.902072	0.215594	yes	no	yes	-0.902072
iadA	-0.358639	0.0224263	-0.3488	0.144015	no	no	no	-0.3488
iap	0.776467	2.55087e-06	0.757182	0.156421	yes	no	yes	0.757182
ibpA	-1.09592	0.140639	-0.742892	0.621682	no	no	no	-0.742892
ibpB	-1.03703	0.111979	-0.766925	0.559014	no	no	no	-0.766925
icd	-0.308602	0.398346	-0.26778	0.303588	no	no	no	-0.26778
iclR	0.319244	0.0271278	0.306588	0.132794	no	no	no	0.306588
idi	0.00127718	0.992702	0.000886701	0.137739	no	no	no	0.000886701
idnD	-1.92888	1.61608e-07	-1.8329	0.355479	yes	yes	yes	-1.8329
idnK	-2.20833	3.2975e-19	-2.1692	0.239204	yes	yes	yes	-2.1692
idnO	-0.262151	0.20877	-0.252759	0.18444	no	no	no	-0.252759
idnR	-0.0938411	0.578812	-0.0880334	0.144392	no	no	no	-0.0880334
idnT	0.151307	0.167648	0.149122	0.0991652	no	no	no	0.149122
ihfA	0.416364	0.000165031	0.40268	0.1044	yes	no	no	0.40268
ihfB	-0.0865524	0.602026	-0.0838187	0.141529	no	no	no	-0.0838187
ileS	-0.10487	0.462797	-0.10239	0.123626	no	no	no	-0.10239
ileT	3.8098	7.75663e-09	3.61506	0.646755	yes	yes	yes	3.61506
ileU	1.22674	0.310054	0.533738	0.767399	no	no	no	0.533738
ileV	3.30937	0.0254258	2.1375	2.30747	no	no	no	2.1375
ileX	1.35794	0.19378	0.708492	0.782612	no	no	no	0.708492
ileY	0.747759	0.160415	0.592851	0.447611	no	no	no	0.592851
ilvA	0.0634244	0.663458	0.0619547	0.123605	no	no	no	0.0619547
ilvB	-0.402574	0.0096356	-0.391582	0.143431	yes	no	no	-0.391582
ilvC	-0.608482	0.0801874	-0.547016	0.307852	no	no	no	-0.547016
ilvD	0.0348281	0.848562	0.0285076	0.149494	no	no	no	0.0285076
ilvE	-0.454731	0.0294207	-0.43185	0.190404	no	no	no	-0.43185
ilvH	-0.370931	0.0944442	-0.351439	0.198903	no	no	no	-0.351439
ilvI	-0.528526	1.19559e-05	-0.51883	0.114121	yes	no	no	-0.51883
ilvL	0.259413	0.40714	0.235729	0.263339	no	no	no	0.235729
ilvM	0.594994	0.0112261	0.566426	0.215096	no	no	no	0.566426
ilvN	-0.939035	5.69688e-06	-0.909388	0.195943	yes	no	yes	-0.909388
ilvY	-0.38209	0.0161058	-0.372457	0.145922	no	no	no	-0.372457
imp	-0.143727	0.139096	-0.142046	0.0881837	no	no	no	-0.142046
inaA	1.50191	6.51269e-23	1.48325	0.147768	yes	yes	yes	1.48325
infA	1.60837	1.46636e-08	1.54917	0.273225	yes	yes	yes	1.54917
infB	1.32498	1.01695e-12	1.29498	0.178948	yes	yes	yes	1.29498
infC	1.11353	1.39297e-08	1.08445	0.187698	yes	yes	yes	1.08445
insA	1.62429	3.16037e-26	1.60589	0.148871	yes	yes	yes	1.60589
insB	1.63695	2.42046e-07	1.56284	0.304813	yes	yes	yes	1.56284
insC	0.665427	0.00020185	0.645328	0.167837	yes	no	yes	0.645328
insD	0.397124	0.00304065	0.388748	0.124559	yes	no	no	0.388748
insE	-0.0261355	0.912583	-0.0256089	0.193546	no	no	no	-0.0256089
insF	0.357903	0.0248626	0.348278	0.146133	no	no	no	0.348278
insG	0.231141	0.0257068	0.224588	0.0955293	no	no	no	0.224588
insH	-1.10256	3.58529e-10	-1.07978	0.168417	yes	yes	yes	-1.07978
insI	-0.0693384	0.501611	-0.0682388	0.0897527	no	no	no	-0.0682388
insJ	2.23364	8.27713e-12	2.16386	0.316858	yes	yes	yes	2.16386
insK	2.74985	9.58954e-17	2.68696	0.321758	yes	yes	yes	2.68696
insL	-0.953782	1.00817e-08	-0.93272	0.159034	yes	no	yes	-0.93272
intA	-0.776901	2.82101e-06	-0.756767	0.157211	yes	no	yes	-0.756767
intD	0.639446	6.58605e-11	0.633002	0.0937727	yes	no	yes	0.633002
intR	1.25423	2.40143e-07	1.20835	0.232048	yes	yes	yes	1.20835
intS	-0.420775	0.0233307	-0.407633	0.169609	no	no	no	-0.407633
intZ	0.772087	4.35929e-13	0.761873	0.102339	yes	no	yes	0.761873
ipk	0.633472	0.00349938	0.60589	0.200507	yes	no	yes	0.60589
iraD	-0.225989	0.204801	-0.219046	0.158449	no	no	no	-0.219046
iraP	-1.38692	6.1735e-09	-1.34229	0.229175	yes	yes	yes	-1.34229
iscA	0.908609	9.00886e-13	0.891787	0.121924	yes	no	yes	0.891787
iscR	0.758455	1.45652e-07	0.738429	0.137318	yes	no	yes	0.738429
iscS	0.79423	0.00011353	0.760549	0.193048	yes	no	yes	0.760549
iscU	0.452324	0.00212963	0.444798	0.13686	yes	no	no	0.444798
iscX	0.738673	4.30598e-08	0.726258	0.12854	yes	no	yes	0.726258
ispA	-0.264313	0.000113073	-0.264467	0.0646478	yes	no	no	-0.264467
ispB	-0.207014	0.0155238	-0.205135	0.0792386	no	no	no	-0.205135
ispD	0.620265	0.00110531	0.59727	0.177135	yes	no	yes	0.59727
ispF	0.150063	0.375806	0.140351	0.147556	no	no	no	0.140351
ispG	0.0225096	0.846396	0.0187246	0.0960646	no	no	no	0.0187246
ispH	0.207705	0.0164282	0.210963	0.0800886	no	no	no	0.210963
ispU	0.690818	0.00013067	0.669609	0.169539	yes	no	yes	0.669609
isrA	-0.425829	0.295862	-0.363791	0.341231	no	no	no	-0.363791
isrB	2.92217	5.41994e-41	2.89608	0.21298	yes	yes	yes	2.89608
isrC	-1.1467	2.53925e-07	-1.1071	0.212247	yes	yes	yes	-1.1071
istR	1.6573	1.79055e-06	1.56735	0.331991	yes	yes	yes	1.56735
ivbL	-1.01226	1.43903e-05	-0.965514	0.220709	yes	no	yes	-0.965514
ivy	-0.0327861	0.894531	-0.0324986	0.199757	no	no	no	-0.0324986
katE	0.151913	0.421774	0.145638	0.163049	no	no	no	0.145638
katG	1.20636	4.89327e-05	1.14145	0.281153	yes	yes	yes	1.14145
kbaY	-0.185259	0.449802	-0.174624	0.208312	no	no	no	-0.174624
kbaZ	-1.74076	6.00724e-12	-1.6931	0.244227	yes	yes	yes	-1.6931
kbl	-1.22588	6.41726e-09	-1.19483	0.202301	yes	yes	yes	-1.19483
kch	-0.158161	0.295053	-0.149908	0.133446	no	no	no	-0.149908
kdgK	-1.94156	1.88866e-34	-1.91398	0.154609	yes	yes	yes	-1.91398
kdgR	-0.976791	7.58137e-13	-0.962374	0.13082	yes	no	yes	-0.962374
kdgT	-0.446525	0.00174689	-0.437835	0.132823	yes	no	no	-0.437835
kdpA	0.134712	0.596716	0.127479	0.213252	no	no	no	0.127479
kdpB	-0.623032	0.000307878	-0.605349	0.161647	yes	no	yes	-0.605349
kdpC	1.02619	1.99687e-07	1.00004	0.188155	yes	yes	yes	1.00004
kdpD	-0.783787	2.20788e-06	-0.763176	0.156881	yes	no	yes	-0.763176
kdpE	0.0359164	0.865011	0.0344939	0.170996	no	no	no	0.0344939
kdpF	0.0543643	0.966849	0.0285403	0.666453	no	no	no	0.0285403
kdsA	-0.519758	1.74711e-05	-0.511234	0.114257	yes	no	no	-0.511234
kdsB	-0.0912674	0.442752	-0.0895967	0.103374	no	no	no	-0.0895967
kdsC	-0.297805	0.000306662	-0.295098	0.0776376	yes	no	no	-0.295098
kdsD	-0.22239	0.00170239	-0.220829	0.066366	yes	no	no	-0.220829
kduD	-0.903404	3.8349e-09	-0.886357	0.146592	yes	no	yes	-0.886357
kduI	-0.416491	0.0140257	-0.402233	0.155774	no	no	no	-0.402233
kefA	1.20629	9.44586e-19	1.19477	0.1317	yes	yes	yes	1.19477
kefB	-0.859857	8.49921e-05	-0.828165	0.205612	yes	no	yes	-0.828165
kefC	-0.88081	7.75868e-11	-0.866833	0.129701	yes	no	yes	-0.866833
kefF	-0.816954	3.50688e-08	-0.801412	0.141264	yes	no	yes	-0.801412
kefG	-0.672091	6.56712e-05	-0.652626	0.158287	yes	no	yes	-0.652626
kgtP	1.27312	1.26145e-07	1.22907	0.23049	yes	yes	yes	1.22907
kil	0.837169	0.165709	0.628271	0.502228	no	no	no	0.628271
kptA	-0.88646	8.5367e-08	-0.864532	0.157762	yes	no	yes	-0.864532
ksgA	0.40099	0.00401853	0.392834	0.129387	yes	no	no	0.392834
lamB	-4.42448	7.80523e-16	-4.29556	0.535197	yes	yes	yes	-4.29556
lar	-0.0714582	0.90252	-0.0560943	0.419259	no	no	no	-0.0560943
ldcA	-0.0855352	0.452415	-0.0827795	0.0989922	no	no	no	-0.0827795
ldcC	0.352132	0.000190994	0.347949	0.0888323	yes	no	no	0.347949
ldhA	-0.230892	0.251533	-0.224752	0.177511	no	no	no	-0.224752
ldrA	0.0452048	0.806296	0.0439842	0.15054	no	no	no	0.0439842
ldrB	1.8374	4.05353e-17	1.80317	0.21148	yes	yes	yes	1.80317
ldrC	1.5472	3.75203e-11	1.50601	0.225524	yes	yes	yes	1.50601
ldrD	0.1107	0.520497	0.106546	0.147725	no	no	no	0.106546
lepA	0.816902	0.00132772	0.768696	0.236569	yes	no	yes	0.768696
lepB	1.14825	7.62865e-10	1.12127	0.178878	yes	yes	yes	1.12127
leuA	0.0269447	0.900014	0.0260523	0.173776	no	no	no	0.0260523
leuB	0.373676	0.124073	0.352497	0.216226	no	no	no	0.352497
leuC	0.11761	0.61262	0.110411	0.195218	no	no	no	0.110411
leuD	0.321273	0.0543873	0.311678	0.151985	no	no	no	0.311678
leuE	0.401597	0.313509	0.341363	0.333077	no	no	no	0.341363
leuL	1.42452	0.00483512	1.23842	0.470926	yes	yes	yes	1.23842
leuO	0.468453	0.0131226	0.452319	0.173391	no	no	no	0.452319
leuP	3.18777	1.48387e-24	3.13698	0.304056	yes	yes	yes	3.13698
leuQ	3.63602	2.94093e-13	3.51733	0.481795	yes	yes	yes	3.51733
leuS	0.223201	0.0838921	0.219166	0.117531	no	no	no	0.219166
leuT	3.34441	1.44682e-09	3.18844	0.540326	yes	yes	yes	3.18844
leuU	3.88747	7.75351e-26	3.82617	0.360743	yes	yes	yes	3.82617
leuV	6.00456	1.78346e-29	5.91583	0.519275	yes	yes	yes	5.91583
leuW	2.82924	2.30235e-06	2.61808	0.58613	yes	yes	yes	2.61808
leuX	4.62256	1.63933e-26	4.54913	0.423731	yes	yes	yes	4.54913
leuZ	3.36497	2.08184e-27	3.31721	0.302764	yes	yes	yes	3.31721
lexA	0.396201	0.00428486	0.388014	0.12874	yes	no	no	0.388014
lgt	0.333938	0.00353471	0.329092	0.106565	yes	no	no	0.329092
lhr	0.418812	0.000240876	0.411905	0.107108	yes	no	no	0.411905
ligA	0.44928	3.79412e-06	0.445869	0.0921926	yes	no	no	0.445869
ligB	-0.227016	0.0245739	-0.22177	0.0931596	no	no	no	-0.22177
ligT	-0.628072	9.23164e-07	-0.61674	0.12151	yes	no	yes	-0.61674
lipA	0.713189	0.00252726	0.678133	0.218517	yes	no	yes	0.678133
lipB	0.533333	0.130861	0.465636	0.307883	no	no	no	0.465636
livF	0.423368	0.0337347	0.405743	0.181467	no	no	no	0.405743
livG	0.14005	0.436015	0.134279	0.155077	no	no	no	0.134279
livH	0.784805	0.00167401	0.743288	0.231502	yes	no	yes	0.743288
livJ	0.817721	2.06222e-08	0.801411	0.139137	yes	no	yes	0.801411
livK	0.157144	0.272876	0.153928	0.127224	no	no	no	0.153928
livM	0.322477	0.0263363	0.314908	0.133226	no	no	no	0.314908
lldD	-2.08527	0.00366984	-1.72156	0.702833	yes	yes	yes	-1.72156
lldP	-0.912656	0.0294932	-0.794014	0.378095	no	no	no	-0.794014
lldR	-0.765769	0.0713998	-0.653331	0.374791	no	no	no	-0.653331
lnt	0.775293	2.31062e-05	0.757367	0.172501	yes	no	yes	0.757367
lolA	-0.299628	0.00116502	-0.296582	0.0863958	yes	no	no	-0.296582
lolB	0.227842	0.0673479	0.223576	0.113793	no	no	no	0.223576
lolC	0.766897	0.00545584	0.720114	0.254321	yes	no	yes	0.720114
lolD	0.41836	0.00673012	0.407463	0.142728	yes	no	no	0.407463
lolE	0.242402	0.0360708	0.236935	0.106246	no	no	no	0.236935
lon	-0.676988	0.000212905	-0.655254	0.171303	yes	no	yes	-0.655254
lpd	0.415883	0.141694	0.383977	0.249631	no	no	no	0.383977
lplA	-0.543566	0.000896668	-0.529291	0.152652	yes	no	no	-0.529291
lplT	0.342285	0.0290099	0.332907	0.143612	no	no	no	0.332907
lpp	0.124442	0.6358	0.116902	0.218288	no	no	no	0.116902
lptA	-0.221018	0.080092	-0.216857	0.114974	no	no	no	-0.216857
lptB	-0.211373	0.025095	-0.208848	0.0870603	no	no	no	-0.208848
lpxA	0.754359	0.000119556	0.722559	0.184223	yes	no	yes	0.722559
lpxB	0.645867	1.00699e-06	0.641142	0.125377	yes	no	yes	0.641142
lpxC	0.613677	7.39834e-08	0.600973	0.108875	yes	no	yes	0.600973
lpxD	0.85636	6.97784e-12	0.8346	0.119734	yes	no	yes	0.8346
lpxH	0.963108	1.44637e-05	0.926164	0.20994	yes	no	yes	0.926164
lpxK	1.72312	1.50233e-18	1.69186	0.189887	yes	yes	yes	1.69186
lpxL	-0.188147	0.0821638	-0.185943	0.098781	no	no	no	-0.185943
lpxM	0.368981	0.000295677	0.363111	0.0958811	yes	no	no	0.363111
lpxP	0.473578	0.0225643	0.452398	0.189394	no	no	no	0.452398
lpxT	0.426951	0.0573852	0.404923	0.202879	no	no	no	0.404923
lrhA	-0.583196	0.00329053	-0.560636	0.183661	yes	no	no	-0.560636
lrp	0.634382	3.00424e-05	0.620265	0.143265	yes	no	yes	0.620265
lspA	0.455787	0.003217	0.440407	0.143661	yes	no	no	0.440407
lsrA	-2.16554	3.36776e-15	-2.1141	0.26649	yes	yes	yes	-2.1141
lsrB	-1.22705	1.97021e-05	-1.16102	0.272693	yes	yes	yes	-1.16102
lsrC	-1.49742	3.85503e-08	-1.44515	0.261398	yes	yes	yes	-1.44515
lsrD	-0.681757	0.00758131	-0.640956	0.23436	yes	no	yes	-0.640956
lsrF	-1.89961	9.57432e-06	-1.76791	0.412735	yes	yes	yes	-1.76791
lsrG	-0.686863	0.0316871	-0.623723	0.288181	no	no	no	-0.623723
lsrK	-0.563933	0.00042708	-0.548533	0.149779	yes	no	no	-0.548533
lsrR	-1.99929	1.04253e-18	-1.96189	0.219581	yes	yes	yes	-1.96189
ltaE	-0.784761	1.30829e-06	-0.767976	0.153819	yes	no	yes	-0.767976
luxS	-1.11558	1.7613e-18	-1.10871	0.122909	yes	yes	yes	-1.10871
lysA	-0.0719146	0.723314	-0.0703923	0.16961	no	no	no	-0.0703923
lysC	-0.0200434	0.935949	-0.0180524	0.200472	no	no	no	-0.0180524
lysP	0.915133	5.54565e-05	0.877528	0.213725	yes	no	yes	0.877528
lysQ	2.56205	8.66348e-06	2.36016	0.563037	yes	yes	yes	2.36016
lysR	-0.580173	0.00121932	-0.562836	0.166945	yes	no	no	-0.562836
lysS	0.915899	3.53855e-08	0.895796	0.158711	yes	no	yes	0.895796
lysT	3.73703	5.994e-15	3.63308	0.466686	yes	yes	yes	3.63308
lysU	-1.36219	0.000689749	-1.23937	0.379073	yes	yes	yes	-1.23937
lysV	3.73936	1.95656e-37	3.70047	0.285973	yes	yes	yes	3.70047
lysW	1.87131	3.10017e-09	1.80059	0.305047	yes	yes	yes	1.80059
lysY	2.77603	2.30813e-07	2.60946	0.52352	yes	yes	yes	2.60946
lysZ	2.48635	1.63312e-05	2.27147	0.563467	yes	yes	yes	2.27147
lyx	-0.444814	0.00852669	-0.432833	0.155846	yes	no	no	-0.432833
maa	0.668751	0.0152093	0.624163	0.25109	no	no	no	0.624163
macA	-0.291367	0.156031	-0.27904	0.183333	no	no	no	-0.27904
macB	-0.78703	7.03847e-09	-0.774388	0.12983	yes	no	yes	-0.774388
maeA	-0.334726	0.179592	-0.314602	0.22023	no	no	no	-0.314602
maeB	-1.33083	0.00126638	-1.20184	0.388482	yes	yes	yes	-1.20184
mak	-1.11782	2.05992e-07	-1.082	0.205034	yes	yes	yes	-1.082
malE	-3.15315	9.72897e-08	-2.95857	0.578946	yes	yes	yes	-2.95857
malF	-4.33843	1.86108e-17	-4.22661	0.497429	yes	yes	yes	-4.22661
malG	-4.04127	1.70416e-15	-3.92592	0.495527	yes	yes	yes	-3.92592
malI	-0.528122	0.0349128	-0.492334	0.22656	no	no	no	-0.492334
malK	-4.44442	3.60991e-15	-4.30942	0.550819	yes	yes	yes	-4.30942
malM	-3.78376	3.84085e-09	-3.58768	0.629837	yes	yes	yes	-3.58768
malP	-1.66933	8.4296e-06	-1.56223	0.35973	yes	yes	yes	-1.56223
malQ	-0.474822	0.153868	-0.421074	0.290842	no	no	no	-0.421074
malS	-0.752349	6.59254e-05	-0.729758	0.17729	yes	no	yes	-0.729758
malT	-1.34667	2.20499e-19	-1.32788	0.14457	yes	yes	yes	-1.32788
malX	-1.86797	3.07336e-15	-1.82888	0.229235	yes	yes	yes	-1.82888
malY	-1.53599	1.32681e-15	-1.50907	0.18563	yes	yes	yes	-1.50907
malZ	0.221824	0.114543	0.216044	0.127211	no	no	no	0.216044
manA	-0.698966	0.00354765	-0.662773	0.221614	yes	no	yes	-0.662773
manX	-1.15581	9.55105e-06	-1.12084	0.247246	yes	yes	yes	-1.12084
manY	-1.84886	3.0384e-09	-1.77816	0.301099	yes	yes	yes	-1.77816
manZ	-1.84175	2.68892e-08	-1.76804	0.319331	yes	yes	yes	-1.76804
maoC	-0.561751	0.0597008	-0.515529	0.266598	no	no	no	-0.515529
map	0.382843	0.000583756	0.373873	0.104363	yes	no	no	0.373873
marA	0.893719	9.90225e-07	0.870255	0.173487	yes	no	yes	0.870255
marB	1.40515	1.43338e-10	1.3684	0.210745	yes	yes	yes	1.3684
marC	-0.0928193	0.462145	-0.0924897	0.109547	no	no	no	-0.0924897
marR	1.75367	4.45337e-17	1.72201	0.201993	yes	yes	yes	1.72201
mazG	-0.61272	2.18288e-05	-0.59978	0.136187	yes	no	yes	-0.59978
mcrB	-0.423815	0.00744749	-0.412184	0.146277	yes	no	no	-0.412184
mcrC	0.472827	0.108367	0.427467	0.259617	no	no	no	0.427467
mdaB	-1.02594	4.75536e-11	-1.00628	0.149697	yes	yes	yes	-1.00628
mdh	-2.30417	2.66783e-12	-2.232	0.31943	yes	yes	yes	-2.232
mdlA	0.124727	0.383757	0.12107	0.125237	no	no	no	0.12107
mdlB	0.333401	0.0147057	0.326615	0.125986	no	no	no	0.326615
mdoB	-0.105418	0.675256	-0.0982736	0.209594	no	no	no	-0.0982736
mdoC	1.82847	0.00209434	1.57806	0.571673	yes	yes	yes	1.57806
mdoD	-0.439021	0.000661142	-0.425141	0.120744	yes	no	no	-0.425141
mdoG	0.190984	0.329501	0.183606	0.171336	no	no	no	0.183606
mdoH	0.511554	1.6258e-07	0.503265	0.0930697	yes	no	no	0.503265
mdtA	-0.130984	0.361105	-0.128322	0.125869	no	no	no	-0.128322
mdtB	-0.156908	0.264627	-0.154465	0.125062	no	no	no	-0.154465
mdtC	0.151792	0.149129	0.149704	0.0952837	no	no	no	0.149704
mdtD	0.352113	0.056408	0.339018	0.167529	no	no	no	0.339018
mdtE	-0.252594	0.144945	-0.244154	0.155694	no	no	no	-0.244154
mdtF	0.0335347	0.758658	0.0328086	0.0920401	no	no	no	0.0328086
mdtG	0.504894	0.000568143	0.492931	0.137016	yes	no	no	0.492931
mdtH	-0.200318	0.561448	-0.179492	0.283107	no	no	no	-0.179492
mdtI	1.93386	1.12661e-08	1.85403	0.32717	yes	yes	yes	1.85403
mdtJ	2.57896	5.63738e-15	2.51222	0.320513	yes	yes	yes	2.51222
mdtK	0.415306	0.0257373	0.39915	0.170173	no	no	no	0.39915
mdtL	0.633937	0.0027775	0.605839	0.196174	yes	no	yes	0.605839
mdtM	-0.283633	0.00428347	-0.277718	0.0925062	yes	no	no	-0.277718
mdtN	-0.248287	0.225019	-0.244919	0.180914	no	no	no	-0.244919
mdtO	-0.16415	0.149172	-0.161762	0.10291	no	no	no	-0.161762
mdtP	-0.243775	0.175109	-0.233944	0.160682	no	no	no	-0.233944
melA	-0.306319	0.12983	-0.292296	0.180974	no	no	no	-0.292296
melB	0.427452	5.32301e-06	0.421693	0.0890395	yes	no	no	0.421693
melR	-1.68878	7.29495e-13	-1.64715	0.227239	yes	yes	yes	-1.64715
menA	-0.354126	0.0406266	-0.341586	0.157633	no	no	no	-0.341586
menB	-1.17228	7.03712e-16	-1.15665	0.140074	yes	yes	yes	-1.15665
menC	-0.343977	0.0162798	-0.334364	0.131742	no	no	no	-0.334364
menD	-0.326812	0.126382	-0.31392	0.191451	no	no	no	-0.31392
menE	0.224189	0.153471	0.218015	0.141257	no	no	no	0.218015
menF	0.0916807	0.812971	0.0789513	0.301732	no	no	no	0.0789513
mepA	0.273933	0.0499571	0.270811	0.127648	no	no	no	0.270811
metA	0.257981	0.0494884	0.253587	0.12011	no	no	no	0.253587
metB	0.242735	0.0998509	0.233473	0.133687	no	no	no	0.233473
metC	0.543162	8.65027e-05	0.531196	0.130076	yes	no	no	0.531196
metE	-0.573948	2.58086e-07	-0.566448	0.105959	yes	no	no	-0.566448
metF	0.835196	1.29095e-05	0.809165	0.180877	yes	no	yes	0.809165
metG	0.626547	0.00267704	0.597537	0.193248	yes	no	yes	0.597537
metH	-0.838365	0.000128142	-0.804999	0.205579	yes	no	yes	-0.804999
metI	0.281072	0.0638987	0.270527	0.138188	no	no	no	0.270527
metJ	-0.248132	0.267904	-0.236186	0.196252	no	no	no	-0.236186
metK	0.776653	0.000120932	0.738965	0.189909	yes	no	yes	0.738965
metL	-0.168884	0.0949463	-0.164523	0.0921452	no	no	no	-0.164523
metN	0.708978	1.18217e-05	0.68887	0.152836	yes	no	yes	0.68887
metQ	0.0520266	0.654327	0.0530754	0.099006	no	no	no	0.0530754
metR	0.454822	0.00810244	0.439861	0.158358	yes	no	no	0.439861
metT	0.830404	0.00108848	0.787244	0.236462	yes	no	yes	0.787244
metU	1.88734	0.00343713	1.59681	0.623115	yes	yes	yes	1.59681
metV	2.51749	8.85211e-27	2.48497	0.228956	yes	yes	yes	2.48497
metW	3.22555	1.15185e-15	3.14215	0.392097	yes	yes	yes	3.14215
metY	3.27933	2.21589e-26	3.23101	0.300792	yes	yes	yes	3.23101
metZ	-0.271273	0.427578	-0.240928	0.284683	no	no	no	-0.240928
mfd	-0.803421	0.000232067	-0.770177	0.204469	yes	no	yes	-0.770177
mglA	-2.69908	2.99598e-10	-2.58834	0.416741	yes	yes	yes	-2.58834
mglB	-5.47519	3.62136e-30	-5.40581	0.467135	yes	yes	yes	-5.40581
mglC	-2.72671	7.51872e-11	-2.62603	0.40719	yes	yes	yes	-2.62603
mgrB	0.698229	0.000527403	0.669898	0.187925	yes	no	yes	0.669898
mgsA	-2.16302	3.34102e-15	-2.11144	0.266155	yes	yes	yes	-2.11144
mgtA	1.33829	1.62872e-09	1.29947	0.213068	yes	yes	yes	1.29947
mhpD	-0.669651	0.0207304	-0.620755	0.262971	no	no	no	-0.620755
mhpE	-0.402713	0.133051	-0.372614	0.237113	no	no	no	-0.372614
mhpF	-0.588516	0.0288926	-0.548712	0.243767	no	no	no	-0.548712
mhpT	0.7573	0.000106627	0.73167	0.183466	yes	no	yes	0.73167
miaA	-0.51322	3.66749e-06	-0.515823	0.105167	yes	no	no	-0.515823
miaB	0.913432	0.000405021	0.865242	0.241619	yes	no	yes	0.865242
micA	-0.40728	0.138762	-0.375634	0.242932	no	no	no	-0.375634
micC	3.11969	0.0659777	1.13117	1.50655	no	no	no	1.13117
micF	1.67421	7.36493e-12	1.63178	0.235456	yes	yes	yes	1.63178
minC	-0.203598	0.0306916	-0.200362	0.0868601	no	no	no	-0.200362
minD	-1.20075	6.9644e-30	-1.19664	0.102678	yes	yes	yes	-1.19664
minE	-0.945176	6.76225e-14	-0.937817	0.12135	yes	no	yes	-0.937817
mioC	0.740168	0.0784013	0.637403	0.369893	no	no	no	0.637403
mipA	-0.0448213	0.83546	-0.0424438	0.17596	no	no	no	-0.0424438
mlrA	0.236678	0.253551	0.231722	0.18265	no	no	no	0.231722
mltA	0.541135	0.00701034	0.514502	0.18465	yes	no	no	0.514502
mltB	0.146571	0.438613	0.141065	0.162826	no	no	no	0.141065
mltC	0.455032	0.0136949	0.439082	0.169428	no	no	no	0.439082
mltD	1.68569	2.28137e-08	1.61978	0.290536	yes	yes	yes	1.61978
mngA	0.0737332	0.766099	0.0680682	0.203063	no	no	no	0.0680682
mngB	-0.388574	0.000102913	-0.383744	0.0942326	yes	no	no	-0.383744
mngR	0.247541	0.0349029	0.243275	0.107816	no	no	no	0.243275
mnmA	1.64557	3.41634e-08	1.57884	0.287002	yes	yes	yes	1.57884
mnmC	0.257579	0.0403906	0.250633	0.115232	no	no	no	0.250633
mnmG	1.0681	1.39699e-10	1.04273	0.159357	yes	yes	yes	1.04273
mntH	0.731089	0.000496628	0.700576	0.196263	yes	no	yes	0.700576
mntR	0.060532	0.645395	0.0597796	0.111877	no	no	no	0.0597796
moaA	-0.845528	0.00855847	-0.774746	0.294704	yes	no	yes	-0.774746
moaB	-2.45311	2.27657e-31	-2.42507	0.205194	yes	yes	yes	-2.42507
moaC	-2.04386	6.14251e-24	-2.00435	0.196928	yes	yes	yes	-2.00435
moaD	-1.94802	5.12388e-14	-1.89885	0.25052	yes	yes	yes	-1.89885
moaE	-1.71349	1.11353e-12	-1.67321	0.232536	yes	yes	yes	-1.67321
mobA	-1.24723	1.04486e-17	-1.23047	0.140529	yes	yes	yes	-1.23047
mobB	0.397656	0.0264694	0.383261	0.163767	no	no	no	0.383261
modA	-1.29526	3.06959e-11	-1.26077	0.187346	yes	yes	yes	-1.26077
modB	-0.599258	0.000758686	-0.580529	0.166029	yes	no	yes	-0.580529
modC	-0.457371	0.00041467	-0.448194	0.121414	yes	no	no	-0.448194
modE	0.240121	0.0265332	0.23896	0.0998094	no	no	no	0.23896
modF	-0.615203	2.17584e-08	-0.60622	0.104853	yes	no	yes	-0.60622
moeA	-0.909327	3.40297e-10	-0.893467	0.138584	yes	no	yes	-0.893467
moeB	-0.829628	5.57017e-10	-0.815966	0.127875	yes	no	yes	-0.815966
mogA	-0.651867	1.89329e-17	-0.64874	0.0738936	yes	no	yes	-0.64874
mokB	-0.604915	0.511532	-0.329333	0.607757	no	no	no	-0.329333
mokC	-0.58799	0.112558	-0.512945	0.323256	no	no	no	-0.512945
motA	-0.0672442	0.785793	-0.063235	0.201079	no	no	no	-0.063235
motB	-0.0333018	0.905471	-0.0303498	0.224734	no	no	no	-0.0303498
mpaA	-0.385088	0.0290474	-0.371447	0.161224	no	no	no	-0.371447
mpl	-0.0312218	0.719667	-0.0298213	0.0738625	no	no	no	-0.0298213
mppA	-1.18055	1.3928e-07	-1.1417	0.214236	yes	yes	yes	-1.1417
mprA	0.299478	0.0722747	0.290317	0.15118	no	no	no	0.290317
mqo	1.61919	4.45465e-11	1.57181	0.236755	yes	yes	yes	1.57181
mqsR	-0.607618	2.37387e-05	-0.593789	0.135607	yes	no	yes	-0.593789
mraW	-0.274399	0.00274271	-0.271606	0.0855154	yes	no	no	-0.271606
mraY	-0.135058	0.406569	-0.131613	0.141434	no	no	no	-0.131613
mraZ	-0.174758	0.0231256	-0.173468	0.071132	no	no	no	-0.173468
mrcA	1.01168	8.9069e-06	0.966977	0.216016	yes	no	yes	0.966977
mrcB	-0.1219	0.103375	-0.114327	0.0682458	no	no	no	-0.114327
mrdA	1.35617	2.31591e-10	1.32093	0.205626	yes	yes	yes	1.32093
mrdB	1.20666	4.08461e-13	1.18542	0.160157	yes	yes	yes	1.18542
mreB	0.63783	0.00419988	0.608673	0.205653	yes	no	yes	0.608673
mreC	1.18569	3.09194e-05	1.11995	0.269988	yes	yes	yes	1.11995
mreD	1.12127	3.92483e-05	1.06587	0.25781	yes	yes	yes	1.06587
mrp	-0.674257	3.09629e-09	-0.658232	0.10848	yes	no	yes	-0.658232
mrr	-1.46404	1.94628e-11	-1.434	0.210245	yes	yes	yes	-1.434
msbA	1.27298	5.07504e-06	1.21595	0.265826	yes	yes	yes	1.21595
mscL	-0.0559731	0.714351	-0.0498758	0.128954	no	no	no	-0.0498758
mscS	1.50264	1.53123e-24	1.48594	0.14261	yes	yes	yes	1.48594
msrA	-1.1448	6.63826e-11	-1.11978	0.168248	yes	yes	yes	-1.11978
msrB	-0.766697	0.00140031	-0.724303	0.223011	yes	no	yes	-0.724303
msyB	-0.396015	0.0449591	-0.380761	0.179326	no	no	no	-0.380761
mtfA	-2.26418	1.42558e-12	-2.19605	0.309923	yes	yes	yes	-2.19605
mtgA	0.512424	2.32232e-06	0.515542	0.103071	yes	no	no	0.515542
mtlA	0.0967301	0.605111	0.0926053	0.158954	no	no	no	0.0926053
mtlD	-0.787933	0.000393699	-0.753762	0.207848	yes	no	yes	-0.753762
mtlR	-0.456503	0.00450554	-0.443522	0.148824	yes	no	no	-0.443522
mtn	-0.706283	1.124e-09	-0.705022	0.110976	yes	no	yes	-0.705022
mtr	0.390399	1.10052e-05	0.385712	0.0841285	yes	no	no	0.385712
mug	-0.959731	5.31576e-05	-0.921234	0.224094	yes	no	yes	-0.921234
mukB	-0.169621	0.163076	-0.169286	0.109905	no	no	no	-0.169286
mukE	-0.810837	1.15893e-12	-0.804053	0.109448	yes	no	yes	-0.804053
mukF	-0.587533	2.99453e-07	-0.577506	0.109063	yes	no	no	-0.577506
murA	1.01095	1.44841e-08	0.979467	0.170809	yes	no	yes	0.979467
murB	0.304413	0.0376168	0.297327	0.133986	no	no	no	0.297327
murC	-0.189628	0.0463711	-0.19206	0.0873112	no	no	no	-0.19206
murD	-0.337518	0.0467561	-0.326632	0.154564	no	no	no	-0.326632
murE	-0.211184	0.0727807	-0.211486	0.107533	no	no	no	-0.211486
murF	-0.28611	0.0605969	-0.279287	0.138944	no	no	no	-0.279287
murG	-0.269523	0.0225168	-0.265737	0.108855	no	no	no	-0.265737
murI	-0.469068	8.22417e-05	-0.463712	0.111994	yes	no	no	-0.463712
murP	-1.62533	1.79041e-16	-1.59511	0.190782	yes	yes	yes	-1.59511
murQ	-2.58306	1.48815e-24	-2.54353	0.245937	yes	yes	yes	-2.54353
mutH	-0.235687	0.0241419	-0.221485	0.096262	no	no	no	-0.221485
mutL	-0.105103	0.296032	-0.10452	0.0895154	no	no	no	-0.10452
mutM	-0.437668	0.463231	-0.319492	0.455757	no	no	no	-0.319492
mutS	-0.179176	0.305594	-0.170424	0.153911	no	no	no	-0.170424
mutT	0.707052	3.51272e-06	0.691511	0.144405	yes	no	yes	0.691511
mutY	1.18759	1.55712e-08	1.15326	0.201049	yes	yes	yes	1.15326
nac	0.392938	0.0140657	0.381073	0.147162	no	no	no	0.381073
nadA	-0.624494	5.33055e-05	-0.610149	0.145433	yes	no	yes	-0.610149
nadB	0.222361	0.103806	0.217643	0.123848	no	no	no	0.217643
nadC	-0.109742	0.251303	-0.108824	0.0856366	no	no	no	-0.108824
nadD	0.101803	0.302448	0.10053	0.0878368	no	no	no	0.10053
nadE	-0.0307959	0.812971	-0.0331109	0.107587	no	no	no	-0.0331109
nadR	-0.429062	0.00967889	-0.410496	0.152727	yes	no	no	-0.410496
nagA	-1.04481	0.005468	-0.930309	0.348272	yes	no	yes	-0.930309
nagB	-1.80398	0.00213885	-1.55134	0.564467	yes	yes	yes	-1.55134
nagC	-0.539398	0.0219832	-0.509634	0.214294	no	no	no	-0.509634
nagD	-0.513055	1.06318e-06	-0.504653	0.0998675	yes	no	no	-0.504653
nagE	-2.30825	2.25001e-05	-2.11098	0.53022	yes	yes	yes	-2.11098
nagK	-0.0924642	0.314501	-0.0909597	0.0817092	no	no	no	-0.0909597
nagZ	-0.351365	0.0148068	-0.342623	0.132785	no	no	no	-0.342623
nanA	-3.01486	0.000333097	-2.59663	0.842724	yes	yes	yes	-2.59663
nanC	-5.57059	3.22909e-05	-4.89828	1.37385	yes	yes	yes	-4.89828
nanE	-4.27394	1.61563e-07	-3.98014	0.805185	yes	yes	yes	-3.98014
nanK	-4.06597	3.15933e-07	-3.77597	0.784875	yes	yes	yes	-3.77597
nanM	-4.64318	0.0001784	-3.96934	1.28585	yes	yes	yes	-3.96934
nanR	-0.818349	1.17566e-07	-0.801607	0.147	yes	no	yes	-0.801607
nanT	-4.72038	3.8912e-07	-4.36448	0.921902	yes	yes	yes	-4.36448
napA	-1.77217	1.29117e-06	-1.67299	0.352459	yes	yes	yes	-1.67299
napB	-2.54758	8.73719e-11	-2.45033	0.381624	yes	yes	yes	-2.45033
napC	-1.18846	4.67018e-06	-1.12781	0.247025	yes	yes	yes	-1.12781
napD	-1.07816	0.0206976	-0.919323	0.424167	no	no	no	-0.919323
napF	-0.523608	0.251296	-0.424317	0.380469	no	no	no	-0.424317
napG	-1.75076	3.32152e-06	-1.64562	0.362369	yes	yes	yes	-1.64562
napH	-1.92858	6.49191e-07	-1.82326	0.374495	yes	yes	yes	-1.82326
narG	-3.24886	2.33696e-09	-3.09033	0.531377	yes	yes	yes	-3.09033
narH	-3.33054	5.23147e-09	-3.15558	0.558405	yes	yes	yes	-3.15558
narI	-3.7904	9.08722e-13	-3.65515	0.517287	yes	yes	yes	-3.65515
narJ	-3.13366	3.20374e-09	-2.98541	0.516379	yes	yes	yes	-2.98541
narK	-2.62928	6.5467e-07	-2.45712	0.515929	yes	yes	yes	-2.45712
narL	-1.67726	6.42108e-17	-1.64899	0.194125	yes	yes	yes	-1.64899
narP	0.0571995	0.561448	0.0568764	0.0850692	no	no	no	0.0568764
narQ	-0.448056	3.06807e-05	-0.445449	0.10152	yes	no	no	-0.445449
narU	-0.0297377	0.916386	-0.0272626	0.228048	no	no	no	-0.0272626
narV	-0.286226	0.261829	-0.26754	0.222167	no	no	no	-0.26754
narW	-0.610834	0.118366	-0.530874	0.34004	no	no	no	-0.530874
narX	-0.951342	1.79711e-06	-0.920851	0.189214	yes	no	yes	-0.920851
narY	-0.699609	0.0264571	-0.638283	0.284589	no	no	no	-0.638283
narZ	-0.0194726	0.90252	-0.0186384	0.130191	no	no	no	-0.0186384
ndh	2.42681	2.93388e-28	2.39633	0.214359	yes	yes	yes	2.39633
ndk	1.0481	0.0380333	0.875563	0.454376	no	no	no	0.875563
nei	-0.332949	0.0278479	-0.324568	0.138762	no	no	no	-0.324568
nemA	0.349987	0.0350933	0.337463	0.151731	no	no	no	0.337463
nepI	2.5062	1.0652e-34	2.48048	0.199077	yes	yes	yes	2.48048
nfi	0.203947	0.133182	0.199522	0.12271	no	no	no	0.199522
nfo	-0.0280391	0.832903	-0.0283403	0.10964	no	no	no	-0.0283403
nfrA	-0.269122	0.0943581	-0.26245	0.145478	no	no	no	-0.26245
nfrB	0.724859	0.0107721	0.676036	0.260136	no	no	no	0.676036
nfsA	-0.473508	0.000460367	-0.464919	0.126621	yes	no	no	-0.464919
nfsB	-0.327587	0.0202901	-0.319772	0.129985	no	no	no	-0.319772
nhaA	1.35781	3.92399e-14	1.33178	0.172985	yes	yes	yes	1.33178
nhaB	0.441967	1.44943e-05	0.438499	0.0964158	yes	no	no	0.438499
nhaR	0.308346	0.00206003	0.304835	0.093382	yes	no	no	0.304835
nhoA	0.180541	0.450231	0.170822	0.203582	no	no	no	0.170822
nikA	-1.64419	4.77589e-10	-1.59127	0.254465	yes	yes	yes	-1.59127
nikB	-2.05722	9.14006e-16	-2.01397	0.247934	yes	yes	yes	-2.01397
nikC	-2.24542	8.50998e-15	-2.19246	0.280786	yes	yes	yes	-2.19246
nikD	-1.93146	3.95447e-12	-1.87357	0.269622	yes	yes	yes	-1.87357
nikE	-2.32701	1.23196e-14	-2.27552	0.29216	yes	yes	yes	-2.27552
nikR	-1.31445	2.3354e-14	-1.29015	0.165961	yes	yes	yes	-1.29015
ninE	-0.922948	0.316261	-0.510951	0.651671	no	no	no	-0.510951
nirB	-2.40647	5.77383e-11	-2.31898	0.35658	yes	yes	yes	-2.31898
nirC	-2.30961	3.6681e-08	-2.19357	0.407254	yes	yes	yes	-2.19357
nirD	-3.19617	2.71329e-13	-3.09351	0.425631	yes	yes	yes	-3.09351
nlpA	-0.274865	0.100333	-0.26328	0.150949	no	no	no	-0.26328
nlpC	-1.4437	3.26759e-17	-1.41532	0.165158	yes	yes	yes	-1.41532
nlpD	-0.232424	0.0811264	-0.22878	0.121184	no	no	no	-0.22878
nlpE	-0.139774	0.319125	-0.136534	0.123861	no	no	no	-0.136534
nlpI	0.483866	2.22773e-05	0.47178	0.107828	yes	no	no	0.47178
nohB	-0.326079	0.085839	-0.311329	0.171147	no	no	no	-0.311329
norR	-1.01665	0.000309446	-0.962464	0.265078	yes	no	yes	-0.962464
norV	0.0733333	0.6242	0.0715845	0.127459	no	no	no	0.0715845
norW	-0.110726	0.489362	-0.107865	0.138209	no	no	no	-0.107865
npr	0.779113	3.84597e-10	0.767633	0.119013	yes	no	yes	0.767633
nrdA	0.47886	0.0181736	0.459269	0.185358	no	no	no	0.459269
nrdB	-0.095937	0.686272	-0.0899256	0.198199	no	no	no	-0.0899256
nrdD	-0.772034	0.000515183	-0.738132	0.207534	yes	no	yes	-0.738132
nrdE	0.271193	0.151456	0.26112	0.169207	no	no	no	0.26112
nrdF	0.616366	0.00472944	0.587785	0.201291	yes	no	yes	0.587785
nrdG	-0.70453	0.00107049	-0.674239	0.200358	yes	no	yes	-0.674239
nrdH	0.818536	0.0716089	0.692941	0.399795	no	no	no	0.692941
nrdI	0.521614	0.159973	0.457894	0.321319	no	no	no	0.457894
nrdR	-0.325907	0.0363147	-0.317955	0.142361	no	no	no	-0.317955
nrfA	-3.00536	9.45139e-12	-2.89355	0.429645	yes	yes	yes	-2.89355
nrfB	-2.62368	1.05096e-09	-2.50908	0.418586	yes	yes	yes	-2.50908
nrfC	-2.71392	2.82554e-10	-2.5935	0.418744	yes	yes	yes	-2.5935
nrfD	-2.73178	3.9069e-12	-2.63836	0.382794	yes	yes	yes	-2.63836
nrfE	-1.26844	7.57978e-09	-1.23304	0.210498	yes	yes	yes	-1.23304
nrfF	-1.59628	1.12845e-07	-1.52787	0.288937	yes	yes	yes	-1.52787
nrfG	-1.17206	7.52978e-10	-1.14264	0.18249	yes	yes	yes	-1.14264
nsrR	1.65117	1.16521e-11	1.6009	0.234715	yes	yes	yes	1.6009
nth	1.5524	1.17576e-07	1.48844	0.281604	yes	yes	yes	1.48844
ntpA	1.06926	4.43676e-13	1.05258	0.141877	yes	yes	yes	1.05258
nudC	0.152751	0.209733	0.148163	0.109292	no	no	no	0.148163
nudE	0.853367	2.7592e-05	0.826708	0.191973	yes	no	yes	0.826708
nudF	-0.0787314	0.447303	-0.0775891	0.090233	no	no	no	-0.0775891
nudG	0.176535	0.538236	0.164597	0.239727	no	no	no	0.164597
nudI	-0.1285	0.503565	-0.122097	0.164787	no	no	no	-0.122097
nudJ	0.360274	0.120843	0.343644	0.207057	no	no	no	0.343644
nudK	-0.218743	0.0825217	-0.215352	0.114744	no	no	no	-0.215352
nudL	-0.078378	0.484871	-0.0791295	0.0974914	no	no	no	-0.0791295
nuoA	-0.84104	6.43178e-06	-0.815888	0.176384	yes	no	yes	-0.815888
nuoB	-1.23818	1.00569e-12	-1.21431	0.167004	yes	yes	yes	-1.21431
nuoC	-1.02653	1.31887e-07	-0.997393	0.18555	yes	no	yes	-0.997393
nuoE	-1.19779	1.71745e-10	-1.17207	0.180171	yes	yes	yes	-1.17207
nuoF	-1.45818	4.96149e-11	-1.4199	0.213551	yes	yes	yes	-1.4199
nuoG	-1.08647	1.93812e-06	-1.04618	0.216966	yes	yes	yes	-1.04618
nuoH	-1.01161	0.000135144	-0.959051	0.249217	yes	no	yes	-0.959051
nuoI	-1.18678	2.57665e-05	-1.12271	0.267129	yes	yes	yes	-1.12271
nuoJ	-0.707888	0.00751771	-0.663287	0.243093	yes	no	yes	-0.663287
nuoK	-0.507106	0.03977	-0.477059	0.222872	no	no	no	-0.477059
nuoL	-0.445553	0.185126	-0.397249	0.291682	no	no	no	-0.397249
nuoM	-0.685471	0.0368855	-0.622445	0.29532	no	no	no	-0.622445
nuoN	-0.642369	0.0321147	-0.589608	0.270534	no	no	no	-0.589608
nupC	-2.32832	6.5237e-20	-2.28554	0.247551	yes	yes	yes	-2.28554
nupG	-3.12087	3.88871e-68	-3.10293	0.17582	yes	yes	yes	-3.10293
nupX	0.135005	0.564125	0.12758	0.19781	no	no	no	0.12758
nusA	1.27349	7.11661e-14	1.24907	0.163919	yes	yes	yes	1.24907
nusB	0.39966	0.0492223	0.384064	0.184158	no	no	no	0.384064
nusG	1.09704	3.54489e-06	1.05515	0.224826	yes	yes	yes	1.05515
obgE	2.46971	7.10115e-24	2.43243	0.238638	yes	yes	yes	2.43243
ogrK	-1.43132	1.20807e-11	-1.39504	0.203211	yes	yes	yes	-1.39504
ogt	-0.0528158	0.811512	-0.0510492	0.180441	no	no	no	-0.0510492
ompA	0.289703	0.0536556	0.282787	0.136945	no	no	no	0.282787
ompC	-0.510487	0.0257251	-0.483191	0.208104	no	no	no	-0.483191
ompF	-1.96057	4.39153e-07	-1.85218	0.374997	yes	yes	yes	-1.85218
ompG	0.466916	0.261545	0.39687	0.34937	no	no	no	0.39687
ompL	0.178693	0.661424	0.153566	0.324055	no	no	no	0.153566
ompN	0.795869	5.69414e-06	0.776848	0.166003	yes	no	yes	0.776848
ompR	-1.11126	1.73034e-12	-1.09167	0.151317	yes	yes	yes	-1.09167
ompT	-1.17749	9.58488e-10	-1.14283	0.184171	yes	yes	yes	-1.14283
ompW	-1.18407	0.110609	-0.813935	0.633471	no	no	no	-0.813935
ompX	0.792834	4.17014e-07	0.775911	0.14891	yes	no	yes	0.775911
omrA	1.04566	0.0241461	0.897472	0.421218	no	no	no	0.897472
omrB	1.73631	3.40209e-06	1.63514	0.360172	yes	yes	yes	1.63514
oppA	0.817777	9.18709e-21	0.808267	0.0845732	yes	no	yes	0.808267
J5N95_05785	2.01422	4.31323e-16	1.97257	0.240007	yes	yes	yes	1.97257
oppC	1.81661	2.12656e-18	1.78554	0.201098	yes	yes	yes	1.78554
oppD	1.34889	2.56072e-20	1.32987	0.141326	yes	yes	yes	1.32987
oppF	1.17119	9.58954e-17	1.15426	0.135933	yes	yes	yes	1.15426
orn	-0.277669	0.00365383	-0.274371	0.0890567	yes	no	no	-0.274371
osmB	2.50406	4.87551e-44	2.48677	0.17584	yes	yes	yes	2.48677
osmC	-1.32756	1.26057e-08	-1.29195	0.22379	yes	yes	yes	-1.29195
osmE	-0.693611	0.0133831	-0.649799	0.255975	no	no	no	-0.649799
osmF	-0.275743	0.118362	-0.265095	0.158828	no	no	no	-0.265095
osmY	0.185928	0.56459	0.168173	0.26676	no	no	no	0.168173
otsA	-0.0649049	0.658462	-0.0634687	0.124581	no	no	no	-0.0634687
otsB	-0.242226	0.293938	-0.228951	0.201198	no	no	no	-0.228951
oxc	0.947139	0.00049399	0.896029	0.254164	yes	no	yes	0.896029
oxyR	-0.84333	1.95725e-13	-0.836737	0.110271	yes	no	yes	-0.836737
oxyS	5.43261	2.98867e-33	5.36436	0.441099	yes	yes	yes	5.36436
paaA	0.225356	0.437189	0.207038	0.244054	no	no	no	0.207038
paaB	-1.20368	0.00307058	-1.07922	0.377409	yes	yes	yes	-1.07922
paaC	-0.240686	0.483651	-0.215162	0.283705	no	no	no	-0.215162
paaD	-0.335898	0.398654	-0.287971	0.327763	no	no	no	-0.287971
paaE	-0.614864	0.0984775	-0.539431	0.32601	no	no	no	-0.539431
paaF	-0.19626	0.562337	-0.175098	0.278315	no	no	no	-0.175098
paaG	-0.951198	0.0126459	-0.849382	0.346642	no	no	no	-0.849382
paaH	-0.79552	0.00868628	-0.738661	0.277477	yes	no	yes	-0.738661
paaI	-1.1191	0.00262355	-1.01569	0.344589	yes	yes	yes	-1.01569
paaJ	-0.544794	0.0176606	-0.5167	0.209534	no	no	no	-0.5167
paaK	-0.42356	0.0250697	-0.407643	0.172644	no	no	no	-0.407643
paaX	-0.324157	0.0540358	-0.313915	0.153102	no	no	no	-0.313915
paaY	-0.0438598	0.631864	-0.0435092	0.0783156	no	no	no	-0.0435092
pabA	0.857764	0.00739965	0.788736	0.29388	yes	no	yes	0.788736
pabB	0.516446	4.96879e-05	0.503862	0.119811	yes	no	no	0.503862
pabC	0.668588	5.65708e-07	0.657293	0.127008	yes	no	yes	0.657293
pagB	-0.503096	0.00480932	-0.486278	0.164977	yes	no	no	-0.486278
pagP	0.41041	0.00438613	0.402308	0.133626	yes	no	no	0.402308
pal	-0.378529	0.0602279	-0.361841	0.182353	no	no	no	-0.361841
panB	-0.307154	0.128998	-0.293375	0.181118	no	no	no	-0.293375
panC	-0.693485	2.31288e-06	-0.678571	0.139112	yes	no	yes	-0.678571
panD	-0.541127	0.00182874	-0.524257	0.161283	yes	no	no	-0.524257
panE	-0.405543	0.00316284	-0.39473	0.127706	yes	no	no	-0.39473
panF	1.40729	2.34605e-13	1.37898	0.184973	yes	yes	yes	1.37898
parC	0.11261	0.240087	0.11154	0.0859749	no	no	no	0.11154
parE	0.147125	0.169131	0.143928	0.096778	no	no	no	0.143928
pauD	0.809804	0.00201354	0.76439	0.242913	yes	no	yes	0.76439
pawZ	-0.448475	0.221984	-0.393914	0.313759	no	no	no	-0.393914
pbpC	-0.0525936	0.675256	-0.0515861	0.10702	no	no	no	-0.0515861
pbpG	-0.314944	0.00472427	-0.309391	0.103664	yes	no	no	-0.309391
pck	-1.79296	8.57223e-08	-1.7102	0.322863	yes	yes	yes	-1.7102
pcm	-0.705747	3.37212e-05	-0.687261	0.160358	yes	no	yes	-0.687261
pcnB	1.28311	0.000223097	1.1936	0.328586	yes	yes	yes	1.1936
pdhR	3.57713	2.41771e-18	3.49612	0.398916	yes	yes	yes	3.49612
pdxA	0.256055	0.00600212	0.251882	0.0867045	yes	no	no	0.251882
pdxB	-0.144883	0.0472572	-0.143706	0.0671954	no	no	no	-0.143706
pdxH	-0.439332	0.000193726	-0.436785	0.110822	yes	no	no	-0.436785
pdxJ	-0.633522	0.00415557	-0.605381	0.204057	yes	no	yes	-0.605381
pdxK	-0.860856	0.000217143	-0.822116	0.218211	yes	no	yes	-0.822116
pdxY	0.128922	0.558207	0.12266	0.1863	no	no	no	0.12266
pepA	-0.153537	0.129218	-0.155045	0.0919097	no	no	no	-0.155045
pepB	0.1497	0.475258	0.143341	0.179281	no	no	no	0.143341
pepD	-0.959888	6.88238e-05	-0.916575	0.226991	yes	no	yes	-0.916575
pepE	-1.81808	1.04253e-18	-1.78672	0.199499	yes	yes	yes	-1.78672
pepN	-0.599372	0.0229728	-0.559761	0.239265	no	no	no	-0.559761
pepP	-0.0282502	0.879343	-0.0270416	0.152049	no	no	no	-0.0270416
pepQ	-0.808326	0.00018077	-0.775607	0.202429	yes	no	yes	-0.775607
pepT	-1.63612	4.67489e-19	-1.61032	0.177573	yes	yes	yes	-1.61032
perR	-0.326177	0.0140364	-0.32192	0.122533	no	no	no	-0.32192
pfkA	-1.5204	2.84838e-15	-1.49158	0.185872	yes	yes	yes	-1.49158
pfkB	-1.7221	3.15373e-07	-1.63777	0.324168	yes	yes	yes	-1.63777
pflA	-0.229105	0.206647	-0.21923	0.161355	no	no	no	-0.21923
pflB	-0.718289	0.0293174	-0.650484	0.297349	no	no	no	-0.650484
pflC	-1.14132	1.1288e-07	-1.10706	0.205313	yes	yes	yes	-1.10706
pflD	-0.99438	2.21604e-17	-0.986826	0.113049	yes	no	yes	-0.986826
pgaA	1.14139	2.95337e-13	1.12319	0.150368	yes	yes	yes	1.12319
pgaB	1.03214	9.39346e-11	1.0104	0.152702	yes	yes	yes	1.0104
pgaC	1.82938	4.87285e-10	1.76674	0.283375	yes	yes	yes	1.76674
pgaD	1.8301	3.75355e-11	1.77526	0.267191	yes	yes	yes	1.77526
pgi	-0.808154	0.00113686	-0.765498	0.230947	yes	no	yes	-0.765498
pgk	-1.59556	1.83888e-13	-1.5595	0.209111	yes	yes	yes	-1.5595
pgl	-1.1699	2.36635e-05	-1.11102	0.262242	yes	yes	yes	-1.11102
pgm	-0.214632	0.152927	-0.200416	0.135246	no	no	no	-0.200416
pgpA	0.0908812	0.551291	0.0940668	0.130546	no	no	no	0.0940668
pgpB	-0.128943	0.118907	-0.127492	0.0753247	no	no	no	-0.127492
pgsA	-0.970547	1.62178e-11	-0.953533	0.138207	yes	no	yes	-0.953533
pheA	0.833349	3.84216e-06	0.811893	0.170816	yes	no	yes	0.811893
pheL	0.238407	0.523799	0.210795	0.30556	no	no	no	0.210795
pheM	1.41439	2.57554e-06	1.34738	0.287274	yes	yes	yes	1.34738
pheP	2.19685	4.83301e-10	2.11504	0.342068	yes	yes	yes	2.11504
pheS	1.31895	4.94149e-06	1.24492	0.275737	yes	yes	yes	1.24492
pheT	0.985009	1.10963e-08	0.962863	0.164743	yes	no	yes	0.962863
pheU	4.37951	5.42547e-42	4.34018	0.315332	yes	yes	yes	4.34018
pheV	4.31861	3.33518e-25	4.24729	0.403372	yes	yes	yes	4.24729
phnC	-0.454588	0.142012	-0.412674	0.271925	no	no	no	-0.412674
phnD	0.143399	0.608794	0.133948	0.232848	no	no	no	0.133948
phnF	-0.0582849	0.857043	-0.052427	0.256254	no	no	no	-0.052427
phnG	0.042356	0.917106	0.0354288	0.3165	no	no	no	0.0354288
phnH	-0.15788	0.506189	-0.14983	0.201756	no	no	no	-0.14983
phnI	-0.724576	0.0107506	-0.675896	0.259616	no	no	no	-0.675896
phnJ	-0.888073	0.000631352	-0.839146	0.242209	yes	no	yes	-0.839146
phnK	-0.202997	0.47128	-0.187723	0.236899	no	no	no	-0.187723
phnL	-0.6011	0.000107099	-0.588344	0.145722	yes	no	yes	-0.588344
phnM	-0.580744	0.0100298	-0.5523	0.206738	no	no	no	-0.5523
phnN	-0.658602	0.0156694	-0.61339	0.247949	no	no	no	-0.61339
phnO	-0.398941	0.00965678	-0.395415	0.142166	yes	no	no	-0.395415
phnP	-0.211246	0.226836	-0.204595	0.155344	no	no	no	-0.204595
phoA	0.139807	0.385228	0.135523	0.140446	no	no	no	0.135523
phoB	-0.240558	0.00857508	-0.238572	0.0850051	yes	no	no	-0.238572
phoE	0.552346	0.0171582	0.523629	0.211407	no	no	no	0.523629
phoH	0.850532	0.00042038	0.81014	0.22535	yes	no	yes	0.81014
phoP	-0.0657448	0.739908	-0.054513	0.165719	no	no	no	-0.054513
phoQ	0.493425	1.43431e-10	0.489964	0.0737057	yes	no	no	0.489964
phoR	0.0806608	0.538236	0.0794013	0.112926	no	no	no	0.0794013
phoU	-0.335009	0.100691	-0.324095	0.183445	no	no	no	-0.324095
php	0.223134	0.284305	0.213909	0.182748	no	no	no	0.213909
phr	0.171549	0.348185	0.163283	0.159699	no	no	no	0.163283
pinQ	2.05475	1.82917e-12	1.99567	0.282095	yes	yes	yes	1.99567
pinR	2.0224	1.85628e-07	1.91907	0.375309	yes	yes	yes	1.91907
pitA	1.00415	0.00015141	0.953235	0.249178	yes	no	yes	0.953235
pitB	0.677539	0.0112642	0.63717	0.244605	no	no	no	0.63717
pldA	0.0134673	0.951619	0.0132963	0.1785	no	no	no	0.0132963
pldB	-0.103598	0.209733	-0.106316	0.0744091	no	no	no	-0.106316
plsB	-0.421959	0.00132049	-0.413751	0.122618	yes	no	no	-0.413751
plsC	-0.0977253	0.205894	-0.0975777	0.0696151	no	no	no	-0.0975777
plsX	1.11145	8.51454e-10	1.08667	0.173335	yes	yes	yes	1.08667
pmbA	-0.44452	0.00894737	-0.430496	0.156743	yes	no	no	-0.430496
pmrD	-0.615353	7.99177e-05	-0.598793	0.146524	yes	no	yes	-0.598793
pncA	0.935153	2.46082e-11	0.914043	0.134307	yes	no	yes	0.914043
pncB	0.949098	3.57913e-05	0.911099	0.216576	yes	no	yes	0.911099
pnp	0.786255	0.000244489	0.755562	0.200769	yes	no	yes	0.755562
pntA	-1.08731	3.39448e-09	-1.06092	0.176073	yes	yes	yes	-1.06092
pntB	-0.0814758	0.675256	-0.0803032	0.163774	no	no	no	-0.0803032
pnuC	-0.824595	0.000169275	-0.793776	0.20569	yes	no	yes	-0.793776
polA	-0.433737	0.024319	-0.417133	0.175735	no	no	no	-0.417133
polB	-0.0694688	0.655058	-0.0680224	0.131564	no	no	no	-0.0680224
potA	2.41937	1.70105e-09	2.31597	0.38988	yes	yes	yes	2.31597
potB	2.38451	1.26818e-11	2.30641	0.341761	yes	yes	yes	2.30641
potC	1.84776	5.84432e-12	1.79648	0.259453	yes	yes	yes	1.79648
potD	0.481849	0.0276449	0.459111	0.199053	no	no	no	0.459111
potE	-0.109412	0.577945	-0.103807	0.167039	no	no	no	-0.103807
potF	1.37413	8.45581e-12	1.33859	0.193421	yes	yes	yes	1.33859
potG	0.379401	0.0812293	0.359224	0.195303	no	no	no	0.359224
potH	-0.0946261	0.747931	-0.0925051	0.239684	no	no	no	-0.0925051
potI	-0.184334	0.40387	-0.175314	0.189862	no	no	no	-0.175314
poxA	1.97157	1.13557e-24	1.94572	0.186929	yes	yes	yes	1.94572
poxB	-0.851086	0.0122979	-0.776269	0.310485	no	no	no	-0.776269
ppa	-0.265375	0.034902	-0.260381	0.115441	no	no	no	-0.260381
ppc	-0.763107	0.0196518	-0.694219	0.296604	no	no	no	-0.694219
ppdA	0.502834	0.0274879	0.475089	0.207457	no	no	no	0.475089
ppdB	-0.00440966	0.981515	-0.00572277	0.16367	no	no	no	-0.00572277
ppdC	-0.168105	0.327101	-0.16253	0.150677	no	no	no	-0.16253
ppdD	0.757524	0.0203752	0.690736	0.296256	no	no	no	0.690736
pphA	0.352196	0.0248626	0.342512	0.143898	no	no	no	0.342512
pphB	0.556672	0.0545155	0.51323	0.259429	no	no	no	0.51323
ppiA	-0.251136	0.0910814	-0.244775	0.13471	no	no	no	-0.244775
ppiB	-0.508661	0.000595477	-0.496671	0.138491	yes	no	no	-0.496671
ppiC	0.199013	0.259895	0.192684	0.156189	no	no	no	0.192684
ppiD	0.115723	0.253551	0.114494	0.0906763	no	no	no	0.114494
ppk	-0.582641	0.000236793	-0.569684	0.148404	yes	no	no	-0.569684
ppnK	-0.46824	0.00275148	-0.455758	0.14519	yes	no	no	-0.455758
pppA	1.09865	2.15688e-06	1.04781	0.220352	yes	yes	yes	1.04781
pps	-0.325273	0.0501306	-0.315897	0.151264	no	no	no	-0.315897
pptA	-0.929774	1.78154e-08	-0.909108	0.157614	yes	no	yes	-0.909108
ppx	-0.322316	0.00168233	-0.318316	0.0958585	yes	no	no	-0.318316
pqiA	0.785908	6.02788e-11	0.775527	0.115003	yes	no	yes	0.775527
pqiB	0.31123	0.0340625	0.302251	0.134672	no	no	no	0.302251
pqqL	1.1234	2.34695e-09	1.09634	0.180146	yes	yes	yes	1.09634
prc	0.880801	1.35506e-14	0.871274	0.110017	yes	no	yes	0.871274
prfA	0.994921	0.00167291	0.922584	0.294566	yes	no	yes	0.922584
prfB	0.900832	8.44998e-06	0.867812	0.191511	yes	no	yes	0.867812
prfC	1.18429	0.000160588	1.1113	0.296056	yes	yes	yes	1.1113
priA	0.71703	2.16611e-06	0.69869	0.143464	yes	no	yes	0.69869
priB	2.33086	1.50566e-13	2.26771	0.305991	yes	yes	yes	2.26771
priC	-0.458594	0.000700328	-0.448086	0.126574	yes	no	no	-0.448086
prkB	-0.273368	0.0435597	-0.268142	0.123985	no	no	no	-0.268142
prlC	-1.07678	0.000271115	-1.01083	0.277862	yes	yes	yes	-1.01083
prmA	0.906759	7.21938e-05	0.869233	0.214883	yes	no	yes	0.869233
prmB	-0.227704	0.302508	-0.217892	0.192601	no	no	no	-0.217892
prmC	1.38959	9.38732e-07	1.32896	0.271279	yes	yes	yes	1.32896
proA	-0.256182	0.030048	-0.257317	0.108754	no	no	no	-0.257317
proB	-0.18801	0.0834059	-0.187601	0.099114	no	no	no	-0.187601
proC	-0.81113	9.11999e-10	-0.80012	0.126613	yes	no	yes	-0.80012
proK	3.49857	1.27975e-14	3.3986	0.44219	yes	yes	yes	3.3986
proL	3.04757	1.45207e-24	2.99822	0.289785	yes	yes	yes	2.99822
proM	5.35183	5.93472e-20	5.24073	0.560245	yes	yes	yes	5.24073
proP	3.6843	3.12025e-46	3.65321	0.252712	yes	yes	yes	3.65321
proQ	0.873833	0.000579209	0.824327	0.237013	yes	no	yes	0.824327
proS	0.129295	0.382406	0.126492	0.129306	no	no	no	0.126492
proV	2.64716	1.52344e-22	2.60378	0.263702	yes	yes	yes	2.60378
proW	2.61686	3.01347e-28	2.58311	0.231331	yes	yes	yes	2.58311
proX	1.7095	6.34171e-12	1.66447	0.24012	yes	yes	yes	1.66447
proY	1.04247	2.54609e-19	1.0327	0.112013	yes	yes	yes	1.0327
prs	0.805082	0.00222926	0.758352	0.243902	yes	no	yes	0.758352
psaA	-0.403424	0.127799	-0.374393	0.234871	no	no	no	-0.374393
psd	0.464686	0.00537904	0.451364	0.154426	yes	no	no	0.451364
psiE	1.02923	4.66062e-09	1.00691	0.168072	yes	yes	yes	1.00691
psiF	0.130163	0.271523	0.129451	0.105369	no	no	no	0.129451
pspA	-0.927024	8.21301e-09	-0.906753	0.153682	yes	no	yes	-0.906753
pspB	-0.738499	0.00282914	-0.698185	0.228734	yes	no	yes	-0.698185
pspC	-0.986693	3.92546e-05	-0.944473	0.226339	yes	no	yes	-0.944473
pspD	-0.172267	0.58062	-0.155968	0.258209	no	no	no	-0.155968
pspE	-2.60492	1.29443e-19	-2.55384	0.27943	yes	yes	yes	-2.55384
pspF	-0.833032	2.55943e-06	-0.812741	0.167963	yes	no	yes	-0.812741
pspG	1.33061	6.79192e-09	1.28793	0.220349	yes	yes	yes	1.28793
psrD	1.10152	0.000558404	1.02777	0.299595	yes	yes	yes	1.02777
psrN	3.96149	3.21353e-35	3.9168	0.313153	yes	yes	yes	3.9168
psrO	2.24063	3.17032e-11	2.16936	0.324266	yes	yes	yes	2.16936
pssA	0.778734	8.20195e-10	0.765148	0.12125	yes	no	yes	0.765148
pstA	0.803671	4.52441e-06	0.782496	0.165967	yes	no	yes	0.782496
pstB	-0.560368	3.34852e-05	-0.549726	0.12736	yes	no	no	-0.549726
pstC	0.151818	0.2097	0.148815	0.108574	no	no	no	0.148815
pstS	0.174772	0.063959	0.172087	0.086495	no	no	no	0.172087
pta	0.0898263	0.752081	0.0733525	0.232378	no	no	no	0.0733525
pth	0.532141	0.170451	0.463071	0.335104	no	no	no	0.463071
ptrA	-0.25229	0.0102117	-0.251335	0.0911365	no	no	no	-0.251335
ptrB	0.198878	0.123017	0.194569	0.116769	no	no	no	0.194569
ptsA	-2.07116	7.09317e-10	-1.99125	0.325293	yes	yes	yes	-1.99125
ptsG	0.491171	0.536185	0.304534	0.553703	no	no	no	0.304534
ptsH	-1.18652	1.97733e-07	-1.1457	0.217806	yes	yes	yes	-1.1457
ptsI	-0.550848	0.000572675	-0.527403	0.149091	yes	no	no	-0.527403
ptsN	-0.13109	0.136133	-0.13066	0.0799097	no	no	no	-0.13066
ptsP	-0.509848	3.37141e-06	-0.506651	0.104027	yes	no	no	-0.506651
purA	0.327165	0.104344	0.309561	0.181073	no	no	no	0.309561
purB	-0.256564	0.489915	-0.227072	0.305286	no	no	no	-0.227072
purC	-1.33722	1.2046e-17	-1.31784	0.151023	yes	yes	yes	-1.31784
purD	-0.717582	2.92243e-10	-0.708622	0.108909	yes	no	yes	-0.708622
purE	1.29478	0.0106202	1.10783	0.470106	no	no	no	1.10783
purF	0.0978134	0.496398	0.0931223	0.124392	no	no	no	0.0931223
purH	-0.621267	0.00128716	-0.601875	0.17956	yes	no	yes	-0.601875
purK	1.0091	0.0219067	0.877896	0.39987	no	no	no	0.877896
purL	-0.20772	0.0980125	-0.205585	0.114024	no	no	no	-0.205585
purM	-0.257884	0.27797	-0.245712	0.207538	no	no	no	-0.245712
purN	-0.114749	0.501611	-0.106702	0.147045	no	no	no	-0.106702
purR	1.55544	3.37121e-09	1.50883	0.253058	yes	yes	yes	1.50883
purT	0.323746	0.0294932	0.315975	0.136372	no	no	no	0.315975
purU	0.886574	4.02109e-05	0.854019	0.203435	yes	no	yes	0.854019
putA	-0.783277	0.156026	-0.603096	0.46628	no	no	no	-0.603096
putP	1.00019	0.00401853	0.915224	0.321731	yes	no	yes	0.915224
puuA	1.49974	1.38299e-15	1.47278	0.181309	yes	yes	yes	1.47278
puuB	0.472809	0.0573401	0.443738	0.223833	no	no	no	0.443738
puuC	0.425461	0.036772	0.406593	0.185119	no	no	no	0.406593
puuD	-0.238658	0.100616	-0.232736	0.131628	no	no	no	-0.232736
puuE	0.1258	0.552569	0.120926	0.179538	no	no	no	0.120926
puuP	0.84196	4.75262e-12	0.831655	0.116809	yes	no	yes	0.831655
puuR	0.38618	0.00543721	0.376139	0.12878	yes	no	no	0.376139
pykA	-1.96638	2.27032e-19	-1.93211	0.211894	yes	yes	yes	-1.93211
pykF	-0.483223	0.0128633	-0.464026	0.178275	no	no	no	-0.464026
pyrB	-2.08434	7.85824e-10	-2.00027	0.328296	yes	yes	yes	-2.00027
pyrC	0.159251	0.663374	0.135782	0.294353	no	no	no	0.135782
pyrD	1.38881	0.00509641	1.20558	0.464671	yes	yes	yes	1.20558
pyrE	-0.423846	0.0934158	-0.391382	0.225452	no	no	no	-0.391382
pyrF	1.25366	0.00405949	1.115	0.407069	yes	yes	yes	1.115
pyrG	0.599107	4.21651e-05	0.592009	0.137873	yes	no	yes	0.592009
pyrH	1.01762	2.8652e-12	1.00155	0.139877	yes	yes	yes	1.00155
pyrI	-1.18015	4.57381e-05	-1.11738	0.273895	yes	yes	yes	-1.11738
pyrL	0.188716	0.310054	0.18191	0.163115	no	no	no	0.18191
qmcA	-0.914901	1.81113e-06	-0.887542	0.181864	yes	no	yes	-0.887542
qor	-1.04631	0.000260691	-0.982499	0.269104	yes	no	yes	-0.982499
qseB	-0.404653	0.000622625	-0.399753	0.110865	yes	no	no	-0.399753
qseC	-0.377127	0.00291855	-0.370987	0.117969	yes	no	no	-0.370987
queA	1.93682	1.65095e-09	1.86501	0.310632	yes	yes	yes	1.86501
queC	-0.545224	0.0059616	-0.523029	0.18284	yes	no	no	-0.523029
queF	-0.103579	0.407225	-0.101717	0.109218	no	no	no	-0.101717
quuD	0.114416	0.635719	0.109142	0.201753	no	no	no	0.109142
quuQ	0.965811	2.09453e-07	0.940298	0.177312	yes	no	yes	0.940298
racC	1.66182	0.000669137	1.48698	0.461656	yes	yes	yes	1.48698
racR	0.193592	0.156031	0.192543	0.123317	no	no	no	0.192543
radA	-0.0373236	0.852891	-0.0364259	0.164567	no	no	no	-0.0364259
radC	-0.238346	0.00472944	-0.227455	0.0786208	yes	no	no	-0.227455
raiA	-2.74125	6.73849e-15	-2.66652	0.341997	yes	yes	yes	-2.66652
rarA	0.472115	3.89953e-05	0.462139	0.108307	yes	no	no	0.462139
rarD	1.19677	2.71498e-11	1.17163	0.17262	yes	yes	yes	1.17163
ravA	-1.28504	2.78851e-29	-1.2814	0.11112	yes	yes	yes	-1.2814
rbbA	-2.20821	1.17287e-14	-2.14452	0.2769	yes	yes	yes	-2.14452
rbfA	0.646473	0.00158078	0.623123	0.189988	yes	no	yes	0.623123
rbn	-0.542766	3.15534e-12	-0.538695	0.0746843	yes	no	no	-0.538695
rbsA	-3.24828	2.04353e-90	-3.21946	0.158624	yes	yes	yes	-3.21946
rbsB	-3.36077	7.56748e-30	-3.31458	0.288888	yes	yes	yes	-3.31458
rbsC	-3.19841	2.76646e-122	-3.18816	0.134315	yes	yes	yes	-3.18816
rbsD	-1.735	2.55648e-28	-1.71638	0.152778	yes	yes	yes	-1.71638
rbsK	-2.65948	3.57645e-41	-2.6354	0.19339	yes	yes	yes	-2.6354
rbsR	-1.90036	1.55432e-15	-1.86481	0.230571	yes	yes	yes	-1.86481
rcnA	1.4171	6.58155e-18	1.39679	0.158858	yes	yes	yes	1.39679
rcnR	0.344722	0.0152794	0.337268	0.131083	no	no	no	0.337268
rcsA	1.13142	1.08287e-09	1.10406	0.177764	yes	yes	yes	1.10406
rcsB	-0.296121	0.0151364	-0.293624	0.112638	no	no	no	-0.293624
rcsC	0.406642	0.000416778	0.39808	0.108043	yes	no	no	0.39808
rcsD	0.121196	0.0673479	0.12201	0.0608403	no	no	no	0.12201
rcsF	-0.45215	0.000288051	-0.443748	0.116981	yes	no	no	-0.443748
rdgB	0.0240396	0.883649	0.0240242	0.134618	no	no	no	0.0240242
rdgC	-0.14089	0.589532	-0.132049	0.218962	no	no	no	-0.132049
rdlA	1.65415	4.67844e-15	1.62007	0.204087	yes	yes	yes	1.62007
rdlB	2.67103	1.06943e-27	2.63541	0.238573	yes	yes	yes	2.63541
rdlC	2.41852	1.80134e-21	2.37806	0.247086	yes	yes	yes	2.37806
rdlD	1.46308	3.18349e-09	1.41692	0.237552	yes	yes	yes	1.41692
rdoA	1.08095	7.82263e-05	1.02249	0.258089	yes	yes	yes	1.02249
recA	-0.494743	0.0075638	-0.48069	0.170493	yes	no	no	-0.48069
[truncated: 2,156 more rows]

## Sheet: VAN
gene	log2FC	BH_adj_p	apeglm_log2FC	apeglm_lfcSE	BH_dj_p<0.01	BH_adj_p<0.1 and |apeglm_log2FC|>1	BH_adj_p<0.1 and |apeglm_log2FC|>0.58	apeglm_log2FC
aaeA	-0.149384	0.998101	-0.0285659	0.0639653	no	no	no	-0.0285659
aaeB	-0.0037954	0.998689	-0.00304067	0.0537856	no	no	no	-0.00304067
aaeR	-0.122135	0.998101	-0.0304131	0.0619963	no	no	no	-0.0304131
aaeX	0.0297422	0.998101	0.00520794	0.0562853	no	no	no	0.00520794
aas	-0.0489713	0.998101	-0.00743334	0.0567462	no	no	no	-0.00743334
aat	0.0484107	0.998101	0.0100025	0.0567988	no	no	no	0.0100025
abgA	0.167644	0.998101	0.0102973	0.0610119	no	no	no	0.0102973
abgB	0.129857	0.998101	0.0277418	0.0620104	no	no	no	0.0277418
abgR	-0.0346471	0.998101	-0.0039427	0.0585093	no	no	no	-0.0039427
abgT	-0.0859062	0.998101	-0.0219799	0.0582817	no	no	no	-0.0219799
abrB	-0.187649	0.998101	-0.0185634	0.0624292	no	no	no	-0.0185634
accA	0.0436056	0.998101	0.00694594	0.0571589	no	no	no	0.00694594
accB	-0.115222	0.998101	-0.00996828	0.0604363	no	no	no	-0.00996828
accC	-0.131291	0.998101	-0.0123329	0.0604625	no	no	no	-0.0123329
accD	-0.0616197	0.998101	-0.0111438	0.05726	no	no	no	-0.0111438
aceA	0.397184	0.998101	0.0140594	0.0630281	no	no	no	0.0140594
aceB	0.219418	0.998101	0.0410905	0.0743071	no	no	no	0.0410905
aceE	0.783519	0.998101	0.0143295	0.063718	no	no	no	0.0143295
aceF	0.781662	0.892851	0.0212154	0.0664518	no	no	no	0.0212154
aceK	0.0795107	0.998101	0.00836025	0.0589009	no	no	no	0.00836025
ackA	-0.145472	0.998101	-0.00374926	0.0611377	no	no	no	-0.00374926
acnA	0.248975	0.998101	0.0117403	0.0609566	no	no	no	0.0117403
acnB	0.400688	0.998101	0.0168135	0.0638226	no	no	no	0.0168135
acpH	0.136801	0.998101	0.0322694	0.0636082	no	no	no	0.0322694
acpP	-0.184344	0.998101	-0.0334032	0.0672781	no	no	no	-0.0334032
acpS	0.0539575	0.998101	0.00409617	0.0596018	no	no	no	0.00409617
acpT	-0.164028	0.998101	-0.00891547	0.0609847	no	no	no	-0.00891547
acrA	-0.0453703	0.998101	-0.0126971	0.0533925	no	no	no	-0.0126971
acrB	0.141503	0.998101	0.0305015	0.063644	no	no	no	0.0305015
acrD	0.109636	0.998101	0.0254841	0.058141	no	no	no	0.0254841
acrE	0.13132	0.998101	0.0169157	0.0605934	no	no	no	0.0169157
acrF	0.0731574	0.998101	0.0226029	0.0552977	no	no	no	0.0226029
acrR	-0.177707	0.998101	-0.0232939	0.0633728	no	no	no	-0.0232939
acs	0.130315	0.998101	0.0103131	0.0604778	no	no	no	0.0103131
actP	0.157785	0.998101	0.00912283	0.0608646	no	no	no	0.00912283
ada	-0.163796	0.998101	-0.0303866	0.0648486	no	no	no	-0.0303866
add	-0.0467519	0.998101	-0.00726816	0.0576356	no	no	no	-0.00726816
ade	0.0342879	0.998101	0.00908579	0.056631	no	no	no	0.00908579
adhE	0.561405	0.998101	0.00934179	0.0623266	no	no	no	0.00934179
adhP	0.153836	0.998101	0.0185473	0.0617307	no	no	no	0.0185473
adiA	-0.0382262	0.998101	-0.00650452	0.0581836	no	no	no	-0.00650452
adiC	-0.0154143	0.998623	-0.00116342	0.0604999	no	no	no	-0.00116342
adiY	0.359337	0.998101	0.0070312	0.0617729	no	no	no	0.0070312
adk	-0.171924	0.998101	-0.0169355	0.0617984	no	no	no	-0.0169355
adrA	-0.0811362	0.998101	-0.00902949	0.0590432	no	no	no	-0.00902949
aegA	0.086475	0.998101	0.00943348	0.0592898	no	no	no	0.00943348
aer	-0.146153	0.998101	-0.0252689	0.0625557	no	no	no	-0.0252689
aes	0.0510601	0.998101	0.0033666	0.0597998	no	no	no	0.0033666
agaB	-0.148298	0.998101	-0.00216448	0.0614004	no	no	no	-0.00216448
agaC	0.0101172	0.998689	0.000550401	0.0604743	no	no	no	0.000550401
agaD	-0.150287	0.998101	-0.0145017	0.0611339	no	no	no	-0.0145017
agaI	-0.154355	0.998101	-0.0106196	0.0609677	no	no	no	-0.0106196
agaR	-0.0298714	0.998101	-0.00812796	0.0492647	no	no	no	-0.00812796
agaS	-0.0411482	0.998101	-0.00464397	0.0585679	no	no	no	-0.00464397
agaV	0.210134	0.998101	0.00932137	0.0615838	no	no	no	0.00932137
agp	0.195014	0.998101	0.00384833	0.061359	no	no	no	0.00384833
ahpC	-0.0282624	0.998101	-0.00385368	0.0575143	no	no	no	-0.00385368
ahpF	0.211372	0.998101	0.00996054	0.0614654	no	no	no	0.00996054
aidB	0.0858008	0.998101	0.0053635	0.0599611	no	no	no	0.0053635
ais	0.297012	0.998101	0.00619946	0.061583	no	no	no	0.00619946
alaS	0.04994	0.998101	0.0084374	0.0570531	no	no	no	0.0084374
alaT	-0.707188	0.998101	-0.00837354	0.0622638	no	no	no	-0.00837354
alaU	-0.546202	0.998101	-0.0068654	0.0619798	no	no	no	-0.0068654
alaV	0.301995	0.998101	0.0024151	0.0616049	no	no	no	0.0024151
alaW	-0.139295	0.998101	-0.00307304	0.0611641	no	no	no	-0.00307304
alaX	-0.0585941	0.998101	-0.00216878	0.0606904	no	no	no	-0.00216878
aldA	0.540717	0.946942	0.0285344	0.0700095	no	no	no	0.0285344
aldB	0.0471105	0.998101	0.00389549	0.0593264	no	no	no	0.00389549
alkA	0.216411	0.998101	0.0257713	0.0652345	no	no	no	0.0257713
alkB	-0.135617	0.998101	-0.0225339	0.0614667	no	no	no	-0.0225339
allA	-0.183884	0.998101	-0.0406156	0.0705012	no	no	no	-0.0406156
allB	0.078995	0.998101	0.00918351	0.0589699	no	no	no	0.00918351
allC	-0.0628974	0.998101	-0.0120633	0.0570694	no	no	no	-0.0120633
allD	-0.243492	0.998101	-0.0115487	0.0616306	no	no	no	-0.0115487
allR	0.18579	0.998101	0.0139134	0.0610896	no	no	no	0.0139134
allS	0.0409209	0.998101	0.00234347	0.060091	no	no	no	0.00234347
alpA	0.0157585	0.998101	0.000933333	0.0601775	no	no	no	0.000933333
alr	-0.00760543	0.998101	0.000795795	0.0516488	no	no	no	0.000795795
alsA	0.150353	0.998101	0.0058583	0.0610539	no	no	no	0.0058583
alsB	-0.0234098	0.998101	-0.0014682	0.0603743	no	no	no	-0.0014682
alsC	-0.0784543	0.998101	-0.0124099	0.0585298	no	no	no	-0.0124099
alsE	-0.0302403	0.998101	-0.00160537	0.0604305	no	no	no	-0.00160537
alsK	0.0264996	0.998101	0.00247032	0.0587739	no	no	no	0.00247032
alx	0.594743	0.697797	0.0397262	0.079568	no	no	no	0.0397262
amiA	-0.126712	0.998101	-0.0334312	0.0625232	no	no	no	-0.0334312
amiB	0.194009	0.496279	0.137503	0.0796106	no	no	no	0.137503
amiC	-0.112024	0.998101	-0.0033273	0.0609524	no	no	no	-0.0033273
amiD	0.0656751	0.998101	0.00452739	0.0593752	no	no	no	0.00452739
amn	0.135509	0.998101	0.0239247	0.0617558	no	no	no	0.0239247
ampC	-0.127652	0.998101	-0.0207246	0.0601512	no	no	no	-0.0207246
ampD	0.211848	0.998101	0.0183419	0.0628185	no	no	no	0.0183419
ampE	0.383305	0.998101	0.0332422	0.0719764	no	no	no	0.0332422
ampG	-0.241901	0.998101	-0.0128932	0.0628334	no	no	no	-0.0128932
ampH	-0.105152	0.998101	-0.0131006	0.0603683	no	no	no	-0.0131006
amtB	-0.0576342	0.998101	-0.0117438	0.0564089	no	no	no	-0.0117438
amyA	0.0189001	0.998101	0.00487271	0.0562724	no	no	no	0.00487271
anmK	-0.0230475	0.998101	-0.00274272	0.0583511	no	no	no	-0.00274272
ansA	-0.232275	0.998101	-0.0132521	0.062	no	no	no	-0.0132521
ansB	0.290882	0.998101	0.0122315	0.062234	no	no	no	0.0122315
ansP	0.0476583	0.998101	0.00292174	0.0599551	no	no	no	0.00292174
apaG	-0.100751	0.998101	-0.0501695	0.0573748	no	no	no	-0.0501695
apaH	-0.0288584	0.998101	-0.00711842	0.0507622	no	no	no	-0.00711842
apbE	-0.175433	0.998101	-0.0432446	0.0722876	no	no	no	-0.0432446
aphA	0.00304828	0.998689	0.000219432	0.0605469	no	no	no	0.000219432
appA	0.0338734	0.998101	0.0064188	0.0570552	no	no	no	0.0064188
appB	-0.0555717	0.998101	-0.00369091	0.0598201	no	no	no	-0.00369091
appC	-0.0568931	0.998101	-0.00446428	0.0602494	no	no	no	-0.00446428
appY	-0.30192	0.998101	-0.0167447	0.0633694	no	no	no	-0.0167447
apt	-0.242215	0.998101	-0.00428128	0.0614543	no	no	no	-0.00428128
aqpZ	0.41247	0.998101	0.0194044	0.0647764	no	no	no	0.0194044
araA	0.235946	0.998101	0.0153857	0.0624406	no	no	no	0.0153857
araB	0.380591	0.998101	0.0130057	0.0628254	no	no	no	0.0130057
araC	-0.146226	0.998101	-0.00804855	0.0607798	no	no	no	-0.00804855
araD	0.422228	0.998101	0.0140286	0.0630736	no	no	no	0.0140286
araE	0.145307	0.998101	0.0324801	0.0647512	no	no	no	0.0324801
araF	0.0935254	0.998101	0.00296483	0.0609051	no	no	no	0.00296483
araG	-0.0581704	0.998101	-0.00745705	0.0583107	no	no	no	-0.00745705
araH	-0.0517841	0.998101	-0.00507443	0.0587675	no	no	no	-0.00507443
araJ	0.0355893	0.998101	0.00814903	0.0548771	no	no	no	0.00814903
arcA	0.0224651	0.998101	0.00191741	0.0592151	no	no	no	0.00191741
arcB	0.132658	0.998101	0.0305986	0.0629739	no	no	no	0.0305986
argA	0.00264227	0.998689	-0.000970749	0.0579025	no	no	no	-0.000970749
argB	-0.0392821	0.998101	-0.0032409	0.0594643	no	no	no	-0.0032409
argC	0.0121769	0.998689	0.000581176	0.0602986	no	no	no	0.000581176
argD	-0.0581573	0.998101	-0.00963441	0.0572763	no	no	no	-0.00963441
argE	0.112004	0.998101	0.00943371	0.0602673	no	no	no	0.00943371
argG	0.106998	0.998101	0.00959041	0.0598504	no	no	no	0.00959041
argH	0.0517763	0.998101	0.00639651	0.0584684	no	no	no	0.00639651
argI	-0.0922277	0.998101	-0.00612945	0.0602717	no	no	no	-0.00612945
argK	0.0536199	0.998101	0.00374091	0.0598087	no	no	no	0.00374091
argO	0.0743849	0.998101	0.00130701	0.0612798	no	no	no	0.00130701
argP	0.148171	0.998101	0.00799869	0.0593726	no	no	no	0.00799869
argQ	0.0650407	0.998101	0.000697273	0.0614583	no	no	no	0.000697273
argR	-0.175011	0.998101	-0.0347689	0.0673523	no	no	no	-0.0347689
argS	-0.228074	0.998101	-0.00810615	0.0614404	no	no	no	-0.00810615
argT	0.115797	0.998101	0.00959167	0.0602843	no	no	no	0.00959167
argU	-0.182229	0.998101	-0.00374603	0.0612086	no	no	no	-0.00374603
argV	-0.0279436	0.998101	-0.000564691	0.0611244	no	no	no	-0.000564691
argW	-0.172322	0.998101	-0.00181567	0.0615	no	no	no	-0.00181567
argX	-0.154779	0.998101	-0.0109463	0.0609484	no	no	no	-0.0109463
argY	-0.164974	0.998101	-0.00151689	0.0615184	no	no	no	-0.00151689
argZ	-0.112195	0.998101	-0.00113448	0.0614777	no	no	no	-0.00113448
ariR	1.00018	0.274017	0.680284	0.451246	no	no	no	0.680284
arnA	-0.117501	0.998101	-0.0179208	0.0600628	no	no	no	-0.0179208
arnB	0.121722	0.998101	0.00801024	0.0603457	no	no	no	0.00801024
arnC	-0.252404	0.998101	-0.0208456	0.064089	no	no	no	-0.0208456
arnD	-0.0141145	0.998101	-0.00148595	0.0577518	no	no	no	-0.00148595
arnE	-0.0139647	0.998101	-0.00110732	0.059022	no	no	no	-0.00110732
arnF	0.151866	0.998101	0.0314676	0.0640911	no	no	no	0.0314676
arnT	-0.0464722	0.998101	-0.00802391	0.0568137	no	no	no	-0.00802391
aroA	-0.0715685	0.998101	-0.0126646	0.057868	no	no	no	-0.0126646
aroB	-0.153788	0.998101	-0.0471357	0.0711496	no	no	no	-0.0471357
aroC	0.046256	0.998101	0.00326788	0.0543011	no	no	no	0.00326788
aroD	0.252686	0.998101	0.0278748	0.0675876	no	no	no	0.0278748
aroE	0.333888	0.123616	0.263071	0.114702	no	no	no	0.263071
aroF	-0.0560596	0.998101	-0.0101365	0.056601	no	no	no	-0.0101365
aroG	0.176286	0.998101	0.01387	0.0614636	no	no	no	0.01387
aroH	-0.147909	0.998101	-0.00406664	0.0610379	no	no	no	-0.00406664
aroK	0.00115892	0.998957	9.50254e-05	0.0601343	no	no	no	9.50254e-05
aroL	-0.172958	0.998101	-0.0250286	0.0637085	no	no	no	-0.0250286
aroM	0.0343037	0.998101	0.00188856	0.0600535	no	no	no	0.00188856
aroP	0.0899068	0.998101	0.0284674	0.0589786	no	no	no	0.0284674
arpA	-0.104529	0.998101	-0.00404582	0.0606241	no	no	no	-0.00404582
arrD	0.0730643	0.998101	0.00812405	0.0591309	no	no	no	0.00812405
arrQ	0.132282	0.998101	0.00130639	0.0610187	no	no	no	0.00130639
arsB	0.0153531	0.998101	0.00453467	0.0520834	no	no	no	0.00453467
arsC	0.102055	0.998101	0.0180285	0.0592853	no	no	no	0.0180285
arsR	0.219122	0.998101	0.0310423	0.0673195	no	no	no	0.0310423
artI	-0.0785514	0.998101	-0.00299569	0.0605443	no	no	no	-0.00299569
artJ	-0.0708638	0.998101	-0.00652621	0.059518	no	no	no	-0.00652621
artM	0.0104426	0.998101	0.00595945	0.0585086	no	no	no	0.00595945
artP	-0.00776289	0.998689	-0.000744097	0.0580822	no	no	no	-0.000744097
artQ	0.182839	0.998101	0.0175287	0.0620304	no	no	no	0.0175287
ascB	0.115225	0.998101	0.0264442	0.0606995	no	no	no	0.0264442
ascF	0.0576982	0.998101	0.0139732	0.054903	no	no	no	0.0139732
ascG	-0.109388	0.998101	-0.0168641	0.0603944	no	no	no	-0.0168641
asd	0.22257	0.998101	0.0396405	0.0725474	no	no	no	0.0396405
aslA	0.0330336	0.998101	0.00873191	0.0565006	no	no	no	0.00873191
aslB	0.16599	0.998101	0.0154871	0.0615135	no	no	no	0.0154871
asmA	-0.0564208	0.998101	-0.0181835	0.05307	no	no	no	-0.0181835
asnA	0.304551	0.998101	0.0390447	0.075034	no	no	no	0.0390447
asnB	0.0261509	0.998101	0.00161995	0.0599339	no	no	no	0.00161995
asnC	-0.0103474	0.998101	-0.00252627	0.0536444	no	no	no	-0.00252627
asnT	0.25031	0.998101	0.0101589	0.06169	no	no	no	0.0101589
asnU	0.65588	0.998101	0.000905955	0.0617815	no	no	no	0.000905955
asnV	-0.0869742	0.998101	-0.00180941	0.061007	no	no	no	-0.00180941
asnW	0.0619385	0.998101	0.00206433	0.0610436	no	no	no	0.00206433
aspA	0.08201	0.998101	0.00393829	0.0604868	no	no	no	0.00393829
aspC	0.336028	0.998101	0.0199705	0.0645712	no	no	no	0.0199705
aspS	0.233528	0.968946	0.0687724	0.097426	no	no	no	0.0687724
aspT	-0.0654396	0.998689	-0.000108738	0.0617567	no	no	no	-0.000108738
aspU	-1.31865	0.998101	-0.00451787	0.0619186	no	no	no	-0.00451787
aspV	-0.331618	0.998101	-0.00994119	0.0621114	no	no	no	-0.00994119
asr	0.0242593	0.998101	0.00102999	0.0605037	no	no	no	0.00102999
astA	0.128807	0.998101	0.00399353	0.0608785	no	no	no	0.00399353
astB	-0.121697	0.998101	-0.00921638	0.0604444	no	no	no	-0.00921638
astC	0.244171	0.998101	0.0154545	0.0625248	no	no	no	0.0154545
astD	0.0319085	0.998101	0.00301089	0.0588969	no	no	no	0.00301089
astE	-0.732749	0.177119	-0.539645	0.283235	no	no	no	-0.539645
atoA	0.442814	0.998101	0.00802168	0.0619799	no	no	no	0.00802168
atoB	-0.219107	0.998101	-0.0293537	0.0668295	no	no	no	-0.0293537
atoC	0.0955053	0.998101	0.0105962	0.0607569	no	no	no	0.0105962
atoD	-0.373437	0.932066	-0.0459775	0.0830704	no	no	no	-0.0459775
atoE	-0.0075371	0.998689	-0.000186721	0.0592025	no	no	no	-0.000186721
atoS	0.196285	0.998101	0.0069575	0.0611965	no	no	no	0.0069575
atpA	0.105294	0.998101	0.0154667	0.0595307	no	no	no	0.0154667
atpB	-0.11781	0.998101	-0.0141228	0.0601646	no	no	no	-0.0141228
atpC	0.388755	0.0754507	0.315665	0.126319	no	no	no	0.315665
atpD	0.177506	0.998101	0.0385162	0.0692365	no	no	no	0.0385162
atpE	0.108061	0.998101	0.0129899	0.0599789	no	no	no	0.0129899
atpF	-0.277158	0.998101	-0.0273749	0.0671133	no	no	no	-0.0273749
atpG	0.150033	0.998101	0.0202608	0.0617868	no	no	no	0.0202608
atpH	0.143453	0.998101	0.0161019	0.0608286	no	no	no	0.0161019
atpI	-0.349848	0.998101	-0.0187626	0.0642183	no	no	no	-0.0187626
avtA	-0.173921	0.998101	-0.014698	0.0603783	no	no	no	-0.014698
azoR	0.0594545	0.998101	0.00654575	0.0586122	no	no	no	0.00654575
bacA	-0.0476941	0.998101	-0.00642794	0.0570868	no	no	no	-0.00642794
baeR	0.272231	0.723967	0.123902	0.152053	no	no	no	0.123902
baeS	-0.0356312	0.998101	-0.00707771	0.0555806	no	no	no	-0.00707771
bamA	0.00379547	0.998689	0.000959712	0.0538361	no	no	no	0.000959712
bamB	0.275224	0.0663683	0.23123	0.0853372	no	no	no	0.23123
bamC	0.0660419	0.998101	0.0238146	0.0536571	no	no	no	0.0238146
bamD	-0.0897286	0.998101	-0.0213052	0.0580515	no	no	no	-0.0213052
barA	-0.165089	0.998101	-0.0198098	0.0624801	no	no	no	-0.0198098
basR	0.0545058	0.998101	0.0132612	0.0566103	no	no	no	0.0132612
basS	-0.109594	0.998101	-0.0451203	0.0621826	no	no	no	-0.0451203
bax	-0.0589258	0.998101	-0.00324145	0.0601576	no	no	no	-0.00324145
bcp	-0.108619	0.998101	-0.00247544	0.0589602	no	no	no	-0.00247544
bcr	-0.0251294	0.998101	0.00439035	0.0537295	no	no	no	0.00439035
bcsA	0.00991636	0.998101	0.00125058	0.0573755	no	no	no	0.00125058
bcsB	0.00602205	0.998101	0.00112202	0.0500432	no	no	no	0.00112202
bcsC	-0.0202313	0.998101	-0.00416797	0.0551653	no	no	no	-0.00416797
bcsE	0.125799	0.998101	0.016207	0.0604382	no	no	no	0.016207
bcsF	-0.051023	0.998101	-0.00399464	0.0594376	no	no	no	-0.00399464
bcsG	0.0706563	0.998101	0.0107202	0.0582261	no	no	no	0.0107202
bcsZ	0.0503348	0.998101	0.00859777	0.0574012	no	no	no	0.00859777
spy	3.11822	5.57235e-73	3.09969	0.168816	yes	yes	yes	3.09969
bfd	0.124524	0.998101	0.00154065	0.0612028	no	no	no	0.00154065
bfr	-0.147564	0.998101	-0.00728672	0.0608346	no	no	no	-0.00728672
bglA	0.311373	0.998101	0.0322797	0.0704238	no	no	no	0.0322797
bglB	0.0139719	0.998101	0.00301552	0.058689	no	no	no	0.00301552
bglF	-0.144134	0.998101	-0.00357627	0.0611571	no	no	no	-0.00357627
bglG	-0.544185	0.902471	-0.0326344	0.0729243	no	no	no	-0.0326344
bglH	0.0759337	0.998101	0.00369394	0.0604662	no	no	no	0.00369394
bglJ	0.254292	0.998101	0.00693626	0.0613728	no	no	no	0.00693626
bglX	0.0393556	0.998101	0.0156817	0.0500938	no	no	no	0.0156817
bhsA	0.195365	0.998101	0.00994627	0.0613249	no	no	no	0.00994627
bioA	-0.113673	0.998101	-0.0117117	0.0599237	no	no	no	-0.0117117
bioB	0.0798205	0.998101	0.0142618	0.0584417	no	no	no	0.0142618
bioC	-0.0915597	0.998101	-0.0145521	0.058877	no	no	no	-0.0145521
bioD	0.108258	0.998101	0.0135977	0.0596186	no	no	no	0.0135977
bioF	0.109042	0.998101	0.0103591	0.0601338	no	no	no	0.0103591
bioH	0.0307483	0.998101	0.0145451	0.0469691	no	no	no	0.0145451
birA	0.145614	0.998101	0.0221008	0.0631627	no	no	no	0.0221008
bisC	0.0964644	0.998101	0.0404756	0.0582748	no	no	no	0.0404756
blc	-0.0155915	0.998623	0.00120539	0.060713	no	no	no	0.00120539
blr	-0.151925	0.998101	-0.00517645	0.0611152	no	no	no	-0.00517645
oppB	-0.179127	0.998101	-0.0257588	0.0641558	no	no	no	-0.0257588
J5N95_05780	-1.50887	0.998101	-0.00236162	0.0618242	no	no	no	-0.00236162
J5N95_09155	0.0960606	0.998101	0.0114599	0.0592059	no	no	no	0.0114599
J5N95_18590	0.0545677	0.998689	0.000106767	0.0617262	no	no	no	0.000106767
J5N95_15465	1.90774	0.998101	0.00203381	0.0618131	no	no	no	0.00203381
J5N95_13710	0.715367	0.998101	0.0107578	0.0626942	no	no	no	0.0107578
J5N95_21285	0.880198	0.0391048	0.726983	0.26706	no	no	no	0.726983
bolA	-0.0696812	0.998101	-0.0117581	0.058378	no	no	no	-0.0117581
borD	-0.217035	0.998101	-0.00564913	0.0605874	no	no	no	-0.00564913
brnQ	-0.135737	0.998101	-0.0211034	0.0597425	no	no	no	-0.0211034
bssR	0.441226	0.998101	0.012051	0.062674	no	no	no	0.012051
bssS	0.260739	0.998101	0.025751	0.06611	no	no	no	0.025751
ycfJ	2.29129	2.65148e-28	2.25718	0.197925	yes	yes	yes	2.25718
btuC	-0.00847536	0.998101	-0.000794946	0.0495667	no	no	no	-0.000794946
btuD	-0.128706	0.998101	-0.0248106	0.0615159	no	no	no	-0.0248106
btuE	-0.117051	0.998101	-0.0413272	0.0635369	no	no	no	-0.0413272
btuF	-0.176878	0.998101	-0.0517383	0.074935	no	no	no	-0.0517383
btuR	0.0878044	0.998101	0.00972835	0.0592682	no	no	no	0.00972835
cadA	0.493197	0.998101	0.00433651	0.0617446	no	no	no	0.00433651
cadB	0.147823	0.998101	0.00115986	0.0615825	no	no	no	0.00115986
cadC	-0.0844698	0.998101	-0.0168182	0.0592493	no	no	no	-0.0168182
caiA	0.112394	0.998101	0.01075	0.0600175	no	no	no	0.01075
caiB	0.0560651	0.998101	0.00735591	0.0583999	no	no	no	0.00735591
caiC	0.0933278	0.998101	0.0150094	0.0588835	no	no	no	0.0150094
caiD	0.4363	0.998101	0.013909	0.0630782	no	no	no	0.013909
caiE	-0.454158	0.998101	-0.0209327	0.0655041	no	no	no	-0.0209327
caiF	0.217927	0.998101	0.00545337	0.0613697	no	no	no	0.00545337
caiT	-0.139058	0.998101	-0.0136091	0.0606835	no	no	no	-0.0136091
can	-0.0280451	0.998101	-0.00271981	0.0588985	no	no	no	-0.00271981
carA	0.0799207	0.998101	0.00289045	0.0607678	no	no	no	0.00289045
carB	-0.222883	0.998101	-0.00718326	0.0613778	no	no	no	-0.00718326
cbl	-0.0152929	0.998101	-0.00222134	0.0595166	no	no	no	-0.00222134
cbpA	0.189496	0.998101	0.00961761	0.0614944	no	no	no	0.00961761
cbpM	0.529328	0.98775	0.0270935	0.0690667	no	no	no	0.0270935
cbrA	-0.0185795	0.998101	-0.00256735	0.0576912	no	no	no	-0.00256735
cbrB	-0.37451	0.853593	-0.0528037	0.0909411	no	no	no	-0.0528037
cbrC	0.112369	0.998101	0.0207219	0.0598631	no	no	no	0.0207219
cca	0.0713491	0.998101	0.0134175	0.0574244	no	no	no	0.0134175
ccmA	-0.189974	0.998101	-0.0132802	0.0615674	no	no	no	-0.0132802
ccmB	-0.129603	0.998101	-0.0111766	0.060421	no	no	no	-0.0111766
ccmC	-0.121247	0.998101	-0.00899219	0.0603223	no	no	no	-0.00899219
ccmD	0.0477089	0.998101	0.00267775	0.0601463	no	no	no	0.00267775
ccmE	-0.131123	0.998101	-0.0107443	0.0603071	no	no	no	-0.0107443
ccmF	0.0977878	0.998101	0.00955457	0.0596972	no	no	no	0.00955457
ccmG	-0.0935862	0.998101	-0.00913454	0.059702	no	no	no	-0.00913454
ccmH	0.0245147	0.998101	0.00267725	0.0587679	no	no	no	0.00267725
cdaR	-0.0957437	0.998101	-0.0049441	0.0604245	no	no	no	-0.0049441
cdd	0.127534	0.998101	0.00563637	0.0607847	no	no	no	0.00563637
cdh	-0.316863	0.998101	-0.00821726	0.0616604	no	no	no	-0.00821726
cdsA	0.133728	0.998101	0.0315688	0.0631451	no	no	no	0.0315688
cedA	-0.206522	0.998101	-0.0129974	0.0618005	no	no	no	-0.0129974
cfa	-0.174551	0.998101	-0.0200317	0.0611459	no	no	no	-0.0200317
chaA	0.199003	0.998101	0.0189661	0.063131	no	no	no	0.0189661
chaB	-0.0516254	0.998101	-0.00726355	0.0581131	no	no	no	-0.00726355
chaC	0.051196	0.998101	0.00532714	0.0575297	no	no	no	0.00532714
chbA	-0.156394	0.998101	-0.0213836	0.0619929	no	no	no	-0.0213836
chbB	0.0708718	0.998101	0.00820229	0.0587897	no	no	no	0.00820229
chbC	-0.0903836	0.998101	-0.00762386	0.0597436	no	no	no	-0.00762386
chbF	-0.266919	0.998101	-0.0425046	0.0766723	no	no	no	-0.0425046
chbG	0.140246	0.998101	0.018316	0.0611368	no	no	no	0.018316
chbR	0.109037	0.998101	0.0109289	0.0605852	no	no	no	0.0109289
cheA	0.0414677	0.998101	0.00626112	0.0569288	no	no	no	0.00626112
cheB	-0.129175	0.998101	-0.00355738	0.0611494	no	no	no	-0.00355738
cheR	0.137273	0.998101	0.00691156	0.0607397	no	no	no	0.00691156
cheW	-0.000761221	0.998957	0.000134696	0.058655	no	no	no	0.000134696
cheY	0.194185	0.998101	0.00781979	0.061247	no	no	no	0.00781979
cheZ	-0.232197	0.998101	-0.0243899	0.0650557	no	no	no	-0.0243899
chiA	0.092225	0.998101	0.0270833	0.0609088	no	no	no	0.0270833
cho	-0.0458454	0.998101	-0.0134287	0.0568022	no	no	no	-0.0134287
chpA	-0.0347917	0.998101	-0.00559904	0.056122	no	no	no	-0.00559904
chpB	-0.106971	0.998101	-0.00921897	0.0599539	no	no	no	-0.00921897
chpR	-0.0148934	0.998101	-0.00163343	0.0580151	no	no	no	-0.00163343
chpS	-0.00262641	0.998689	0.00112399	0.0588921	no	no	no	0.00112399
cirA	0.0192317	0.998101	0.00234859	0.0579785	no	no	no	0.00234859
citC	-0.0646149	0.998101	-0.00290983	0.0600664	no	no	no	-0.00290983
citD	-0.177295	0.998101	-0.00325205	0.0612933	no	no	no	-0.00325205
citE	-0.148332	0.998101	-0.015902	0.0610849	no	no	no	-0.015902
citF	-0.211244	0.998101	-0.0220686	0.0638412	no	no	no	-0.0220686
citG	-0.269356	0.998101	-0.0193084	0.0638243	no	no	no	-0.0193084
citT	-0.141293	0.998101	-0.0213099	0.0613204	no	no	no	-0.0213099
citX	0.0433973	0.998101	0.0026595	0.0599693	no	no	no	0.0026595
clcA	-0.167064	0.998101	-0.037042	0.0677714	no	no	no	-0.037042
clcB	-0.267069	0.998101	-0.0256497	0.0663157	no	no	no	-0.0256497
cld	-0.119956	0.998101	-0.00353394	0.0609557	no	no	no	-0.00353394
clpA	0.600699	0.0453538	0.503415	0.184194	no	no	no	0.503415
clpB	0.552533	0.998101	0.0191044	0.0651012	no	no	no	0.0191044
clpP	0.131274	0.998101	0.0244635	0.061654	no	no	no	0.0244635
clpS	-0.0777322	0.998101	0.00689955	0.0595926	no	no	no	0.00689955
clpX	0.146459	0.998101	0.0551883	0.0718922	no	no	no	0.0551883
cls	0.0686471	0.998101	0.0217564	0.0548143	no	no	no	0.0217564
cmk	-0.240121	0.998101	-0.0086557	0.0615343	no	no	no	-0.0086557
cmoA	0.0897797	0.998101	0.0203367	0.0587117	no	no	no	0.0203367
cmoB	0.142321	0.998101	0.0285304	0.0634591	no	no	no	0.0285304
cmr	-0.186538	0.998101	-0.00609708	0.06121	no	no	no	-0.00609708
cmtA	-0.121057	0.998101	-0.0100083	0.0602753	no	no	no	-0.0100083
cmtB	0.134923	0.998101	0.00860869	0.0606314	no	no	no	0.00860869
cnu	-0.209333	0.998101	-0.00265313	0.0614688	no	no	no	-0.00265313
coaA	-0.240039	0.998101	-0.0125204	0.06195	no	no	no	-0.0125204
coaD	-0.089749	0.998101	-0.00641407	0.0603568	no	no	no	-0.00641407
coaE	-0.103935	0.998101	-0.0260598	0.0594642	no	no	no	-0.0260598
cobB	-0.00939137	0.998101	-0.00434461	0.0505718	no	no	no	-0.00434461
cobC	-0.109416	0.998101	-0.00960225	0.0600824	no	no	no	-0.00960225
cobS	0.202071	0.998101	0.01443	0.0618873	no	no	no	0.01443
cobT	0.132361	0.998101	0.0162463	0.0610693	no	no	no	0.0162463
cobU	-0.166331	0.998101	-0.0380232	0.068074	no	no	no	-0.0380232
cof	0.0693275	0.998101	0.0224841	0.0548056	no	no	no	0.0224841
copA	0.0215495	0.998101	0.0132268	0.0623356	no	no	no	0.0132268
corA	0.119689	0.998101	0.00887996	0.0595383	no	no	no	0.00887996
cpdA	0.220657	0.998101	0.0161932	0.0624525	no	no	no	0.0161932
cpdB	0.0849326	0.998101	0.00687292	0.060028	no	no	no	0.00687292
cpsB	0.0851631	0.998101	0.00907868	0.0593451	no	no	no	0.00907868
cpsG	0.139217	0.998101	0.0127314	0.0603764	no	no	no	0.0127314
cpxA	0.0778742	0.998101	0.0303819	0.0553532	no	no	no	0.0303819
osmB	1.92285	6.96287e-25	1.89025	0.177126	yes	yes	yes	1.89025
cpxR	0.0625226	0.998101	0.0114469	0.0571367	no	no	no	0.0114469
crcB	-0.0168123	0.998101	-0.00307093	0.0555024	no	no	no	-0.00307093
creA	-0.0284718	0.998101	-0.00379662	0.0570746	no	no	no	-0.00379662
creB	0.173012	0.998101	0.0200333	0.0624721	no	no	no	0.0200333
creC	-0.0340547	0.998101	-0.00822921	0.0552871	no	no	no	-0.00822921
creD	0.0739577	0.998101	0.00755195	0.0592206	no	no	no	0.00755195
crl	0.132495	0.998101	0.0103262	0.0592283	no	no	no	0.0103262
crp	-0.012475	0.998101	-0.00284239	0.0541973	no	no	no	-0.00284239
crr	0.0746532	0.998101	0.010511	0.0584272	no	no	no	0.010511
csdA	-0.0565825	0.998101	-0.0256956	0.0566602	no	no	no	-0.0256956
csdE	-0.192774	0.578104	-0.130416	0.0840825	no	no	no	-0.130416
csgA	-0.0201615	0.998101	-0.00171952	0.0590187	no	no	no	-0.00171952
csgB	-0.18403	0.998101	-0.00413862	0.061283	no	no	no	-0.00413862
csgC	-0.149074	0.998101	-0.00322252	0.0612333	no	no	no	-0.00322252
csgD	-0.11592	0.998101	-0.00763645	0.0604665	no	no	no	-0.00763645
csgE	0.0818026	0.998101	0.00106255	0.0613318	no	no	no	0.00106255
csgF	-0.384169	0.998101	-0.0114536	0.0624022	no	no	no	-0.0114536
csgG	-0.0401103	0.998101	-0.00380851	0.0589244	no	no	no	-0.00380851
csiD	-0.0180731	0.998101	-0.000592429	0.0601259	no	no	no	-0.000592429
csiE	0.0187483	0.998101	0.0010813	0.0601295	no	no	no	0.0010813
csiR	-0.0936387	0.998101	-0.0192665	0.0585604	no	no	no	-0.0192665
cspA	0.23126	0.998101	0.0129594	0.0619629	no	no	no	0.0129594
cspB	0.567756	0.998101	0.00885836	0.0622489	no	no	no	0.00885836
cspC	0.189933	0.998101	0.0241265	0.063992	no	no	no	0.0241265
cspD	-0.0347789	0.998101	-0.00109308	0.0607172	no	no	no	-0.00109308
cspE	-0.645329	0.998101	-0.0163283	0.0642206	no	no	no	-0.0163283
cspF	-0.144611	0.998101	-0.00263928	0.061302	no	no	no	-0.00263928
cspG	0.0552112	0.998101	0.000640339	0.0614255	no	no	no	0.000640339
cspH	0.0782581	0.998101	0.00111171	0.061226	no	no	no	0.00111171
cspI	0.158016	0.998101	0.00261591	0.0613464	no	no	no	0.00261591
csrA	-0.122639	0.998101	-0.0309963	0.062071	no	no	no	-0.0309963
csrB	-0.0231382	0.998101	-0.00181767	0.0592082	no	no	no	-0.00181767
csrC	-0.212875	0.998101	-0.00885848	0.0613874	no	no	no	-0.00885848
csrD	-0.0523116	0.998101	-0.01532	0.0538643	no	no	no	-0.01532
cstA	0.0553142	0.998101	0.012397	0.0550259	no	no	no	0.012397
cueO	0.112007	0.998101	0.0147929	0.0600135	no	no	no	0.0147929
cueR	-0.0870385	0.998101	-0.0190966	0.0579522	no	no	no	-0.0190966
cusA	-0.097039	0.998101	-0.0193894	0.0588359	no	no	no	-0.0193894
cusB	-0.0472427	0.998101	-0.00392091	0.0593079	no	no	no	-0.00392091
cusC	-0.125873	0.998101	-0.0184225	0.0606594	no	no	no	-0.0184225
cusF	-0.25187	0.998101	-0.0144226	0.0623926	no	no	no	-0.0144226
cusR	-0.132708	0.998101	-0.00879195	0.0607173	no	no	no	-0.00879195
cusS	-0.167776	0.998101	-0.0299195	0.0656686	no	no	no	-0.0299195
cutA	-0.0151846	0.998101	0.0010964	0.0576368	no	no	no	0.0010964
cutC	0.146928	0.998101	0.0136925	0.0613834	no	no	no	0.0136925
cvpA	0.226704	0.998101	0.0342956	0.0684058	no	no	no	0.0342956
cvrA	0.0453177	0.998101	0.0101213	0.0544553	no	no	no	0.0101213
cyaA	-0.0694233	0.998101	-0.0147543	0.05683	no	no	no	-0.0147543
cyaY	-0.39753	0.998101	-0.0107206	0.0621951	no	no	no	-0.0107206
cybB	0.101285	0.998101	0.0239558	0.0580996	no	no	no	0.0239558
cycA	0.14587	0.998101	0.0252135	0.0626082	no	no	no	0.0252135
cydA	0.182247	0.998101	0.0161414	0.0618888	no	no	no	0.0161414
cydB	0.0725467	0.998101	0.00439647	0.060132	no	no	no	0.00439647
cydC	-0.0483054	0.998101	-0.0193811	0.0529226	no	no	no	-0.0193811
cydD	-0.0183889	0.998101	-0.00671001	0.0542905	no	no	no	-0.00671001
cyoA	0.239422	0.998101	0.00396868	0.0614588	no	no	no	0.00396868
cyoB	0.497432	0.998101	0.00874827	0.062162	no	no	no	0.00874827
cyoC	0.613518	0.998101	0.012685	0.0632663	no	no	no	0.012685
cyoD	0.491046	0.998101	0.00309506	0.0613634	no	no	no	0.00309506
cyoE	0.349234	0.998101	0.00630881	0.0617023	no	no	no	0.00630881
cysA	0.224389	0.998101	0.00707618	0.061403	no	no	no	0.00707618
cysB	-0.0424809	0.998101	-0.00704364	0.0568881	no	no	no	-0.00704364
cysC	0.1202	0.998101	0.0104523	0.0601217	no	no	no	0.0104523
cysD	0.234724	0.998101	0.00854837	0.0615561	no	no	no	0.00854837
cysE	-0.157082	0.998101	-0.0307199	0.0648022	no	no	no	-0.0307199
cysG	0.176298	0.998101	0.0118805	0.0612746	no	no	no	0.0118805
cysH	-0.118264	0.998101	-0.00402221	0.0606953	no	no	no	-0.00402221
cysI	-0.0549858	0.998101	-0.00213015	0.0606232	no	no	no	-0.00213015
cysJ	0.0480647	0.998101	0.00265899	0.0604522	no	no	no	0.00265899
cysK	0.176627	0.998101	0.00852325	0.0609057	no	no	no	0.00852325
cysM	0.180563	0.998101	0.0364248	0.0684179	no	no	no	0.0364248
cysN	0.0583955	0.998101	0.00363473	0.0597926	no	no	no	0.00363473
cysP	0.00322141	0.998689	0.000120774	0.0607905	no	no	no	0.000120774
cysQ	0.125016	0.998101	0.0173943	0.060485	no	no	no	0.0173943
cysS	-0.151692	0.998101	-0.0065356	0.0609226	no	no	no	-0.0065356
cysT	0.245511	0.998101	0.00897912	0.0615889	no	no	no	0.00897912
cysU	-0.338104	0.998101	-0.00820431	0.0617854	no	no	no	-0.00820431
cysW	-0.0756363	0.998101	-0.00287697	0.0607549	no	no	no	-0.00287697
cysZ	0.00885758	0.998101	0.00270704	0.0525037	no	no	no	0.00270704
cytR	-0.15393	0.998101	-0.0155207	0.0611944	no	no	no	-0.0155207
dacA	-0.126391	0.998101	-0.0109685	0.0598126	no	no	no	-0.0109685
dacB	-0.184699	0.998101	-0.0117719	0.0613245	no	no	no	-0.0117719
dacC	0.0803146	0.998101	0.00634491	0.0586581	no	no	no	0.00634491
dacD	-0.0752716	0.998101	-0.011894	0.0580751	no	no	no	-0.011894
dadA	0.508115	0.998101	0.0220546	0.0663082	no	no	no	0.0220546
dadX	0.151971	0.998101	0.00351419	0.0611264	no	no	no	0.00351419
dam	-0.0739541	0.998101	-0.0234408	0.05745	no	no	no	-0.0234408
damX	-0.130058	0.998101	-0.0596209	0.0805713	no	no	no	-0.0596209
dapA	0.0784974	0.998101	0.0293772	0.0552124	no	no	no	0.0293772
dapB	0.590091	0.557284	0.0514224	0.0942182	no	no	no	0.0514224
dapD	0.0852626	0.998101	0.00649187	0.0598751	no	no	no	0.00649187
dapE	-0.000274816	0.999157	-0.000504492	0.0503502	no	no	no	-0.000504492
dapF	0.300881	0.917149	0.0657016	0.103973	no	no	no	0.0657016
dbpA	-0.0139502	0.998101	-0.000747558	0.0597436	no	no	no	-0.000747558
dcd	-0.0967005	0.998101	-0.0327729	0.0586235	no	no	no	-0.0327729
dcm	-0.269407	0.998101	-0.0123748	0.0620382	no	no	no	-0.0123748
dcp	0.246731	0.998101	0.0289179	0.0672892	no	no	no	0.0289179
dcrB	-0.00722757	0.998689	-0.000785561	0.0580547	no	no	no	-0.000785561
dctA	0.146293	0.998101	0.00524015	0.0609999	no	no	no	0.00524015
dctR	-0.468375	0.998101	-0.0124077	0.0627043	no	no	no	-0.0124077
dcuA	0.273689	0.998101	0.0203342	0.0641479	no	no	no	0.0203342
dcuB	0.0570486	0.998101	0.00277317	0.0612414	no	no	no	0.00277317
dcuC	0.167508	0.998101	0.00768226	0.0610453	no	no	no	0.00768226
dcuD	-0.17803	0.998101	-0.0225902	0.0631778	no	no	no	-0.0225902
dcuR	0.0901737	0.998101	0.014243	0.0587586	no	no	no	0.014243
dcuS	-0.173458	0.998101	-0.0415963	0.072678	no	no	no	-0.0415963
dcyD	0.159113	0.998101	0.0174134	0.0617138	no	no	no	0.0174134
ddl	-0.021284	0.998101	-0.00771	0.0465468	no	no	no	-0.00771
ddpA	0.0509633	0.998101	0.00624474	0.0582872	no	no	no	0.00624474
ddpB	0.0100852	0.998689	0.00118064	0.0598975	no	no	no	0.00118064
ddpC	0.0159768	0.998101	0.00177538	0.0583032	no	no	no	0.00177538
ddpD	-0.0718754	0.998101	-0.00538895	0.0596197	no	no	no	-0.00538895
ddpF	0.106284	0.998101	0.0147974	0.0595829	no	no	no	0.0147974
ddpX	-0.291908	0.998101	-0.0312712	0.0693857	no	no	no	-0.0312712
deaD	0.210134	0.998101	0.0101957	0.0614653	no	no	no	0.0101957
dedA	-0.10734	0.998101	-0.0315132	0.0616245	no	no	no	-0.0315132
dedD	-0.0013661	0.998689	0.000494213	0.0504458	no	no	no	0.000494213
def	-0.0233474	0.998101	-0.00453008	0.0555951	no	no	no	-0.00453008
degP	0.398423	0.508132	0.239922	0.221806	no	no	no	0.239922
degQ	0.15448	0.998101	0.0174145	0.0615211	no	no	no	0.0174145
degS	-0.182246	0.998101	-0.0448416	0.0728205	no	no	no	-0.0448416
deoA	0.576439	0.998101	0.0181284	0.0647691	no	no	no	0.0181284
deoB	0.433411	0.998101	0.0191449	0.0647602	no	no	no	0.0191449
deoC	0.254286	0.998101	0.0162869	0.0628251	no	no	no	0.0162869
deoD	0.0774877	0.998101	0.00470493	0.0601615	no	no	no	0.00470493
deoR	-0.194253	0.932066	-0.0866116	0.0965978	no	no	no	-0.0866116
dfp	-0.136533	0.998101	-0.0108415	0.0604624	no	no	no	-0.0108415
dgkA	-0.0397826	0.998101	-0.0123702	0.0532907	no	no	no	-0.0123702
dgoA	0.0153506	0.998101	0.00215348	0.0577105	no	no	no	0.00215348
dgoD	0.0946811	0.998101	0.0197132	0.0583262	no	no	no	0.0197132
dgoK	0.139116	0.998101	0.0257757	0.0622668	no	no	no	0.0257757
dgoR	0.00286681	0.998689	-0.00162783	0.0583036	no	no	no	-0.00162783
dgoT	-0.0942058	0.998101	-0.0156743	0.0588186	no	no	no	-0.0156743
dgsA	-0.112905	0.998101	-0.0142377	0.0595151	no	no	no	-0.0142377
dgt	0.132231	0.998101	0.0475817	0.0701422	no	no	no	0.0475817
dhaK	0.19778	0.998101	0.0172153	0.0623482	no	no	no	0.0172153
dhaL	0.393594	0.998101	0.0238119	0.0663409	no	no	no	0.0238119
dhaM	0.306255	0.998101	0.0160909	0.0631596	no	no	no	0.0160909
dhaR	-0.0238865	0.998101	-0.00421544	0.0556034	no	no	no	-0.00421544
diaA	0.0439062	0.998101	0.00887528	0.0544033	no	no	no	0.00887528
dicA	-0.142873	0.998101	-0.0482933	0.0692339	no	no	no	-0.0482933
dicB	-0.141834	0.998101	-0.00869227	0.0607031	no	no	no	-0.00869227
dicC	-0.305923	0.998101	-0.0312755	0.0697415	no	no	no	-0.0312755
dicF	0.0428479	0.998101	0.00680293	0.0588264	no	no	no	0.00680293
dinB	-0.00277041	0.998689	-0.0039399	0.0582836	no	no	no	-0.0039399
dinD	0.0150707	0.998101	0.00200966	0.0588401	no	no	no	0.00200966
dinF	-0.0554828	0.998101	-0.00296833	0.0602	no	no	no	-0.00296833
dinG	0.0166844	0.998101	0.00328853	0.0555153	no	no	no	0.00328853
dinI	-0.434919	0.818186	-0.0482128	0.0870943	no	no	no	-0.0482128
dinJ	-0.127771	0.998101	-0.0125955	0.0603693	no	no	no	-0.0125955
dinQ	-0.162733	0.998101	-0.0141007	0.0609619	no	no	no	-0.0141007
dipZ	-0.028935	0.998101	-0.00712455	0.0575059	no	no	no	-0.00712455
djlA	-0.0698652	0.998101	-0.0343341	0.0523496	no	no	no	-0.0343341
djlB	-0.501392	0.997121	-0.0299364	0.0708373	no	no	no	-0.0299364
djlC	-0.0649102	0.998101	-0.0122455	0.0566528	no	no	no	-0.0122455
dkgA	0.377904	0.998101	0.0163645	0.0635945	no	no	no	0.0163645
dkgB	-0.00550901	0.998689	-0.000675237	0.0595328	no	no	no	-0.000675237
dksA	-0.0576819	0.998101	-0.00714772	0.0583243	no	no	no	-0.00714772
dld	0.115771	0.998101	0.00367526	0.0609682	no	no	no	0.00367526
dmsA	0.451661	0.998101	0.0130925	0.0629329	no	no	no	0.0130925
dmsB	0.450176	0.998101	0.0142711	0.0632862	no	no	no	0.0142711
dmsC	0.313639	0.998101	0.0138581	0.062666	no	no	no	0.0138581
dmsD	-0.0144157	0.998101	-0.00213852	0.0545975	no	no	no	-0.00213852
dnaA	0.0355548	0.998101	0.0091245	0.0540245	no	no	no	0.0091245
dnaB	-0.172643	0.998101	-0.0142861	0.0615185	no	no	no	-0.0142861
dnaC	0.161338	0.998101	0.035195	0.0669828	no	no	no	0.035195
dnaE	-0.200234	0.998101	-0.0281415	0.0657146	no	no	no	-0.0281415
dnaG	-0.227427	0.998101	-0.0112905	0.0619337	no	no	no	-0.0112905
dnaJ	0.114805	0.998101	0.00399141	0.0609004	no	no	no	0.00399141
dnaK	0.102957	0.998101	0.0035411	0.0608834	no	no	no	0.0035411
dnaN	0.0290763	0.998101	0.0062465	0.0524865	no	no	no	0.0062465
dnaQ	-0.0867772	0.998101	-0.0460914	0.0535857	no	no	no	-0.0460914
dnaT	-0.0892872	0.998101	-0.0113006	0.058906	no	no	no	-0.0113006
dnaX	-0.172019	0.998101	-0.0254401	0.063797	no	no	no	-0.0254401
dos	0.102445	0.998101	0.00872185	0.0591004	no	no	no	0.00872185
dpiA	-0.0694332	0.998101	-0.0139062	0.0577369	no	no	no	-0.0139062
dpiB	-0.0920889	0.998101	-0.0254718	0.059644	no	no	no	-0.0254718
dppA	0.228462	0.998101	0.054124	0.083636	no	no	no	0.054124
dppB	0.133723	0.998101	0.0131626	0.0605574	no	no	no	0.0131626
dppC	-0.221525	0.998101	-0.0146395	0.0620771	no	no	no	-0.0146395
dppD	0.0884937	0.998101	0.00722144	0.0597385	no	no	no	0.00722144
dppF	0.142303	0.998101	0.0110273	0.0607666	no	no	no	0.0110273
dps	0.0169316	0.998689	0.000535506	0.06092	no	no	no	0.000535506
dsbA	-0.0169904	0.998101	-0.00386156	0.0543588	no	no	no	-0.00386156
dsbB	0.0560078	0.998101	0.00286283	0.0602962	no	no	no	0.00286283
dsbC	-0.00291783	0.998689	-0.000655035	0.0554048	no	no	no	-0.000655035
dsbG	-0.121052	0.998101	-0.0273322	0.0616465	no	no	no	-0.0273322
dsdA	-0.193399	0.998101	-0.00109899	0.0616054	no	no	no	-0.00109899
dsdC	-0.235333	0.998101	-0.0133921	0.0620378	no	no	no	-0.0133921
dsdX	-0.145255	0.998101	-0.000659582	0.0616216	no	no	no	-0.000659582
dsrA	-0.705529	0.998101	-0.00621472	0.0619717	no	no	no	-0.00621472
dsrB	-0.222211	0.998101	-0.0236618	0.0652624	no	no	no	-0.0236618
dtd	-0.0832709	0.998101	-0.0173155	0.0587106	no	no	no	-0.0173155
dusA	-0.0251143	0.998101	-0.000692033	0.0605633	no	no	no	-0.000692033
dusB	0.0680494	0.998101	0.00143887	0.061142	no	no	no	0.00143887
dusC	-0.0293733	0.998101	-0.00110883	0.060619	no	no	no	-0.00110883
dut	0.0104937	0.998689	0.000719351	0.0597709	no	no	no	0.000719351
dxr	0.0669661	0.998101	0.0284828	0.0523121	no	no	no	0.0284828
dxs	-0.00424348	0.998101	-0.00194602	0.0452105	no	no	no	-0.00194602
eamA	-0.05098	0.998101	-0.00502655	0.0585162	no	no	no	-0.00502655
eamB	-0.123715	0.998101	-0.0117216	0.0603526	no	no	no	-0.0117216
ebgA	0.04183	0.998101	0.00258756	0.0587068	no	no	no	0.00258756
ebgC	0.0306737	0.998101	0.00207072	0.0597144	no	no	no	0.00207072
ebgR	0.0325962	0.998101	0.00606703	0.0572045	no	no	no	0.00606703
ecnA	-0.145727	0.998101	-0.0099557	0.0607499	no	no	no	-0.0099557
ecnB	0.133049	0.998101	0.0101466	0.0606102	no	no	no	0.0101466
eco	0.313221	0.787024	0.0856754	0.137812	no	no	no	0.0856754
ecpD	-0.309866	0.998101	-0.00937071	0.062007	no	no	no	-0.00937071
yaiY	1.7378	8.14527e-20	1.70103	0.179219	yes	yes	yes	1.70103
edd	0.323785	0.668339	0.145225	0.213611	no	no	no	0.145225
efeB	0.2967	0.998101	0.0194718	0.0641338	no	no	no	0.0194718
efeO	0.116048	0.998101	0.00246141	0.0611747	no	no	no	0.00246141
efp	-0.128549	0.998101	-0.00786237	0.0605513	no	no	no	-0.00786237
elaA	0.0545074	0.998101	0.00470241	0.059319	no	no	no	0.00470241
elaB	0.276332	0.998101	0.0104418	0.0618913	no	no	no	0.0104418
elaD	0.250318	0.998101	0.0200488	0.0640498	no	no	no	0.0200488
elbA	-0.19867	0.998101	-0.00430661	0.0613295	no	no	no	-0.00430661
elbB	0.138491	0.998101	0.0109765	0.0606527	no	no	no	0.0109765
emrA	-0.189326	0.998101	-0.0147769	0.0617778	no	no	no	-0.0147769
emrB	0.00977847	0.998101	0.00199553	0.0559658	no	no	no	0.00199553
emrD	0.0718352	0.998101	0.00611437	0.0599194	no	no	no	0.00611437
emrE	-0.269987	0.998101	-0.0190575	0.0636399	no	no	no	-0.0190575
emrK	-0.121145	0.998101	-0.00381806	0.060963	no	no	no	-0.00381806
emrY	-0.619712	0.840943	-0.0318384	0.0727448	no	no	no	-0.0318384
emtA	-0.150608	0.998101	-0.00961285	0.0607685	no	no	no	-0.00961285
endA	-0.047668	0.998101	-0.00189591	0.0607189	no	no	no	-0.00189591
engA	0.0276267	0.998101	0.00454897	0.0566264	no	no	no	0.00454897
engB	-0.0856184	0.998101	-0.0191648	0.0577995	no	no	no	-0.0191648
eno	0.205122	0.998101	0.0204568	0.0632563	no	no	no	0.0204568
entA	-0.0566634	0.998101	-0.00787146	0.0578083	no	no	no	-0.00787146
entB	-0.0404028	0.998101	-0.0019334	0.060301	no	no	no	-0.0019334
entC	0.171681	0.998101	0.00598104	0.0611125	no	no	no	0.00598104
entD	-0.155033	0.998101	-0.031961	0.065184	no	no	no	-0.031961
entE	-0.00248244	0.998689	0.000481767	0.0584085	no	no	no	0.000481767
entF	-0.0237003	0.998101	-0.00401603	0.0564686	no	no	no	-0.00401603
entS	0.115957	0.998101	0.00516628	0.0607376	no	no	no	0.00516628
envC	-0.221789	0.998101	-0.0231068	0.0642544	no	no	no	-0.0231068
envR	0.0400918	0.998101	0.000975224	0.0612418	no	no	no	0.000975224
envY	-0.0935455	0.998101	-0.0113783	0.0592962	no	no	no	-0.0113783
envZ	-0.0763488	0.998101	-0.0270007	0.0551618	no	no	no	-0.0270007
epd	-0.0923864	0.998101	-0.0490127	0.0550903	no	no	no	-0.0490127
eptA	-0.165951	0.998101	-0.0525058	0.0748934	no	no	no	-0.0525058
eptB	0.0225506	0.998101	0.00627877	0.0528678	no	no	no	0.00627877
era	-0.18261	0.998101	-0.00906481	0.0611716	no	no	no	-0.00906481
erfK	-0.0334213	0.998101	-0.000952392	0.0597952	no	no	no	-0.000952392
erpA	-0.211677	0.998101	-0.055546	0.0837209	no	no	no	-0.055546
essD	-0.141816	0.998101	-0.00634404	0.0608596	no	no	no	-0.00634404
essQ	-0.22061	0.998101	-0.00170307	0.061545	no	no	no	-0.00170307
etk	-0.0198623	0.998101	-0.00353021	0.0519345	no	no	no	-0.00353021
etp	-0.186915	0.998101	-0.0142429	0.0616727	no	no	no	-0.0142429
eutA	-0.351358	0.998101	-0.0288987	0.0687038	no	no	no	-0.0288987
eutB	-0.0725329	0.998101	-0.0209228	0.0557617	no	no	no	-0.0209228
eutC	0.45705	0.998101	0.0274659	0.0688362	no	no	no	0.0274659
eutD	-0.230534	0.998101	-0.0113823	0.0617406	no	no	no	-0.0113823
eutE	-0.186676	0.998101	-0.00600221	0.0612591	no	no	no	-0.00600221
eutG	0.0964341	0.998101	0.0024662	0.0607576	no	no	no	0.0024662
eutH	0.265143	0.998101	0.0224581	0.0647623	no	no	no	0.0224581
eutJ	-0.502428	0.998101	-0.010496	0.0624465	no	no	no	-0.010496
eutK	0.335943	0.998101	0.0268648	0.0672631	no	no	no	0.0268648
eutL	0.42887	0.932066	0.0380633	0.0764181	no	no	no	0.0380633
eutM	0.0783081	0.998101	0.00322095	0.0605789	no	no	no	0.00322095
eutN	-0.438169	0.998101	-0.0045284	0.0616854	no	no	no	-0.0045284
eutP	0.032792	0.998101	0.00105225	0.0608932	no	no	no	0.00105225
eutQ	0.142688	0.998101	0.00682895	0.06084	no	no	no	0.00682895
eutR	0.253052	0.8346	0.098072	0.130886	no	no	no	0.098072
eutS	0.737777	0.998101	0.015478	0.0640147	no	no	no	0.015478
eutT	-0.0453039	0.998101	-0.0018359	0.0605119	no	no	no	-0.0018359
evgA	-0.0983067	0.998101	-0.0185111	0.0583712	no	no	no	-0.0185111
evgS	-0.220355	0.998101	-0.0122261	0.0619197	no	no	no	-0.0122261
exbB	-0.0275846	0.998101	-0.00103463	0.0606041	no	no	no	-0.00103463
exbD	0.0383231	0.998101	0.00158757	0.0605226	no	no	no	0.00158757
exoX	-0.0918939	0.998101	-0.0156534	0.0587174	no	no	no	-0.0156534
exuR	0.121347	0.998101	0.0275625	0.0615243	no	no	no	0.0275625
exuT	0.149672	0.998101	0.0156956	0.0611405	no	no	no	0.0156956
fabA	-0.485731	0.998101	-0.00872058	0.06214	no	no	no	-0.00872058
fabB	-0.00097339	0.998689	-0.000280796	0.0503573	no	no	no	-0.000280796
fabD	0.114771	0.998101	0.0218136	0.0602561	no	no	no	0.0218136
fabF	0.0240463	0.998101	0.00452585	0.0559106	no	no	no	0.00452585
fabG	-0.172301	0.998101	-0.0676234	0.0824804	no	no	no	-0.0676234
fabH	-0.0569944	0.998101	-0.0173743	0.0557298	no	no	no	-0.0173743
fabI	-0.170257	0.998101	-0.0334704	0.0665271	no	no	no	-0.0334704
fabR	-0.13244	0.998101	-0.0343751	0.0630936	no	no	no	-0.0343751
fabZ	-0.472074	0.697797	-0.0549024	0.0971636	no	no	no	-0.0549024
fadA	0.363632	0.804527	0.0642402	0.107207	no	no	no	0.0642402
fadB	0.159055	0.998101	0.0108923	0.0604612	no	no	no	0.0108923
fadD	0.0691251	0.998101	0.0061653	0.0593845	no	no	no	0.0061653
fadE	0.192879	0.998101	0.024583	0.0642842	no	no	no	0.024583
fadH	0.0403783	0.998101	0.00519306	0.0576163	no	no	no	0.00519306
fadI	0.237248	0.998101	0.0238534	0.0649381	no	no	no	0.0238534
fadJ	0.254086	0.998101	0.0284081	0.0668128	no	no	no	0.0284081
fadK	0.15813	0.998101	0.0333538	0.0656481	no	no	no	0.0333538
fadL	-0.0944277	0.998101	-0.00270144	0.0609708	no	no	no	-0.00270144
fadR	-0.170077	0.998101	-0.0612237	0.0793366	no	no	no	-0.0612237
fbaA	0.282323	0.998101	0.0182579	0.0635999	no	no	no	0.0182579
fbaB	0.314704	0.998101	0.0206056	0.0646384	no	no	no	0.0206056
fbp	0.171238	0.998101	0.029497	0.0651183	no	no	no	0.029497
fcl	0.139162	0.998101	0.00950759	0.0606345	no	no	no	0.00950759
fdhD	0.0485118	0.998101	0.0105364	0.0557132	no	no	no	0.0105364
fdhE	0.0853053	0.998101	0.0159277	0.0581987	no	no	no	0.0159277
fdhF	0.0929122	0.998101	0.00865488	0.0596729	no	no	no	0.00865488
fdnG	0.0097814	0.998689	0.000259295	0.061234	no	no	no	0.000259295
fdnH	0.078355	0.998101	0.00195718	0.0610775	no	no	no	0.00195718
fdnI	0.0918224	0.998101	0.00340929	0.0608823	no	no	no	0.00340929
fdoG	0.248955	0.998101	0.0186716	0.0633917	no	no	no	0.0186716
fdoH	0.394609	0.998101	0.0173881	0.0639805	no	no	no	0.0173881
fdoI	0.283554	0.998101	0.0114013	0.0620558	no	no	no	0.0114013
fdrA	-0.123689	0.998101	-0.00777036	0.0605119	no	no	no	-0.00777036
fdx	-0.0606219	0.998101	-0.0121575	0.0579134	no	no	no	-0.0121575
feaB	-0.0337165	0.998101	-0.00320714	0.0588306	no	no	no	-0.00320714
feaR	-0.257486	0.998101	-0.032356	0.0693908	no	no	no	-0.032356
fecA	-0.0382328	0.998101	-0.00447159	0.0582507	no	no	no	-0.00447159
fecB	0.0136901	0.998101	0.00528549	0.0545733	no	no	no	0.00528549
fecC	-0.331656	0.998101	-0.0215905	0.0651191	no	no	no	-0.0215905
fecD	-0.0774402	0.998101	-0.0112129	0.0580703	no	no	no	-0.0112129
fecE	0.0141402	0.998101	0.00645952	0.0571717	no	no	no	0.00645952
fecI	-0.121487	0.998101	-0.00447957	0.0608692	no	no	no	-0.00447957
fecR	-0.13397	0.998101	-0.00710755	0.0608706	no	no	no	-0.00710755
feoA	-0.172842	0.998101	-0.00503733	0.0611686	no	no	no	-0.00503733
feoB	0.119993	0.998101	0.00489649	0.0607925	no	no	no	0.00489649
feoC	0.186322	0.998101	0.0158592	0.0618626	no	no	no	0.0158592
fepA	-0.147481	0.998101	-0.0161354	0.0606179	no	no	no	-0.0161354
fepB	-0.140813	0.998101	-0.00857147	0.0608691	no	no	no	-0.00857147
fepC	0.0663302	0.998101	0.00142721	0.0610843	no	no	no	0.00142721
fepD	-0.326605	0.998101	-0.00837032	0.0619292	no	no	no	-0.00837032
fepE	0.108563	0.998101	0.000473399	0.0608408	no	no	no	0.000473399
fepG	0.0916734	0.998101	0.00507726	0.0603194	no	no	no	0.00507726
fes	-0.0497352	0.998101	-0.00149222	0.0608996	no	no	no	-0.00149222
ffh	0.109195	0.998101	0.0577684	0.0753266	no	no	no	0.0577684
ffs	-0.151138	0.998101	-0.00371653	0.0611872	no	no	no	-0.00371653
fhlA	0.122446	0.998101	0.0147416	0.060321	no	no	no	0.0147416
fhuA	-0.0288257	0.998101	-0.00170891	0.0599323	no	no	no	-0.00170891
fhuB	0.167304	0.998101	0.0224599	0.0631812	no	no	no	0.0224599
fhuC	0.0973431	0.998101	0.00919637	0.0602187	no	no	no	0.00919637
fhuD	-0.0380085	0.998101	-0.00318691	0.059855	no	no	no	-0.00318691
fhuE	-0.122337	0.998101	-0.0264751	0.0618535	no	no	no	-0.0264751
fhuF	-0.260407	0.998101	-0.00450278	0.0614629	no	no	no	-0.00450278
fic	0.143992	0.998101	0.013976	0.060758	no	no	no	0.013976
fieF	0.218205	0.769933	0.113664	0.111387	no	no	no	0.113664
fimA	-0.0914831	0.998101	-0.0126418	0.0589545	no	no	no	-0.0126418
fimC	-0.151498	0.998101	-0.00287608	0.0612772	no	no	no	-0.00287608
fimD	-0.264353	0.998101	-0.0166068	0.0628649	no	no	no	-0.0166068
fimE	0.0466609	0.998101	0.00361848	0.0591101	no	no	no	0.00361848
fimF	0.249406	0.998101	0.0133078	0.062155	no	no	no	0.0133078
fimG	0.457078	0.998101	0.0228995	0.0664619	no	no	no	0.0228995
fimH	0.0927945	0.998101	0.0166772	0.0588175	no	no	no	0.0166772
fimI	-0.308957	0.998101	-0.00944468	0.0615789	no	no	no	-0.00944468
fimZ	-0.190536	0.998101	-0.00546808	0.0613818	no	no	no	-0.00546808
fis	-0.456459	0.998101	-0.00597164	0.0618098	no	no	no	-0.00597164
fiu	0.0149742	0.998311	0.00122413	0.0601265	no	no	no	0.00122413
fixA	0.224288	0.998101	0.0177722	0.0627939	no	no	no	0.0177722
fixB	0.145003	0.998101	0.0133007	0.0607171	no	no	no	0.0133007
fixC	-0.213789	0.998101	-0.0152019	0.0621321	no	no	no	-0.0152019
fixX	-0.312273	0.998101	-0.00192678	0.0613986	no	no	no	-0.00192678
fklB	-0.0104187	0.998101	-0.00229843	0.0544429	no	no	no	-0.00229843
fkpA	0.0797442	0.998101	0.010293	0.0587798	no	no	no	0.010293
fkpB	0.0867358	0.998101	0.0192277	0.0595954	no	no	no	0.0192277
fldA	-0.0771294	0.998101	-0.00992732	0.0586762	no	no	no	-0.00992732
fldB	0.121124	0.998101	0.0517164	0.0664493	no	no	no	0.0517164
flgA	-0.41521	0.932066	-0.0397792	0.0777182	no	no	no	-0.0397792
flgB	-0.0482856	0.998101	-0.00118641	0.0612272	no	no	no	-0.00118641
flgC	-0.342042	0.998101	-0.00557142	0.0616524	no	no	no	-0.00557142
flgD	0.298023	0.998101	0.0181703	0.0636933	no	no	no	0.0181703
flgE	-0.1239	0.998101	-0.0155787	0.0603998	no	no	no	-0.0155787
flgF	-0.46273	0.998101	-0.0198936	0.0650785	no	no	no	-0.0198936
flgG	-0.0932766	0.998101	-0.00758084	0.0598885	no	no	no	-0.00758084
flgH	0.103694	0.998101	0.00435395	0.0606634	no	no	no	0.00435395
flgI	0.220134	0.998101	0.0157964	0.0623662	no	no	no	0.0157964
flgJ	-0.31282	0.998101	-0.0271079	0.0674639	no	no	no	-0.0271079
flgK	-0.339914	0.668339	-0.115533	0.204379	no	no	no	-0.115533
flgL	-0.18348	0.998101	-0.0499313	0.0767252	no	no	no	-0.0499313
flgM	-0.168223	0.998101	-0.0228779	0.0629185	no	no	no	-0.0228779
flgN	-0.178959	0.998101	-0.0163457	0.0618261	no	no	no	-0.0163457
flhA	0.0307407	0.998101	0.00288939	0.0590404	no	no	no	0.00288939
flhB	0.118905	0.998101	0.00669671	0.0604989	no	no	no	0.00669671
flhC	-0.369211	0.997121	-0.0377253	0.0750775	no	no	no	-0.0377253
flhD	-0.300528	0.998101	-0.0149404	0.0628221	no	no	no	-0.0149404
flhE	-0.000337675	0.999526	-0.000934964	0.0603573	no	no	no	-0.000934964
fliA	-0.434571	0.998101	-0.0255466	0.0677126	no	no	no	-0.0255466
fliC	-0.0789592	0.998101	-0.0201165	0.0564515	no	no	no	-0.0201165
fliD	1.98738e-05	0.99992	2.09113e-05	0.059009	no	no	no	2.09113e-05
fliE	-0.144578	0.998101	-0.0070243	0.0606306	no	no	no	-0.0070243
fliF	-0.413167	0.946239	-0.0394203	0.0773746	no	no	no	-0.0394203
fliG	-0.220163	0.998101	-0.0200779	0.0634365	no	no	no	-0.0200779
fliH	0.00406481	0.998689	0.000221342	0.0603243	no	no	no	0.000221342
fliI	-0.0594865	0.998101	-0.00342195	0.0600616	no	no	no	-0.00342195
fliJ	-0.56741	0.998101	-0.0170218	0.0643127	no	no	no	-0.0170218
fliK	-0.132392	0.998101	-0.0097407	0.0603748	no	no	no	-0.0097407
fliL	-0.207096	0.998101	-0.0150758	0.0618421	no	no	no	-0.0150758
fliM	-0.0547849	0.998101	-0.00704063	0.0568802	no	no	no	-0.00704063
fliN	0.34221	0.998101	0.00625038	0.0616786	no	no	no	0.00625038
fliO	-0.513123	0.998101	-0.00965558	0.0622827	no	no	no	-0.00965558
fliP	-0.0919146	0.998101	-0.00692419	0.0599322	no	no	no	-0.00692419
fliQ	-0.705636	0.998101	-0.0185413	0.065106	no	no	no	-0.0185413
fliR	-0.0557739	0.998101	-0.00210831	0.0606094	no	no	no	-0.00210831
fliS	0.224977	0.998101	0.00966797	0.0615474	no	no	no	0.00966797
fliT	0.148357	0.998101	0.00746765	0.0608435	no	no	no	0.00746765
fliY	0.175912	0.998101	0.00901564	0.0600414	no	no	no	0.00901564
fliZ	-0.100459	0.998101	-0.0126022	0.0593953	no	no	no	-0.0126022
flk	-0.126844	0.998101	-0.0116755	0.0603555	no	no	no	-0.0116755
flu	0.500121	0.998101	0.0181588	0.0646017	no	no	no	0.0181588
flxA	-0.0427753	0.998101	-0.00216845	0.0603432	no	no	no	-0.00216845
fmt	-0.0120005	0.998101	-0.00527047	0.05231	no	no	no	-0.00527047
fnr	-0.0845174	0.998101	-0.0203532	0.0578438	no	no	no	-0.0203532
focA	-0.181304	0.998101	-0.011316	0.0600461	no	no	no	-0.011316
focB	0.159926	0.998101	0.0194208	0.0619744	no	no	no	0.0194208
folA	-0.275764	0.998101	-0.00559622	0.0614314	no	no	no	-0.00559622
folB	-0.116146	0.998101	-0.00960136	0.060226	no	no	no	-0.00960136
folC	-0.170755	0.932066	-0.0883272	0.0852624	no	no	no	-0.0883272
folD	0.169868	0.998101	0.0647006	0.0807672	no	no	no	0.0647006
folE	-0.0133313	0.998101	-0.00222931	0.0557056	no	no	no	-0.00222931
folK	0.0369935	0.998101	0.0105885	0.0614704	no	no	no	0.0105885
folM	0.010208	0.998101	0.00170492	0.056466	no	no	no	0.00170492
folP	-0.103949	0.998101	-0.00697514	0.0578748	no	no	no	-0.00697514
folX	0.0320348	0.998101	0.00265595	0.0592713	no	no	no	0.00265595
fpr	-0.031439	0.998101	-0.00392418	0.0579039	no	no	no	-0.00392418
frc	0.0353189	0.998101	0.00294401	0.060249	no	no	no	0.00294401
frcK	-0.00160398	0.998689	-0.00258048	0.0494222	no	no	no	-0.00258048
frdA	0.327534	0.998101	0.00414813	0.0616054	no	no	no	0.00414813
frdB	0.385508	0.998101	0.00487511	0.0616841	no	no	no	0.00487511
frdC	0.324238	0.998101	0.00485639	0.0616081	no	no	no	0.00485639
frdD	0.485832	0.998101	0.00765943	0.0620069	no	no	no	0.00765943
fre	0.345504	0.609315	0.157937	0.230188	no	no	no	0.157937
frlA	0.0219094	0.998101	0.00444089	0.0570445	no	no	no	0.00444089
frlB	0.113898	0.998101	0.00835882	0.0603118	no	no	no	0.00835882
frlC	-0.0355469	0.998101	-0.00500952	0.0574893	no	no	no	-0.00500952
frlD	0.090121	0.998101	0.0221278	0.0598503	no	no	no	0.0221278
frlR	0.0408025	0.998101	0.00739751	0.0564511	no	no	no	0.00739751
frmA	0.307281	0.818186	0.078616	0.124236	no	no	no	0.078616
frmB	-0.0609232	0.998101	-0.0152349	0.0548863	no	no	no	-0.0152349
frmR	0.208712	0.998101	0.0358119	0.0686182	no	no	no	0.0358119
frr	0.0233265	0.998101	0.00521471	0.0547603	no	no	no	0.00521471
frsA	0.277256	0.998101	0.0261163	0.0661255	no	no	no	0.0261163
fruA	0.159326	0.998101	0.0256228	0.0633433	no	no	no	0.0256228
fruK	0.553499	0.998101	0.00736716	0.06206	no	no	no	0.00736716
fruR	0.167622	0.998101	0.0172394	0.0619094	no	no	no	0.0172394
frvA	-0.0151406	0.998689	-0.000372798	0.0607377	no	no	no	-0.000372798
frvB	-0.0400338	0.998101	-0.00210002	0.0601142	no	no	no	-0.00210002
frvR	0.185666	0.998101	0.040198	0.0704223	no	no	no	0.040198
frvX	-0.115886	0.998101	-0.0270683	0.0632959	no	no	no	-0.0270683
frwB	0.297878	0.968946	0.0552481	0.0902054	no	no	no	0.0552481
frwC	0.352662	0.998101	0.0328363	0.0713845	no	no	no	0.0328363
frwD	0.300242	0.998101	0.0237529	0.0657749	no	no	no	0.0237529
fryA	0.0412833	0.998101	0.00659269	0.0570059	no	no	no	0.00659269
fryB	-0.43647	0.998101	-0.0143928	0.063208	no	no	no	-0.0143928
fryC	0.434282	0.968946	0.0354192	0.0741908	no	no	no	0.0354192
fsaA	0.202641	0.998101	0.00744043	0.0612875	no	no	no	0.00744043
fsaB	0.37794	0.998101	0.0106634	0.0622755	no	no	no	0.0106634
fsr	-0.00155658	0.998689	-0.00442972	0.0555928	no	no	no	-0.00442972
ftnA	0.0190567	0.998101	0.00108177	0.0601546	no	no	no	0.00108177
ftnB	0.176843	0.998101	0.0036699	0.061312	no	no	no	0.0036699
ftsA	0.147499	0.998101	0.0213979	0.0607807	no	no	no	0.0213979
ftsB	-0.123672	0.998101	-0.0137473	0.0616323	no	no	no	-0.0137473
ftsE	0.104949	0.998101	0.0293581	0.0596765	no	no	no	0.0293581
ftsI	-0.0210027	0.998101	-0.00419242	0.047779	no	no	no	-0.00419242
ftsK	-0.0395846	0.998101	-0.0193013	0.0510716	no	no	no	-0.0193013
ftsL	0.05417	0.998101	0.012914	0.0550145	no	no	no	0.012914
ftsN	-0.000290411	0.999479	-1.67156e-05	0.0547341	no	no	no	-1.67156e-05
ftsP	0.0180628	0.998101	0.00827721	0.0459574	no	no	no	0.00827721
ftsQ	0.0341908	0.998101	0.0018868	0.0558675	no	no	no	0.0018868
ftsW	-0.0468322	0.998101	-0.0082738	0.0549941	no	no	no	-0.0082738
ftsX	0.340556	0.0601397	0.280102	0.105498	no	no	no	0.280102
ftsY	-0.0984723	0.998101	-0.0193429	0.0589633	no	no	no	-0.0193429
ftsZ	0.271545	0.998101	0.0433803	0.0774248	no	no	no	0.0433803
fucA	-0.0863237	0.998101	-0.00307807	0.0608926	no	no	no	-0.00307807
fucI	0.382572	0.998101	0.0149255	0.0632035	no	no	no	0.0149255
fucK	0.0144859	0.998101	0.000441148	0.0595113	no	no	no	0.000441148
fucO	0.311223	0.998101	0.0103171	0.0620142	no	no	no	0.0103171
fucP	0.166055	0.998101	0.00873224	0.0607823	no	no	no	0.00873224
fucR	0.00868381	0.998101	0.00504913	0.0570976	no	no	no	0.00504913
fucU	0.200689	0.998101	0.0168067	0.0623542	no	no	no	0.0168067
fumA	-0.00212263	0.998957	1.84679e-05	0.06105	no	no	no	1.84679e-05
fumB	0.101478	0.998101	0.00391931	0.0610541	no	no	no	0.00391931
fumC	0.498888	0.998101	0.0229394	0.0666349	no	no	no	0.0229394
fur	-0.128959	0.998101	-0.0136771	0.0604216	no	no	no	-0.0136771
fusA	0.320913	0.998101	0.0170521	0.0635145	no	no	no	0.0170521
fxsA	-0.394853	0.998101	-0.0065329	0.0617426	no	no	no	-0.0065329
gabD	0.0927145	0.998101	0.002035	0.0610022	no	no	no	0.002035
gabP	-0.0950088	0.998101	-0.00882266	0.0596397	no	no	no	-0.00882266
gabT	-0.069708	0.998101	-0.00528831	0.0595754	no	no	no	-0.00528831
gadA	-0.0495597	0.998101	-0.00545823	0.0585975	no	no	no	-0.00545823
gadB	0.011734	0.998689	0.000746254	0.0608786	no	no	no	0.000746254
gadC	0.103672	0.998101	0.00737193	0.0603858	no	no	no	0.00737193
gadE	-0.0856272	0.998101	-0.00244834	0.0609748	no	no	no	-0.00244834
gadW	0.00902623	0.998623	0.000848058	0.0578669	no	no	no	0.000848058
gadX	-0.0656485	0.998101	-0.00367033	0.0601527	no	no	no	-0.00367033
gadY	-0.075463	0.998101	-0.00781521	0.0593331	no	no	no	-0.00781521
galE	0.110745	0.998101	0.00325516	0.061007	no	no	no	0.00325516
galF	-0.0825376	0.998101	-0.00670558	0.0596977	no	no	no	-0.00670558
galK	0.336187	0.998101	0.0131145	0.0625991	no	no	no	0.0131145
galM	0.182767	0.998101	0.016731	0.0619998	no	no	no	0.016731
galP	0.104463	0.998101	0.00687334	0.0602686	no	no	no	0.00687334
galR	0.22345	0.998101	0.0659433	0.092896	no	no	no	0.0659433
galS	0.044503	0.998101	0.00197326	0.0599018	no	no	no	0.00197326
galT	0.341555	0.998101	0.00705483	0.0617431	no	no	no	0.00705483
galU	0.274735	0.508132	0.17513	0.128184	no	no	no	0.17513
gapA	0.0861556	0.998101	0.00889736	0.0593853	no	no	no	0.00889736
garD	0.2336	0.998101	0.0021719	0.0615618	no	no	no	0.0021719
garK	0.0253185	0.998101	0.00216187	0.059183	no	no	no	0.00216187
garL	0.26667	0.998101	0.00327994	0.0615361	no	no	no	0.00327994
garP	0.0497087	0.998623	0.000307307	0.0616456	no	no	no	0.000307307
garR	0.00516883	0.998689	-0.00234254	0.0603194	no	no	no	-0.00234254
gatA	0.665762	0.998101	0.00996632	0.06253	no	no	no	0.00996632
gatB	0.42252	0.998101	0.00516374	0.0617342	no	no	no	0.00516374
gatC	0.375694	0.998101	0.00464349	0.0616688	no	no	no	0.00464349
gatD	0.371847	0.998101	0.00403515	0.0616524	no	no	no	0.00403515
gatY	0.0792141	0.998101	0.00359389	0.0605466	no	no	no	0.00359389
gcd	0.187577	0.998101	0.0225215	0.0634598	no	no	no	0.0225215
gcl	0.208338	0.998101	0.0309262	0.0669869	no	no	no	0.0309262
gcvA	-0.128663	0.998101	-0.0181041	0.0607007	no	no	no	-0.0181041
gcvB	0.0894338	0.998101	0.0040631	0.060567	no	no	no	0.0040631
gcvH	0.469868	0.998101	0.00525203	0.0617791	no	no	no	0.00525203
gcvP	0.428613	0.998101	0.00891318	0.0620979	no	no	no	0.00891318
gcvR	0.122744	0.998101	0.018766	0.0603984	no	no	no	0.018766
gcvT	0.211182	0.998101	0.0114065	0.0616032	no	no	no	0.0114065
gdhA	0.0968384	0.998101	0.0148189	0.0585061	no	no	no	0.0148189
gfcA	-0.444299	0.998101	-0.0254145	0.0676581	no	no	no	-0.0254145
gfcB	0.388328	0.998101	0.00456826	0.0616411	no	no	no	0.00456826
gfcC	-0.0280635	0.998101	-0.000836888	0.0608485	no	no	no	-0.000836888
gfcD	-0.0457248	0.998101	-0.00503887	0.0585343	no	no	no	-0.00503887
gfcE	-0.0132412	0.998101	-0.00293533	0.0559432	no	no	no	-0.00293533
ggt	-0.0422439	0.998101	-0.00710622	0.0577983	no	no	no	-0.00710622
ghrA	-0.0246322	0.998101	-0.00242411	0.0593191	no	no	no	-0.00242411
ghrB	0.0749155	0.998101	0.0151107	0.0568892	no	no	no	0.0151107
gidB	-0.071585	0.998101	-0.00517789	0.059376	no	no	no	-0.00517789
glcA	-0.275929	0.998101	-0.022544	0.0645925	no	no	no	-0.022544
glcB	0.274247	0.998101	0.0131656	0.0623082	no	no	no	0.0131656
glcC	0.235811	0.998101	0.0202008	0.0634478	no	no	no	0.0202008
glcD	-0.295427	0.998101	-0.0217557	0.0648978	no	no	no	-0.0217557
glcE	-0.531568	0.932066	-0.0306281	0.0713175	no	no	no	-0.0306281
glcF	0.15891	0.998101	0.0126059	0.0610709	no	no	no	0.0126059
glcG	0.425037	0.998101	0.0088615	0.0621003	no	no	no	0.0088615
gldA	0.216042	0.998101	0.00926079	0.0616417	no	no	no	0.00926079
glf	0.246165	0.998101	0.0256266	0.065942	no	no	no	0.0256266
glgA	0.310665	0.998101	0.0100331	0.0619733	no	no	no	0.0100331
glgB	0.159771	0.998101	0.00695781	0.0609955	no	no	no	0.00695781
glgC	0.414577	0.998101	0.0098616	0.0622126	no	no	no	0.0098616
glgP	0.239447	0.998101	0.0116394	0.0618409	no	no	no	0.0116394
glgS	-0.373769	0.998101	-0.00675567	0.0617634	no	no	no	-0.00675567
glgX	0.223899	0.998101	0.00703172	0.0613973	no	no	no	0.00703172
glk	0.118361	0.998101	0.00592611	0.0606403	no	no	no	0.00592611
glmM	0.207271	0.998101	0.0278444	0.0654893	no	no	no	0.0278444
glmS	0.179912	0.998101	0.0224278	0.0632123	no	no	no	0.0224278
glmU	-0.142254	0.998101	-0.00535688	0.0609286	no	no	no	-0.00535688
glmY	-0.703022	0.738063	-0.0301207	0.0716782	no	no	no	-0.0301207
glmZ	0.0632009	0.998101	0.00279177	0.0606459	no	no	no	0.00279177
glnA	0.219338	0.998101	0.0370145	0.0708107	no	no	no	0.0370145
glnB	0.011808	0.998311	0.00102399	0.0591488	no	no	no	0.00102399
glnD	0.155757	0.998101	0.0319146	0.0649294	no	no	no	0.0319146
glnE	0.111489	0.998101	-0.00197106	0.0592785	no	no	no	-0.00197106
glnG	0.137231	0.998101	0.0584621	0.0753511	no	no	no	0.0584621
glnH	-0.259346	0.998101	-0.0195517	0.0637639	no	no	no	-0.0195517
glnK	-0.591953	0.998101	-0.0129194	0.0632126	no	no	no	-0.0129194
glnL	0.065372	0.998101	0.0217944	0.0537608	no	no	no	0.0217944
glnP	-0.0849453	0.998101	-0.00433816	0.0604621	no	no	no	-0.00433816
glnQ	-0.0895383	0.998101	-0.00447381	0.0604429	no	no	no	-0.00447381
glnS	0.0561205	0.998101	0.0062867	0.0586659	no	no	no	0.0062867
glnU	0.357386	0.998101	0.0136062	0.0627844	no	no	no	0.0136062
glnV	0.230378	0.998101	0.0162296	0.0625687	no	no	no	0.0162296
glnW	0.26099	0.998101	0.00682282	0.0615252	no	no	no	0.00682282
glnX	0.247912	0.998101	0.0051991	0.0614388	no	no	no	0.0051991
gloA	-0.127326	0.998101	-0.0146253	0.0603953	no	no	no	-0.0146253
gloB	-0.107656	0.998101	-0.024768	0.0598635	no	no	no	-0.024768
glpA	0.187686	0.998101	0.0024241	0.0614734	no	no	no	0.0024241
glpB	0.435863	0.998101	0.00356319	0.0616947	no	no	no	0.00356319
glpC	0.50625	0.998101	0.00418025	0.0617491	no	no	no	0.00418025
glpD	0.291712	0.998101	0.00697344	0.0616319	no	no	no	0.00697344
glpE	-0.0403084	0.998101	-0.00281988	0.0595725	no	no	no	-0.00281988
glpF	0.195318	0.998101	0.00817631	0.0612701	no	no	no	0.00817631
glpG	-0.079015	0.998101	-0.00400036	0.0599105	no	no	no	-0.00400036
glpK	0.305666	0.998101	0.00381386	0.0615858	no	no	no	0.00381386
glpQ	0.353663	0.998101	0.00475637	0.0616507	no	no	no	0.00475637
glpR	0.0147367	0.998101	0.00502008	0.0570526	no	no	no	0.00502008
glpT	0.359623	0.998101	0.00506348	0.0616682	no	no	no	0.00506348
glpX	-0.0610441	0.998101	-0.0099227	0.0592928	no	no	no	-0.0099227
gltA	0.385686	0.998101	0.00655468	0.061779	no	no	no	0.00655468
gltB	0.242946	0.998101	0.0137137	0.0621847	no	no	no	0.0137137
gltD	0.192451	0.998101	0.00502077	0.0612803	no	no	no	0.00502077
gltF	-0.00210303	0.998689	-9.05652e-05	0.0593526	no	no	no	-9.05652e-05
gltI	0.149236	0.998101	0.0103218	0.0608172	no	no	no	0.0103218
gltJ	0.201832	0.998101	0.0217342	0.0634464	no	no	no	0.0217342
gltK	0.320352	0.998101	0.0265148	0.0672628	no	no	no	0.0265148
gltL	0.23309	0.998101	0.0204859	0.0637095	no	no	no	0.0204859
gltP	0.140971	0.998101	0.0305053	0.0624851	no	no	no	0.0305053
gltS	0.0428867	0.998101	0.00985165	0.0558737	no	no	no	0.00985165
gltT	-0.389914	0.998101	-0.00609676	0.0617442	no	no	no	-0.00609676
gltU	-0.868255	0.998101	-0.0119509	0.0630956	no	no	no	-0.0119509
gltV	-0.467887	0.998101	-0.00568457	0.0618278	no	no	no	-0.00568457
gltW	0.000753785	0.999526	3.37116e-05	0.0613637	no	no	no	3.37116e-05
gltX	-0.244543	0.998101	-0.0143433	0.062303	no	no	no	-0.0143433
glxK	0.2035	0.998101	0.00958938	0.0613625	no	no	no	0.00958938
glxR	-0.358717	0.998101	-0.0203881	0.0648767	no	no	no	-0.0203881
glyA	0.200082	0.998101	0.0242779	0.0643138	no	no	no	0.0242779
glyQ	0.0607181	0.998101	0.0115581	0.0592117	no	no	no	0.0115581
glyS	0.0961512	0.998101	0.0196199	0.0588005	no	no	no	0.0196199
glyT	0.364324	0.998101	0.00915624	0.0620039	no	no	no	0.00915624
glyU	0.323631	0.998101	0.0163833	0.0635355	no	no	no	0.0163833
glyV	0.290187	0.997121	0.0471284	0.0806599	no	no	no	0.0471284
glyW	-0.130146	0.998101	-0.00473252	0.0609077	no	no	no	-0.00473252
glyX	1.6733	0.000793116	1.50453	0.377024	yes	yes	yes	1.50453
glyY	0.285757	0.998101	0.00734405	0.0616536	no	no	no	0.00734405
gmd	0.588777	0.146578	0.444456	0.217918	no	no	no	0.444456
gmhA	0.309829	0.998101	0.034213	0.0721102	no	no	no	0.034213
gmhB	0.0841836	0.998101	0.0174973	0.0578936	no	no	no	0.0174973
gmk	0.0114119	0.998101	0.00149865	0.0576929	no	no	no	0.00149865
gmm	-0.000437618	0.999526	0.000145706	0.0605005	no	no	no	0.000145706
gmr	-0.211446	0.998101	-0.0393037	0.0717365	no	no	no	-0.0393037
gnd	0.0535192	0.998101	0.012834	0.0553763	no	no	no	0.012834
gnsA	0.286484	0.998101	0.0475232	0.0815845	no	no	no	0.0475232
gnsB	-0.539816	0.787024	-0.0383865	0.0778313	no	no	no	-0.0383865
gntK	-0.148341	0.998101	-0.0024506	0.0614013	no	no	no	-0.0024506
gntP	-0.0190395	0.998101	-0.00546746	0.0585581	no	no	no	-0.00546746
gntR	-0.0089815	0.998101	-0.00290133	0.05067	no	no	no	-0.00290133
gntT	-0.0622727	0.998101	-0.000413652	0.0615506	no	no	no	-0.000413652
gntU	-0.179094	0.998101	-0.00249476	0.0614174	no	no	no	-0.00249476
gntX	-0.117057	0.998101	-0.0441567	0.0654526	no	no	no	-0.0441567
gntY	-0.0587845	0.998101	-0.0260685	0.0667156	no	no	no	-0.0260685
gor	0.0651658	0.998101	0.0153701	0.0557694	no	no	no	0.0153701
gph	0.257294	0.218444	0.198574	0.0933287	no	no	no	0.198574
gpmA	0.223788	0.998101	0.013745	0.0620256	no	no	no	0.013745
gpmM	0.153802	0.998101	0.0126388	0.0609816	no	no	no	0.0126388
gpp	-0.0790611	0.998101	-0.022245	0.0557442	no	no	no	-0.022245
gpsA	-0.261671	0.998101	-0.0414474	0.0754868	no	no	no	-0.0414474
gpt	-0.319928	0.998101	-0.0054201	0.0616061	no	no	no	-0.0054201
greA	0.00219213	0.998689	0.000161812	0.0599371	no	no	no	0.000161812
greB	-0.026282	0.998101	-0.00462475	0.0496788	no	no	no	-0.00462475
groEL	0.331868	0.998101	0.0233031	0.0658827	no	no	no	0.0233031
groES	0.35004	0.998101	0.0155223	0.063238	no	no	no	0.0155223
grpE	-0.278727	0.998101	-0.0160966	0.0629571	no	no	no	-0.0160966
grxA	0.0955332	0.998101	0.00600277	0.0602146	no	no	no	0.00600277
grxB	0.0766641	0.998101	0.00655038	0.0595797	no	no	no	0.00655038
grxC	-0.0401394	0.998101	-0.0124218	0.0539327	no	no	no	-0.0124218
grxD	0.363372	0.998101	0.0347431	0.0729029	no	no	no	0.0347431
gshA	0.0351001	0.998101	0.011195	0.0520128	no	no	no	0.011195
gshB	0.0878089	0.998101	0.0280501	0.0587514	no	no	no	0.0280501
gsiA	0.104026	0.998101	0.00631041	0.0600492	no	no	no	0.00631041
gsiB	0.117382	0.998101	0.00563231	0.0602219	no	no	no	0.00563231
gsiC	-0.0155323	0.998101	-0.00158283	0.0583479	no	no	no	-0.00158283
gsiD	-0.18579	0.998101	-0.0149318	0.0617382	no	no	no	-0.0149318
gsk	-0.208034	0.998101	-0.0133324	0.0617916	no	no	no	-0.0133324
gsp	0.145033	0.998101	0.025479	0.0628005	no	no	no	0.025479
gspA	-0.242437	0.998101	-0.0291087	0.0672699	no	no	no	-0.0291087
gspB	0.00840606	0.998689	0.00107479	0.0588757	no	no	no	0.00107479
gspC	0.093391	0.998101	0.00348459	0.0608051	no	no	no	0.00348459
gspD	-0.0480725	0.998101	-0.0131382	0.0556611	no	no	no	-0.0131382
gspE	-0.0639023	0.998101	-0.0150859	0.0560212	no	no	no	-0.0150859
gspF	0.0423066	0.998101	0.008075	0.0565669	no	no	no	0.008075
gspG	-0.089519	0.998101	-0.00578912	0.0601843	no	no	no	-0.00578912
gspH	-0.0862657	0.998101	-0.00514342	0.0605147	no	no	no	-0.00514342
gspI	0.00327795	0.998689	0.00159783	0.0607601	no	no	no	0.00159783
gspJ	0.161414	0.998101	0.0331583	0.0665734	no	no	no	0.0331583
gspK	0.0270776	0.998101	0.0046901	0.0578697	no	no	no	0.0046901
gspL	-0.0878619	0.998101	-0.0181299	0.057949	no	no	no	-0.0181299
gspM	-0.027304	0.998101	-0.00213283	0.0593002	no	no	no	-0.00213283
gspO	0.0524252	0.998101	0.00819403	0.057377	no	no	no	0.00819403
gst	0.0455912	0.998101	0.00314227	0.0594204	no	no	no	0.00314227
guaA	0.164292	0.998101	0.040412	0.0715353	no	no	no	0.040412
guaB	-0.0519967	0.998101	-0.00207225	0.0607826	no	no	no	-0.00207225
guaC	0.195065	0.998101	0.0721462	0.0910137	no	no	no	0.0721462
guaD	0.191076	0.998101	0.0343579	0.0680552	no	no	no	0.0343579
gudD	0.112687	0.998101	0.0104836	0.0599641	no	no	no	0.0104836
gudP	0.0473049	0.998101	0.000385871	0.0615762	no	no	no	0.000385871
gudX	0.20556	0.998101	0.0248413	0.0645923	no	no	no	0.0248413
gutM	-0.0331506	0.998101	-0.00187238	0.0601278	no	no	no	-0.00187238
gutQ	0.0472451	0.998101	0.00728119	0.0573948	no	no	no	0.00728119
gyrA	0.361416	0.327268	0.253388	0.15309	no	no	no	0.253388
gyrB	-0.103058	0.998101	-0.0155647	0.0593806	no	no	no	-0.0155647
hcaB	0.149776	0.998101	0.0139863	0.060849	no	no	no	0.0139863
hcaC	-0.282628	0.998101	-0.0129835	0.0623424	no	no	no	-0.0129835
hcaD	-0.169086	0.998101	-0.0123225	0.061069	no	no	no	-0.0123225
hcaE	0.0870978	0.998101	0.0122771	0.0587697	no	no	no	0.0122771
hcaF	-0.0556284	0.998101	-0.00576041	0.060045	no	no	no	-0.00576041
hcaR	0.0855231	0.998101	0.00679957	0.0598241	no	no	no	0.00679957
hcaT	0.100425	0.998101	0.0213637	0.0588238	no	no	no	0.0213637
hchA	0.0720961	0.998101	0.00445691	0.0601137	no	no	no	0.00445691
hcp	-1.28989	0.416394	-0.0227039	0.0676831	no	no	no	-0.0227039
hcr	0.0930304	0.998101	0.00535519	0.0601355	no	no	no	0.00535519
hda	0.221686	0.998101	0.0358493	0.0709887	no	no	no	0.0358493
hdeA	-0.0466738	0.998101	-0.000867411	0.0611832	no	no	no	-0.000867411
hdeB	-0.0999204	0.998101	-0.00147321	0.0613376	no	no	no	-0.00147321
hdeD	0.0654325	0.998101	0.00144591	0.0611314	no	no	no	0.00144591
hdfR	0.0367085	0.998101	0.00634046	0.0559969	no	no	no	0.00634046
hdhA	0.0593407	0.998101	0.00314229	0.060277	no	no	no	0.00314229
helD	0.159679	0.998101	0.0188538	0.0621261	no	no	no	0.0188538
hemA	-0.0166727	0.998101	-0.00252827	0.056899	no	no	no	-0.00252827
hemB	0.0751329	0.998101	0.0108583	0.058369	no	no	no	0.0108583
hemC	0.155807	0.998101	0.0326764	0.065335	no	no	no	0.0326764
hemD	0.163421	0.998101	0.0488322	0.0726395	no	no	no	0.0488322
hemE	0.213161	0.998101	0.0472555	0.0770346	no	no	no	0.0472555
hemF	0.0113914	0.998101	0.00238585	0.0553267	no	no	no	0.00238585
hemG	0.0732591	0.998101	0.0328869	0.0526712	no	no	no	0.0328869
hemH	-0.0272206	0.998101	-0.00327951	0.0581283	no	no	no	-0.00327951
hemL	-0.0923194	0.998101	-0.0533444	0.0538538	no	no	no	-0.0533444
hemN	-0.0849445	0.998101	-0.0066003	0.0579751	no	no	no	-0.0066003
hemX	0.144406	0.998101	0.0262012	0.0638312	no	no	no	0.0262012
hemY	0.0837268	0.998101	0.0210165	0.0561364	no	no	no	0.0210165
hepA	0.112825	0.998101	0.00416747	0.0608338	no	no	no	0.00416747
hflB	0.0488504	0.998101	0.0138926	0.0539105	no	no	no	0.0138926
hflC	-0.0336615	0.998101	-0.0091513	0.0533797	no	no	no	-0.0091513
hflD	-0.171482	0.998101	-0.0157402	0.0619046	no	no	no	-0.0157402
hflK	0.00646077	0.998623	0.00134771	0.0552442	no	no	no	0.00134771
hflX	0.0536986	0.998101	0.0135898	0.0562774	no	no	no	0.0135898
hfq	0.00119456	0.998689	0.00269785	0.0532819	no	no	no	0.00269785
hha	0.0195788	0.998101	-0.00242409	0.0556832	no	no	no	-0.00242409
hinT	0.170617	0.998101	0.0343288	0.0670342	no	no	no	0.0343288
hipA	-0.016898	0.998101	-0.0020524	0.0578727	no	no	no	-0.0020524
hipB	0.114939	0.998101	0.0102314	0.0602143	no	no	no	0.0102314
hisA	0.0821966	0.998101	0.00397711	0.0602909	no	no	no	0.00397711
hisB	0.179234	0.998101	0.00986533	0.0609937	no	no	no	0.00986533
hisC	0.603372	0.932066	0.0261956	0.068776	no	no	no	0.0261956
hisD	0.4549	0.968946	0.0311849	0.0711747	no	no	no	0.0311849
hisF	0.187605	0.998101	0.0119133	0.0616665	no	no	no	0.0119133
hisG	0.0822961	0.998101	0.00711668	0.059491	no	no	no	0.00711668
hisH	0.315445	0.998101	0.0130533	0.0624372	no	no	no	0.0130533
hisI	-0.00678308	0.998689	7.29501e-05	0.0597442	no	no	no	7.29501e-05
hisJ	0.0610109	0.998101	-0.00597275	0.0593443	no	no	no	-0.00597275
hisL	-0.103078	0.998101	-0.0018235	0.0612896	no	no	no	-0.0018235
hisM	-0.200626	0.998101	-0.0168529	0.0622867	no	no	no	-0.0168529
hisP	0.16304	0.998101	0.0104783	0.0609863	no	no	no	0.0104783
hisQ	0.0766863	0.998101	0.00752629	0.0592129	no	no	no	0.00752629
hisR	0.382197	0.998101	0.00443145	0.0616629	no	no	no	0.00443145
hisS	0.00485216	0.998101	0.00227287	0.0453115	no	no	no	0.00227287
hlyE	0.101598	0.998101	0.00517115	0.0604855	no	no	no	0.00517115
hmp	-0.685659	0.998101	-0.0138285	0.063473	no	no	no	-0.0138285
hns	0.0904386	0.998101	0.0097228	0.0594006	no	no	no	0.0097228
hofB	-0.0668834	0.998101	-0.00992879	0.0576963	no	no	no	-0.00992879
hofC	-0.177922	0.998101	-0.0385312	0.0691168	no	no	no	-0.0385312
hofM	-0.0281948	0.998101	-0.00267146	0.0589037	no	no	no	-0.00267146
hofN	-0.326838	0.998101	-0.0237159	0.0659795	no	no	no	-0.0237159
hofO	-0.153399	0.998101	-0.00485164	0.0611204	no	no	no	-0.00485164
hofP	-0.112317	0.998101	-0.00383218	0.0609852	no	no	no	-0.00383218
hofQ	-0.232689	0.853524	-0.0906173	0.1132	no	no	no	-0.0906173
hokA	0.13216	0.998101	0.00682701	0.0606693	no	no	no	0.00682701
hokB	0.0364463	0.998101	0.00187127	0.0601123	no	no	no	0.00187127
hokD	-0.141258	0.998101	-0.0294489	0.0631088	no	no	no	-0.0294489
hokE	-0.217504	0.998101	-0.0166521	0.0624882	no	no	no	-0.0166521
holA	-0.101738	0.998101	-0.0454761	0.0578688	no	no	no	-0.0454761
holB	0.0648613	0.998101	0.0208971	0.0536964	no	no	no	0.0208971
holC	-0.0646897	0.998101	-0.00569205	0.0594265	no	no	no	-0.00569205
holD	-0.00437113	0.998689	4.81221e-05	0.0609059	no	no	no	4.81221e-05
holE	-0.345507	0.998101	-0.0209168	0.0649942	no	no	no	-0.0209168
hpf	0.0709714	0.998101	0.0117837	0.052993	no	no	no	0.0117837
hpt	-0.054793	0.998101	-0.00656162	0.0595441	no	no	no	-0.00656162
hrpA	0.126141	0.998101	0.0177163	0.060549	no	no	no	0.0177163
hrpB	-0.00678525	0.998101	-0.00249712	0.0476631	no	no	no	-0.00249712
hscA	0.00644093	0.998101	0.00192982	0.0518893	no	no	no	0.00192982
hscB	0.175181	0.998101	0.0396123	0.0697218	no	no	no	0.0396123
hscC	0.0483102	0.998101	0.00627878	0.0585234	no	no	no	0.00627878
hsdM	-0.0376174	0.998101	-0.00309284	0.0585549	no	no	no	-0.00309284
hsdR	-0.0382679	0.998101	-0.00617321	0.0581201	no	no	no	-0.00617321
hsdS	-0.0244887	0.998101	-0.00126671	0.0585537	no	no	no	-0.00126671
bdm	1.67256	0.00351998	1.47856	0.402022	yes	yes	yes	1.47856
hslO	0.0335097	0.998101	0.00123113	0.0606922	no	no	no	0.00123113
hslR	-0.109541	0.998101	-0.00423607	0.0611069	no	no	no	-0.00423607
hslU	-0.0565838	0.998101	-0.00260507	0.0603818	no	no	no	-0.00260507
hslV	-0.145901	0.998101	-0.00285033	0.0612583	no	no	no	-0.00285033
hspQ	-0.00927195	0.998689	-0.0002441	0.0607526	no	no	no	-0.0002441
hsrA	0.0322617	0.998101	0.00572623	0.0566854	no	no	no	0.00572623
htpG	0.248857	0.998101	0.0134753	0.0621958	no	no	no	0.0134753
htpX	0.0685235	0.998101	0.0130886	0.0572372	no	no	no	0.0130886
htrE	-0.174914	0.998101	-0.0157007	0.0616255	no	no	no	-0.0157007
htrG	-0.241245	0.998101	-0.00258354	0.0615231	no	no	no	-0.00258354
htrL	-0.237189	0.998101	-0.00887512	0.0615518	no	no	no	-0.00887512
hupA	0.104363	0.998101	0.0165541	0.0594654	no	no	no	0.0165541
hupB	0.395183	0.668146	0.088199	0.167297	no	no	no	0.088199
hyaA	0.303679	0.998101	0.00996741	0.0619433	no	no	no	0.00996741
hyaB	0.404987	0.998101	0.0143267	0.0631377	no	no	no	0.0143267
hyaC	0.202576	0.998101	0.0141049	0.0617903	no	no	no	0.0141049
hyaD	0.11039	0.998101	0.00783603	0.0601871	no	no	no	0.00783603
hyaE	-0.0776922	0.998101	-0.00385988	0.0602909	no	no	no	-0.00385988
hyaF	-0.12908	0.998101	-0.0113825	0.060613	no	no	no	-0.0113825
hybA	0.269886	0.998101	0.0080896	0.0616339	no	no	no	0.0080896
hybB	0.620812	0.998101	0.0162125	0.0640984	no	no	no	0.0162125
hybC	0.35389	0.998101	0.024032	0.066393	no	no	no	0.024032
hybD	0.274227	0.998101	0.0205732	0.0642641	no	no	no	0.0205732
hybE	0.463018	0.968946	0.0327697	0.0724642	no	no	no	0.0327697
hybF	0.159473	0.998101	0.00980557	0.0607572	no	no	no	0.00980557
hybG	0.056603	0.998101	0.0067347	0.058419	no	no	no	0.0067347
hybO	0.218877	0.998101	0.0100302	0.061531	no	no	no	0.0100302
hycA	-0.24489	0.998101	-0.00747633	0.061567	no	no	no	-0.00747633
hycB	-0.30587	0.998101	-0.00823954	0.0617172	no	no	no	-0.00823954
hycC	-0.45887	0.668339	-0.0628732	0.110377	no	no	no	-0.0628732
hycD	-0.210133	0.998101	-0.0118866	0.0616052	no	no	no	-0.0118866
hycE	0.16154	0.998101	0.0134612	0.0611756	no	no	no	0.0134612
hycF	0.29425	0.998101	0.0187817	0.0637448	no	no	no	0.0187817
hycG	-0.196232	0.998101	-0.0404279	0.0719026	no	no	no	-0.0404279
hycH	0.240703	0.998101	0.0374171	0.0717454	no	no	no	0.0374171
hycI	-0.00268623	0.998689	-0.000245542	0.0583715	no	no	no	-0.000245542
hydN	-0.0325318	0.998101	-0.000573882	0.0591656	no	no	no	-0.000573882
hyfA	0.255415	0.998101	0.00841002	0.0616046	no	no	no	0.00841002
hyfB	-0.21819	0.998101	-0.0288502	0.0665362	no	no	no	-0.0288502
hyfC	0.113128	0.998101	0.00773924	0.0602943	no	no	no	0.00773924
hyfD	-0.136522	0.998101	-0.0126006	0.0605974	no	no	no	-0.0126006
hyfE	-0.00640263	0.998689	-0.000447693	0.0605016	no	no	no	-0.000447693
hyfF	-0.0208939	0.998101	-0.00314073	0.0567563	no	no	no	-0.00314073
hyfG	-0.0443174	0.998101	-0.00489171	0.0584797	no	no	no	-0.00489171
hyfH	0.124367	0.998101	0.010518	0.0599565	no	no	no	0.010518
hyfI	-0.194628	0.998101	-0.0234017	0.06386	no	no	no	-0.0234017
hyfJ	-0.280899	0.998101	-0.0128471	0.0622464	no	no	no	-0.0128471
hyfR	-0.0607222	0.998101	-0.0150174	0.0555011	no	no	no	-0.0150174
hyi	-0.19652	0.998101	-0.00406675	0.0613342	no	no	no	-0.00406675
hypA	-0.436599	0.998101	-0.0312711	0.0711997	no	no	no	-0.0312711
hypB	0.359307	0.998101	0.017283	0.0637933	no	no	no	0.017283
hypC	0.272444	0.998101	0.0096647	0.0617813	no	no	no	0.0096647
hypD	0.339809	0.998101	0.0250017	0.0662996	no	no	no	0.0250017
hypE	0.251024	0.998101	0.0218475	0.0644257	no	no	no	0.0218475
hypF	-0.0676377	0.998101	-0.0156502	0.0554437	no	no	no	-0.0156502
hyuA	-0.140848	0.998101	-0.0351679	0.0655603	no	no	no	-0.0351679
iaaA	0.0437209	0.998101	0.00425482	0.0595992	no	no	no	0.00425482
iadA	0.00617187	0.998689	0.00196463	0.056903	no	no	no	0.00196463
iap	0.0441058	0.998101	0.00587217	0.0578824	no	no	no	0.00587217
ibpA	-0.143671	0.998101	-0.00114171	0.0615419	no	no	no	-0.00114171
ibpB	-0.240016	0.998101	-0.00252562	0.06153	no	no	no	-0.00252562
icd	0.266217	0.998101	0.00959403	0.061747	no	no	no	0.00959403
iclR	-0.247507	0.998101	-0.0578115	0.088838	no	no	no	-0.0578115
idi	-0.150758	0.998101	-0.0274221	0.0636516	no	no	no	-0.0274221
idnD	0.32024	0.998101	0.0106627	0.062095	no	no	no	0.0106627
idnK	0.381215	0.998101	0.0296302	0.0696674	no	no	no	0.0296302
idnO	0.107019	0.998101	0.0104856	0.0597277	no	no	no	0.0104856
idnR	0.0292913	0.998101	0.00453151	0.0570585	no	no	no	0.00453151
idnT	0.0341659	0.998101	0.00817037	0.0530246	no	no	no	0.00817037
ihfA	0.213511	0.917149	0.0885371	0.105611	no	no	no	0.0885371
ihfB	-0.114831	0.998101	-0.0185714	0.0600306	no	no	no	-0.0185714
ileS	0.193339	0.998101	0.0460633	0.0745825	no	no	no	0.0460633
ileT	-0.969434	0.998101	-0.00674642	0.0620987	no	no	no	-0.00674642
ileU	-0.0981827	0.998101	-0.000233311	0.0617008	no	no	no	-0.000233311
ileV	1.97258	0.998101	0.00319181	0.0618693	no	no	no	0.00319181
ileX	0.0788659	0.998101	0.000327943	0.0616656	no	no	no	0.000327943
ileY	-0.930816	0.998101	-0.0100183	0.0626502	no	no	no	-0.0100183
ilvA	0.160535	0.998101	0.0361826	0.067052	no	no	no	0.0361826
ilvB	-0.0215017	0.998101	0.000358415	0.056786	no	no	no	0.000358415
ilvC	0.294594	0.998101	0.0112963	0.0621407	no	no	no	0.0112963
ilvD	0.203223	0.998101	0.0339478	0.068806	no	no	no	0.0339478
ilvE	0.242498	0.998101	0.0234863	0.0647907	no	no	no	0.0234863
ilvH	0.0987148	0.998101	0.00879923	0.0598169	no	no	no	0.00879923
ilvI	0.0443813	0.998101	0.0117109	0.055263	no	no	no	0.0117109
ilvL	-0.260407	0.998101	-0.0125037	0.0620847	no	no	no	-0.0125037
ilvM	0.0786043	0.998101	0.00551809	0.0598827	no	no	no	0.00551809
ilvN	0.114482	0.998101	0.0121013	0.0601322	no	no	no	0.0121013
ilvY	-0.026628	0.998101	-0.00450603	0.0571455	no	no	no	-0.00450603
imp	-0.0140183	0.998101	-0.00455258	0.0508194	no	no	no	-0.00455258
inaA	-0.220026	0.998101	-0.0366837	0.0706225	no	no	no	-0.0366837
infA	-0.291776	0.998101	-0.0109033	0.061602	no	no	no	-0.0109033
infB	0.458306	0.5527	0.0910659	0.197656	no	no	no	0.0910659
infC	-0.261312	0.998101	-0.0276589	0.0669812	no	no	no	-0.0276589
insA	0.0961248	0.998101	0.014214	0.059098	no	no	no	0.014214
insB	-0.221898	0.998101	-0.00947183	0.0615774	no	no	no	-0.00947183
insC	-0.236019	0.998101	-0.0289533	0.0670117	no	no	no	-0.0289533
insD	0.104716	0.998101	0.0206822	0.0592649	no	no	no	0.0206822
insE	0.262082	0.998101	0.0256193	0.0660536	no	no	no	0.0256193
insF	0.164231	0.998101	0.0278616	0.0646171	no	no	no	0.0278616
insG	0.0147669	0.998101	-0.000941766	0.0519876	no	no	no	-0.000941766
insH	-0.138919	0.998101	-0.0169646	0.0609294	no	no	no	-0.0169646
insI	0.0965507	0.998101	0.03399	0.0585083	no	no	no	0.03399
insJ	0.0298635	0.998101	0.00108371	0.0606624	no	no	no	0.00108371
insK	0.115417	0.998101	0.00437816	0.0609277	no	no	no	0.00437816
insL	-0.0979473	0.998101	-0.0147079	0.0596833	no	no	no	-0.0147079
intA	0.118192	0.998101	0.0133387	0.0592444	no	no	no	0.0133387
intD	0.016982	0.998101	0.00512342	0.0518943	no	no	no	0.00512342
intR	-0.582085	0.642982	-0.0473917	0.088473	no	no	no	-0.0473917
intS	-0.0804429	0.998101	-0.00939397	0.0590197	no	no	no	-0.00939397
intZ	-0.00763387	0.998101	0.00171951	0.0530099	no	no	no	0.00171951
ipk	-0.309075	0.998101	-0.0285171	0.0681739	no	no	no	-0.0285171
iraD	0.00397053	0.998689	0.000542678	0.0575779	no	no	no	0.000542678
iraP	-0.265395	0.998101	-0.0196438	0.0638529	no	no	no	-0.0196438
iscA	0.322615	0.508425	0.193421	0.164788	no	no	no	0.193421
iscR	0.0309317	0.998101	0.00555108	0.0567048	no	no	no	0.00555108
iscS	0.281317	0.998101	0.0270912	0.0669029	no	no	no	0.0270912
iscU	0.000810121	0.998957	0.000154807	0.0564164	no	no	no	0.000154807
iscX	0.00891533	0.998101	0.00149335	0.0558314	no	no	no	0.00149335
ispA	-0.0498375	0.998101	-0.0247507	0.0473309	no	no	no	-0.0247507
ispB	-0.216323	0.493988	-0.146057	0.0892868	no	no	no	-0.146057
ispD	0.0648306	0.998101	0.00768276	0.0590208	no	no	no	0.00768276
ispF	-0.0448046	0.998101	-0.00763357	0.0576888	no	no	no	-0.00763357
ispG	0.105058	0.998101	0.0335815	0.0601308	no	no	no	0.0335815
ispH	0.0340983	0.998101	0.0134987	0.0501246	no	no	no	0.0134987
ispU	0.00793532	0.998689	0.0069922	0.0585953	no	no	no	0.0069922
isrA	0.133508	0.998101	0.0039928	0.0610277	no	no	no	0.0039928
isrB	0.190821	0.998101	0.0139276	0.0620279	no	no	no	0.0139276
isrC	-0.253132	0.998101	-0.020966	0.064091	no	no	no	-0.020966
istR	-0.388425	0.998101	-0.0118127	0.0625846	no	no	no	-0.0118127
ivbL	-0.524103	0.689488	-0.0476644	0.0879793	no	no	no	-0.0476644
ypeC	1.42423	1.85887e-31	1.40459	0.116583	yes	yes	yes	1.40459
katE	0.375893	0.738063	0.0733493	0.124992	no	no	no	0.0733493
katG	0.420622	0.998101	0.0202813	0.0651531	no	no	no	0.0202813
kbaY	-0.191154	0.998101	-0.0159102	0.0621114	no	no	no	-0.0159102
kbaZ	0.127456	0.998101	0.00862971	0.0605995	no	no	no	0.00862971
kbl	0.401209	0.932066	0.0409698	0.0786879	no	no	no	0.0409698
kch	-0.164067	0.998101	-0.0263124	0.0626122	no	no	no	-0.0263124
kdgK	-0.171071	0.998101	-0.0272809	0.064705	no	no	no	-0.0272809
kdgR	0.0725112	0.998101	0.0136601	0.057478	no	no	no	0.0136601
kdgT	-0.0733416	0.998101	-0.0127535	0.0574397	no	no	no	-0.0127535
kdpA	-0.232193	0.998101	-0.0169009	0.0627308	no	no	no	-0.0169009
kdpB	-0.135455	0.998101	-0.0187295	0.0610528	no	no	no	-0.0187295
kdpC	-0.283885	0.998101	-0.0283045	0.0677762	no	no	no	-0.0283045
kdpD	-0.129056	0.998101	-0.0152896	0.0598123	no	no	no	-0.0152896
kdpE	0.0322193	0.998101	0.00348191	0.0583557	no	no	no	0.00348191
kdpF	0.135647	0.998101	0.000510648	0.0616795	no	no	no	0.000510648
kdsA	-0.0127225	0.998101	0.000766491	0.0543962	no	no	no	0.000766491
kdsB	0.082941	0.998101	0.0229092	0.0571505	no	no	no	0.0229092
kdsC	0.0464708	0.998101	0.0186415	0.0502904	no	no	no	0.0186415
kdsD	-0.127331	0.968946	-0.0884529	0.0667035	no	no	no	-0.0884529
kduD	0.0607102	0.998101	0.0126281	0.0581923	no	no	no	0.0126281
kduI	0.0579913	0.998101	0.00819351	0.0580208	no	no	no	0.00819351
kefA	-0.0850964	0.998101	-0.0156303	0.0581873	no	no	no	-0.0156303
kefB	0.035127	0.998101	0.00322225	0.059288	no	no	no	0.00322225
kefC	0.00975028	0.998101	0.00264497	0.0555921	no	no	no	0.00264497
kefF	0.0292353	0.998101	0.00546276	0.0562949	no	no	no	0.00546276
kefG	-0.173778	0.998101	-0.0224469	0.0625654	no	no	no	-0.0224469
kgtP	-0.0373621	0.998101	-0.00247475	0.0597411	no	no	no	-0.00247475
kil	-0.41145	0.998101	-0.00407256	0.0616737	no	no	no	-0.00407256
kptA	0.103992	0.998101	0.0132297	0.0592036	no	no	no	0.0132297
ksgA	-0.0648952	0.998101	-0.0120057	0.0571495	no	no	no	-0.0120057
lamB	0.0642374	0.998101	0.000997001	0.0613742	no	no	no	0.000997001
lar	-0.641111	0.998101	-0.00955716	0.0624111	no	no	no	-0.00955716
ldcA	-0.129718	0.998101	-0.0415602	0.0651398	no	no	no	-0.0415602
ldcC	0.0903025	0.998101	0.0324235	0.057867	no	no	no	0.0324235
ldhA	0.621379	0.0754507	0.490613	0.208015	no	no	no	0.490613
ldrA	0.272817	0.998101	0.0446107	0.0777957	no	no	no	0.0446107
ldrB	0.0364901	0.998101	0.00108738	0.059594	no	no	no	0.00108738
ldrC	-0.169802	0.998101	-0.00969212	0.0608443	no	no	no	-0.00969212
ldrD	-0.00881279	0.998101	-0.00271175	0.0571962	no	no	no	-0.00271175
lepA	-0.0298818	0.998101	-0.00182991	0.0598572	no	no	no	-0.00182991
lepB	-0.0210646	0.998101	-0.00220953	0.0584582	no	no	no	-0.00220953
leuA	0.166283	0.998101	0.0186924	0.0619463	no	no	no	0.0186924
leuB	0.30875	0.998101	0.0233217	0.0656227	no	no	no	0.0233217
leuC	0.109654	0.998101	0.0101459	0.0601388	no	no	no	0.0101459
leuD	0.0494891	0.998101	0.00658684	0.0578074	no	no	no	0.00658684
leuE	-0.036942	0.998101	-0.000802888	0.0608801	no	no	no	-0.000802888
leuL	0.0438594	0.998101	0.000634011	0.0613524	no	no	no	0.000634011
leuO	0.123813	0.998101	0.0135918	0.0602672	no	no	no	0.0135918
leuP	0.691186	0.756282	0.030096	0.0716423	no	no	no	0.030096
leuQ	-0.328079	0.998101	-0.00375431	0.0616089	no	no	no	-0.00375431
leuS	0.0332525	0.998101	0.00717208	0.0552287	no	no	no	0.00717208
leuT	0.312264	0.998101	0.00414386	0.0615783	no	no	no	0.00414386
leuU	0.38463	0.998101	0.00953011	0.0620742	no	no	no	0.00953011
leuV	0.875569	0.998101	0.0108787	0.0628222	no	no	no	0.0108787
leuW	0.272219	0.998101	0.00317397	0.0615448	no	no	no	0.00317397
leuX	-0.323038	0.998101	-0.00630719	0.0616457	no	no	no	-0.00630719
leuZ	-0.750664	0.769933	-0.0261575	0.0690476	no	no	no	-0.0261575
lexA	-0.0470789	0.998101	-0.00872129	0.0564743	no	no	no	-0.00872129
lgt	-0.0442123	0.998101	-0.0116318	0.0546371	no	no	no	-0.0116318
lhr	-0.111079	0.998101	-0.0289928	0.0604255	no	no	no	-0.0289928
ligA	-0.0334786	0.998101	-0.0107124	0.052221	no	no	no	-0.0107124
ligB	-0.125347	0.998101	-0.0451023	0.0650664	no	no	no	-0.0451023
ligT	-0.0835034	0.998101	-0.0186756	0.0579306	no	no	no	-0.0186756
lipA	0.115056	0.998101	0.00840304	0.0602805	no	no	no	0.00840304
lipB	-0.343344	0.998101	-0.0121162	0.0623963	no	no	no	-0.0121162
livF	-0.067798	0.998101	-0.00658007	0.0591304	no	no	no	-0.00658007
livG	-0.0137239	0.998101	-0.00182404	0.0575654	no	no	no	-0.00182404
livH	-0.205448	0.998101	-0.0131031	0.0618186	no	no	no	-0.0131031
livJ	0.0278207	0.998101	0.00399439	0.0568123	no	no	no	0.00399439
livK	-0.0548582	0.998101	-0.0103406	0.0566888	no	no	no	-0.0103406
livM	0.068558	0.998101	0.0121668	0.0575545	no	no	no	0.0121668
lldD	0.286683	0.998101	0.00205355	0.0615739	no	no	no	0.00205355
lldP	0.361579	0.998101	0.0103826	0.0622834	no	no	no	0.0103826
lldR	0.23708	0.998101	0.00570302	0.0613991	no	no	no	0.00570302
lnt	-0.164119	0.998101	-0.019078	0.0619896	no	no	no	-0.019078
lolA	0.214257	0.607396	0.140216	0.09844	no	no	no	0.140216
lolB	0.0616243	0.998101	0.0162805	0.0565935	no	no	no	0.0162805
lolC	-0.274261	0.998101	-0.0135541	0.0621762	no	no	no	-0.0135541
lolD	-0.0576427	0.998101	-0.00937744	0.0576398	no	no	no	-0.00937744
lolE	-0.062096	0.998101	-0.0158501	0.0554978	no	no	no	-0.0158501
lon	0.127273	0.998101	0.0194916	0.0620543	no	no	no	0.0194916
lpd	0.339976	0.998101	0.0192357	0.0643336	no	no	no	0.0192357
lplA	0.0861789	0.998101	0.00250172	0.0573688	no	no	no	0.00250172
lplT	0.137129	0.998101	0.0222459	0.0616261	no	no	no	0.0222459
lpp	0.631367	0.416394	0.371255	0.374002	no	no	no	0.371255
lptA	-0.0104253	0.998101	-0.00269948	0.054563	no	no	no	-0.00269948
lptB	0.140228	0.998101	0.0607234	0.0718311	no	no	no	0.0607234
lpxA	0.129305	0.998101	0.013202	0.0604426	no	no	no	0.013202
lpxB	-0.013802	0.998101	-0.0026392	0.0555472	no	no	no	-0.0026392
lpxC	0.291036	0.496279	0.186444	0.136432	no	no	no	0.186444
lpxD	-0.0648358	0.998101	0.00328564	0.0550706	no	no	no	0.00328564
lpxH	0.00254254	0.998689	-0.00076779	0.0593005	no	no	no	-0.00076779
lpxK	0.103336	0.998101	0.0142924	0.0609343	no	no	no	0.0142924
lpxL	-0.0748889	0.998101	-0.0217734	0.0559709	no	no	no	-0.0217734
lpxM	-0.0167264	0.998101	-0.00276553	0.0520947	no	no	no	-0.00276553
lpxP	0.0605548	0.998101	0.00515381	0.0590599	no	no	no	0.00515381
lpxT	-0.185318	0.998101	-0.0136328	0.061456	no	no	no	-0.0136328
lrhA	0.0188756	0.998101	0.00283803	0.0587042	no	no	no	0.00283803
lrp	0.0612862	0.998101	0.00851113	0.0574796	no	no	no	0.00851113
lspA	0.42178	0.327268	0.286641	0.185583	no	no	no	0.286641
lsrA	0.218101	0.998101	0.0131607	0.0619396	no	no	no	0.0131607
lsrB	-0.0432336	0.998101	-0.0028132	0.0601532	no	no	no	-0.0028132
lsrC	0.19327	0.998101	0.0121795	0.0615078	no	no	no	0.0121795
lsrD	0.223473	0.998101	0.015957	0.0624197	no	no	no	0.015957
lsrF	0.379034	0.998101	0.0110494	0.0623703	no	no	no	0.0110494
lsrG	0.0982782	0.998101	0.003932	0.0605057	no	no	no	0.003932
lsrK	0.234832	0.998101	0.0421151	0.0747963	no	no	no	0.0421151
lsrR	0.0961826	0.998101	0.00823912	0.0598426	no	no	no	0.00823912
ltaE	0.12527	0.998101	0.0184766	0.0606942	no	no	no	0.0184766
luxS	0.208752	0.998101	0.054812	0.0820455	no	no	no	0.054812
lysA	0.140351	0.998101	0.0170146	0.0610904	no	no	no	0.0170146
lysC	0.304165	0.998101	0.0281787	0.0680657	no	no	no	0.0281787
lysP	0.0622919	0.998101	0.00478179	0.0596301	no	no	no	0.00478179
lysQ	0.040357	0.998101	0.000428113	0.0614022	no	no	no	0.000428113
lysR	0.180902	0.998101	0.0237766	0.0637558	no	no	no	0.0237766
lysS	0.00980835	0.998101	0.00131541	0.0576086	no	no	no	0.00131541
lysT	-0.37845	0.998101	-0.00665735	0.0617688	no	no	no	-0.00665735
lysU	0.243083	0.998101	0.00642449	0.0614598	no	no	no	0.00642449
lysV	0.397427	0.998101	0.0176608	0.0641328	no	no	no	0.0176608
lysW	-0.236153	0.998101	-0.00949043	0.0615775	no	no	no	-0.00949043
lysY	0.0470818	0.998101	0.000686982	0.0613439	no	no	no	0.000686982
lysZ	0.00378904	0.998957	6.44922e-05	0.0613922	no	no	no	6.44922e-05
lyx	-0.237565	0.998101	-0.0371088	0.0714874	no	no	no	-0.0371088
maa	0.0499851	0.998101	0.00115351	0.0600778	no	no	no	0.00115351
macA	0.00885644	0.998623	0.00149799	0.0586706	no	no	no	0.00149799
macB	-0.161743	0.998101	-0.0340832	0.0662871	no	no	no	-0.0340832
maeA	0.166686	0.998101	0.0117762	0.061133	no	no	no	0.0117762
maeB	0.465828	0.998101	0.0117267	0.0626526	no	no	no	0.0117267
mak	0.379141	0.998101	0.0413422	0.0790095	no	no	no	0.0413422
malE	0.0984473	0.998101	0.00127936	0.0614339	no	no	no	0.00127936
malF	0.0340237	0.998101	0.000639432	0.0613017	no	no	no	0.000639432
malG	0.0480939	0.998101	0.000868432	0.0612994	no	no	no	0.000868432
malI	0.273606	0.998101	0.0196198	0.0640008	no	no	no	0.0196198
malK	-0.129364	0.998101	-0.00153822	0.0614139	no	no	no	-0.00153822
malM	-0.0616916	0.998101	-0.000513238	0.0614737	no	no	no	-0.000513238
malP	0.376899	0.998101	0.0112175	0.0623586	no	no	no	0.0112175
malQ	0.411506	0.998101	0.016971	0.0639121	no	no	no	0.016971
malS	-0.165493	0.998101	-0.018331	0.061852	no	no	no	-0.018331
malT	0.139425	0.998101	0.0228553	0.0618126	no	no	no	0.0228553
malX	0.175118	0.998101	0.0137548	0.0616902	no	no	no	0.0137548
malY	0.267825	0.998101	0.029454	0.0678629	no	no	no	0.029454
malZ	0.042729	0.998101	0.00724681	0.0561507	no	no	no	0.00724681
manA	0.270351	0.998101	0.019824	0.0639492	no	no	no	0.019824
manX	-0.0650633	0.998101	-0.00375247	0.0601069	no	no	no	-0.00375247
manY	0.106789	0.998101	0.00446083	0.0607263	no	no	no	0.00446083
manZ	0.0162048	0.998623	0.000659678	0.0606429	no	no	no	0.000659678
maoC	-0.0589883	0.998101	-0.00328616	0.0602484	no	no	no	-0.00328616
map	0.0446243	0.998101	0.0160465	0.0552295	no	no	no	0.0160465
marA	-0.157692	0.998101	-0.0172106	0.0613314	no	no	no	-0.0172106
marB	0.507958	0.679303	0.0525715	0.0945427	no	no	no	0.0525715
marC	0.0849115	0.998101	0.0222424	0.0578763	no	no	no	0.0222424
marR	0.0550449	0.998101	0.00326928	0.0592402	no	no	no	0.00326928
mazG	-0.308814	0.739739	-0.0997947	0.160093	no	no	no	-0.0997947
mcrB	-0.149872	0.998101	-0.0237022	0.0624406	no	no	no	-0.0237022
mcrC	-0.171844	0.998101	-0.0085601	0.0610608	no	no	no	-0.0085601
mdaB	0.106826	0.998101	0.0169244	0.0598035	no	no	no	0.0169244
mdh	0.154517	0.998101	0.00578528	0.0610238	no	no	no	0.00578528
mdlA	0.102878	0.998101	0.0214982	0.0596344	no	no	no	0.0214982
mdlB	-0.0757773	0.998101	-0.0146922	0.0575221	no	no	no	-0.0146922
mdoB	-0.192935	0.998101	-0.0148714	0.0618295	no	no	no	-0.0148714
mdoC	-0.140286	0.998101	-0.00156036	0.0614359	no	no	no	-0.00156036
mdoD	0.0344252	0.998101	0.0076891	0.0555309	no	no	no	0.0076891
mdoG	0.00948296	0.998623	0.0013068	0.0582736	no	no	no	0.0013068
mdoH	-0.0577508	0.998101	-0.0301355	0.0578214	no	no	no	-0.0301355
mdtA	0.280422	0.771132	0.104651	0.149731	no	no	no	0.104651
mdtB	0.0154666	0.998101	0.0036951	0.0555556	no	no	no	0.0036951
mdtC	0.0941506	0.998101	0.0325361	0.0594201	no	no	no	0.0325361
mdtD	-0.0487167	0.998101	-0.0057498	0.0585022	no	no	no	-0.0057498
mdtE	0.076912	0.998101	0.0104978	0.0585177	no	no	no	0.0104978
mdtF	-0.0768699	0.998101	-0.024937	0.0557016	no	no	no	-0.024937
mdtG	-0.14452	0.998101	-0.0253496	0.0625519	no	no	no	-0.0253496
mdtH	0.298777	0.998101	0.0125369	0.0623175	no	no	no	0.0125369
mdtI	-0.0971615	0.998101	-0.000872641	0.0608181	no	no	no	-0.000872641
mdtJ	0.384971	0.998101	0.0138026	0.0629227	no	no	no	0.0138026
mdtK	0.0738289	0.998101	0.00849898	0.0589074	no	no	no	0.00849898
mdtL	-0.190736	0.998101	-0.0169574	0.0621435	no	no	no	-0.0169574
mdtM	-0.0621393	0.998101	-0.0201009	0.0539263	no	no	no	-0.0201009
mdtN	0.00473243	0.998689	0.00060654	0.0585272	no	no	no	0.00060654
mdtO	0.00917251	0.998101	0.00276336	0.0527946	no	no	no	0.00276336
mdtP	-0.0349149	0.998101	-0.00448324	0.0578581	no	no	no	-0.00448324
melA	-0.0207048	0.998101	-0.00196704	0.0585902	no	no	no	-0.00196704
melB	-0.0521013	0.998101	-0.0168437	0.0529956	no	no	no	-0.0168437
melR	0.0587953	0.998101	0.00416666	0.0597765	no	no	no	0.00416666
menA	0.0370995	0.998101	0.00584487	0.0579441	no	no	no	0.00584487
menB	0.185563	0.998101	0.0316528	0.0659984	no	no	no	0.0316528
menC	0.214748	0.998101	0.0554612	0.0855821	no	no	no	0.0554612
menD	-0.158176	0.998101	-0.0151785	0.0613613	no	no	no	-0.0151785
menE	0.249806	0.998101	0.0494253	0.0813598	no	no	no	0.0494253
menF	-0.204453	0.998101	-0.00446784	0.060917	no	no	no	-0.00446784
mepA	-0.14153	0.998101	-0.0284158	0.0630952	no	no	no	-0.0284158
metA	0.0458328	0.998101	0.00953718	0.055893	no	no	no	0.00953718
metB	-0.0269735	0.998101	-0.00464108	0.0563925	no	no	no	-0.00464108
metC	-0.0491736	0.998101	-0.0115541	0.0571591	no	no	no	-0.0115541
metE	-0.0171575	0.998101	-0.00451421	0.0530711	no	no	no	-0.00451421
metF	0.0993515	0.998101	0.010777	0.0597616	no	no	no	0.010777
metG	-0.165052	0.998101	-0.0153214	0.0614226	no	no	no	-0.0153214
metH	0.183964	0.998101	0.0155797	0.0618235	no	no	no	0.0155797
metI	0.0729601	0.998101	0.0118787	0.0578427	no	no	no	0.0118787
metJ	-0.0984863	0.998101	-0.00851575	0.0598297	no	no	no	-0.00851575
metK	-0.193159	0.998101	-0.0121038	0.0603525	no	no	no	-0.0121038
metL	0.029364	0.998101	0.0105155	0.0521574	no	no	no	0.0105155
metN	0.0114662	0.998101	0.00284943	0.0574539	no	no	no	0.00284943
metQ	0.0109569	0.998101	0.003735	0.0526022	no	no	no	0.003735
metR	-0.0500455	0.998101	-0.00647446	0.0581536	no	no	no	-0.00647446
metT	-0.321811	0.998101	-0.0185827	0.0639491	no	no	no	-0.0185827
metU	-0.0648543	0.998101	-0.000293302	0.061462	no	no	no	-0.000293302
metV	-0.19031	0.998101	-0.0121602	0.0615166	no	no	no	-0.0121602
metW	0.175139	0.998101	0.0043053	0.0612372	no	no	no	0.0043053
metY	0.178629	0.998101	0.00724236	0.0611249	no	no	no	0.00724236
metZ	-0.375893	0.998101	-0.0157736	0.0634146	no	no	no	-0.0157736
mfd	0.0874079	0.998101	0.00731024	0.0597502	no	no	no	0.00731024
mglA	0.253275	0.998101	0.00615418	0.0615358	no	no	no	0.00615418
mglB	0.384565	0.998101	0.0068714	0.0618062	no	no	no	0.0068714
mglC	0.511668	0.998101	0.0125727	0.062922	no	no	no	0.0125727
mgrB	-0.502303	0.508132	-0.0848579	0.179582	no	no	no	-0.0848579
mgsA	0.286401	0.998101	0.0153146	0.0628397	no	no	no	0.0153146
mgtA	-0.145139	0.998101	-0.0113944	0.0607481	no	no	no	-0.0113944
mhpD	-0.264345	0.998101	-0.0137872	0.0623311	no	no	no	-0.0137872
mhpE	0.0711995	0.998101	0.00454897	0.0600632	no	no	no	0.00454897
mhpF	0.0151125	0.998101	0.00090961	0.0598697	no	no	no	0.00090961
mhpT	0.0446631	0.998101	0.00438983	0.0588884	no	no	no	0.00438983
miaA	0.0806947	0.998101	0.0215663	0.0569449	no	no	no	0.0215663
miaB	0.00468901	0.998689	0.000292622	0.0598891	no	no	no	0.000292622
micA	-0.135167	0.998101	-0.0085278	0.0607835	no	no	no	-0.0085278
micC	1.87316	0.998101	0.00274415	0.0618306	no	no	no	0.00274415
micF	0.467539	0.998101	0.0304511	0.0708621	no	no	no	0.0304511
minC	-0.167019	0.968946	-0.0836328	0.0852548	no	no	no	-0.0836328
minD	0.0932207	0.998101	0.0289732	0.0592339	no	no	no	0.0289732
minE	0.0529287	0.998101	0.0132084	0.0564671	no	no	no	0.0132084
mioC	-0.250519	0.998101	-0.00622589	0.0614654	no	no	no	-0.00622589
mipA	-0.162396	0.998101	-0.0176878	0.0617001	no	no	no	-0.0176878
mlrA	-0.0368608	0.998101	-0.00123363	0.0586913	no	no	no	-0.00123363
mltA	0.0150269	0.998101	0.00150522	0.0587047	no	no	no	0.00150522
mltB	0.109077	0.998101	0.0136442	0.0597502	no	no	no	0.0136442
mltC	-0.0854777	0.998101	-0.00981826	0.0591353	no	no	no	-0.00981826
mltD	-0.235747	0.998101	-0.0136561	0.0625675	no	no	no	-0.0136561
mngA	-0.119004	0.998101	-0.0095634	0.0602665	no	no	no	-0.0095634
mngB	-0.0855603	0.998101	-0.0280905	0.0570574	no	no	no	-0.0280905
mngR	-0.181433	0.998101	-0.0549611	0.0779448	no	no	no	-0.0549611
mnmA	-0.0840612	0.998101	-0.00374166	0.0605456	no	no	no	-0.00374166
mnmC	-0.156764	0.998101	-0.0377834	0.0666865	no	no	no	-0.0377834
mnmG	0.103884	0.998101	0.0137688	0.0595242	no	no	no	0.0137688
mntH	0.104603	0.998101	0.0105748	0.0601894	no	no	no	0.0105748
mntR	-0.0864624	0.998101	-0.0205487	0.0576821	no	no	no	-0.0205487
moaA	-0.15745	0.998101	-0.0063718	0.0609775	no	no	no	-0.0063718
moaB	0.27791	0.998101	0.0275375	0.0675025	no	no	no	0.0275375
moaC	-0.00680819	0.998689	-0.000557667	0.0588597	no	no	no	-0.000557667
moaD	-0.176465	0.998101	-0.0108174	0.0612077	no	no	no	-0.0108174
moaE	-0.170666	0.998101	-0.0113452	0.0610409	no	no	no	-0.0113452
mobA	0.0399276	0.998101	0.00714215	0.0568154	no	no	no	0.00714215
mobB	0.0712283	0.998101	0.00843485	0.058669	no	no	no	0.00843485
modA	0.0998971	0.998101	0.0100465	0.0597023	no	no	no	0.0100465
modB	0.138759	0.998101	0.023304	0.0633991	no	no	no	0.023304
modC	0.146909	0.998101	0.0344471	0.0651992	no	no	no	0.0344471
modE	0.088986	0.998101	0.0257726	0.0575931	no	no	no	0.0257726
modF	0.126569	0.998101	0.0294049	0.0597382	no	no	no	0.0294049
moeA	0.250828	0.998101	0.0545045	0.0860367	no	no	no	0.0545045
moeB	0.33316	0.508425	0.196233	0.17426	no	no	no	0.196233
mogA	0.0360807	0.998101	0.0152749	0.0484957	no	no	no	0.0152749
mokB	0.00745824	0.998689	5.01675e-05	0.0615572	no	no	no	5.01675e-05
mokC	0.687083	0.739739	0.0321447	0.0731098	no	no	no	0.0321447
motA	-0.211481	0.998101	-0.018028	0.062733	no	no	no	-0.018028
motB	-0.127437	0.998101	-0.00815858	0.060445	no	no	no	-0.00815858
mpaA	0.179799	0.998101	0.0238782	0.0635536	no	no	no	0.0238782
mpl	0.0248918	0.998101	0.0110174	0.0481071	no	no	no	0.0110174
mppA	-0.0561634	0.998101	-0.00428205	0.0595519	no	no	no	-0.00428205
mprA	-0.153783	0.998101	-0.0226473	0.0623733	no	no	no	-0.0226473
mqo	0.02382	0.998101	0.00286912	0.0599237	no	no	no	0.00286912
mqsR	-0.246823	0.998101	-0.0538053	0.0845774	no	no	no	-0.0538053
mraW	0.180462	0.853593	0.094407	0.0888649	no	no	no	0.094407
mraY	0.298743	0.869701	0.0776642	0.123308	no	no	no	0.0776642
mraZ	-0.084165	0.998101	-0.0357458	0.0529274	no	no	no	-0.0357458
mrcA	-0.119125	0.998101	-0.0149249	0.061856	no	no	no	-0.0149249
mrcB	-0.0164741	0.998101	-0.00740429	0.0461125	no	no	no	-0.00740429
mrdA	-0.210012	0.998101	-0.0152226	0.0616817	no	no	no	-0.0152226
mrdB	-0.196529	0.998101	-0.0271722	0.0651971	no	no	no	-0.0271722
mreB	0.0336202	0.998101	0.00275307	0.059319	no	no	no	0.00275307
mreC	-0.0530203	0.998101	-0.00260933	0.0603027	no	no	no	-0.00260933
mreD	-0.328093	0.998101	-0.0162607	0.0631267	no	no	no	-0.0162607
mrp	-0.143472	0.998101	-0.0401439	0.066654	no	no	no	-0.0401439
mrr	0.119447	0.998101	0.00979783	0.0602744	no	no	no	0.00979783
msbA	-0.012946	0.998623	0.00217688	0.0602295	no	no	no	0.00217688
mscL	0.0920453	0.998101	0.0146095	0.0577909	no	no	no	0.0146095
mscS	0.0349907	0.998101	0.00553118	0.0570172	no	no	no	0.00553118
msrA	0.120406	0.998101	0.0149629	0.0602151	no	no	no	0.0149629
msrB	0.195789	0.998101	0.01506	0.0620752	no	no	no	0.01506
msyB	-0.188149	0.998101	-0.0213169	0.0632849	no	no	no	-0.0213169
mtfA	-0.0334598	0.998101	-0.00123626	0.0605773	no	no	no	-0.00123626
mtgA	0.237421	0.739739	0.120763	0.124295	no	no	no	0.120763
mtlA	0.27073	0.998101	0.0455058	0.0799876	no	no	no	0.0455058
mtlD	0.324462	0.998101	0.0284027	0.0683267	no	no	no	0.0284027
mtlR	0.196996	0.998101	0.0317941	0.0671711	no	no	no	0.0317941
mtn	0.0114857	0.998101	0.00488411	0.0542015	no	no	no	0.00488411
mtr	-0.0243796	0.998101	-0.00734282	0.050361	no	no	no	-0.00734282
mug	0.130408	0.998101	0.00938789	0.0605174	no	no	no	0.00938789
mukB	0.150567	0.998101	0.0416873	0.0680718	no	no	no	0.0416873
mukE	0.0959764	0.998101	0.0219749	0.0575134	no	no	no	0.0219749
mukF	0.0584197	0.998101	0.0087844	0.0543292	no	no	no	0.0087844
murA	0.0522343	0.998101	0.00608055	0.0584803	no	no	no	0.00608055
murB	0.15629	0.998101	0.0294004	0.0642966	no	no	no	0.0294004
murC	-0.0595552	0.998101	-0.021844	0.0536628	no	no	no	-0.021844
murD	0.00198316	0.998689	0.0003137	0.0574683	no	no	no	0.0003137
murE	0.0876965	0.998101	0.0277571	0.0597887	no	no	no	0.0277571
murF	0.104416	0.998101	0.0167276	0.0591687	no	no	no	0.0167276
murG	-0.0427366	0.998101	-0.0103676	0.0546705	no	no	no	-0.0103676
murI	0.0947888	0.998101	0.0242194	0.0589546	no	no	no	0.0242194
murP	0.13544	0.998101	0.0135398	0.0606201	no	no	no	0.0135398
murQ	0.1477	0.998101	0.0115966	0.0613726	no	no	no	0.0115966
mutH	-0.156613	0.998101	-0.0603778	0.076565	no	no	no	-0.0603778
mutL	0.106259	0.998101	0.0377943	0.0602882	no	no	no	0.0377943
mutM	0.0544175	0.998101	0.000871018	0.0613615	no	no	no	0.000871018
mutS	-0.0750712	0.998101	-0.00185876	0.0574699	no	no	no	-0.00185876
mutT	-0.0463551	0.998101	-0.00436553	0.0571176	no	no	no	-0.00436553
mutY	-0.00298811	0.998689	-0.00125902	0.0590891	no	no	no	-0.00125902
nac	-0.220017	0.998101	-0.0345717	0.0693577	no	no	no	-0.0345717
nadA	-0.175155	0.998101	-0.0291697	0.0651331	no	no	no	-0.0291697
nadB	-0.051492	0.998101	-0.0100044	0.0563139	no	no	no	-0.0100044
nadC	-0.0429729	0.998101	-0.017493	0.0521251	no	no	no	-0.017493
nadD	-0.143132	0.998101	-0.0675904	0.0769378	no	no	no	-0.0675904
nadE	0.0845855	0.998101	0.0247123	0.0585204	no	no	no	0.0247123
nadR	-0.0520112	0.998101	-0.00749158	0.0578985	no	no	no	-0.00749158
nagA	0.0425207	0.998101	0.00134061	0.060869	no	no	no	0.00134061
nagB	0.0351277	0.998101	0.000518179	0.0613987	no	no	no	0.000518179
nagC	-0.00652145	0.998689	0.000469878	0.0594532	no	no	no	0.000469878
nagD	-0.023409	0.998101	-0.00722333	0.0529229	no	no	no	-0.00722333
nagE	0.161887	0.998101	0.00237183	0.0614112	no	no	no	0.00237183
nagK	-0.0371855	0.998101	-0.00910483	0.0498476	no	no	no	-0.00910483
nagZ	-0.0397057	0.998101	-0.00696377	0.056536	no	no	no	-0.00696377
nanA	0.49526	0.998101	0.00311692	0.0617148	no	no	no	0.00311692
nanC	0.670409	0.998101	0.00176388	0.0617469	no	no	no	0.00176388
nanE	0.599509	0.998101	0.00386694	0.0617729	no	no	no	0.00386694
nanK	0.383209	0.998101	0.00265358	0.0616625	no	no	no	0.00265358
nanM	0.499228	0.998101	0.00154086	0.0617242	no	no	no	0.00154086
nanR	0.137344	0.998101	0.0216043	0.0615024	no	no	no	0.0216043
nanT	0.678886	0.998101	0.00339386	0.0617765	no	no	no	0.00339386
napA	0.31309	0.998101	0.00969051	0.0619393	no	no	no	0.00969051
napB	-0.244215	0.998101	-0.00636988	0.0614408	no	no	no	-0.00636988
napC	-0.291589	0.998101	-0.0205092	0.0647056	no	no	no	-0.0205092
napD	-0.0844673	0.998101	-0.000763918	0.0611654	no	no	no	-0.000763918
napF	-0.493346	0.998101	-0.0112672	0.0626148	no	no	no	-0.0112672
napG	0.184442	0.998101	0.00544452	0.0612258	no	no	no	0.00544452
napH	-0.0595936	0.998101	-0.00155537	0.0609582	no	no	no	-0.00155537
narG	0.310189	0.998101	0.00439625	0.0615851	no	no	no	0.00439625
narH	0.49	0.998101	0.00629317	0.0618715	no	no	no	0.00629317
narI	0.21417	0.998101	0.0032327	0.0614565	no	no	no	0.0032327
narJ	0.321203	0.998101	0.00481952	0.0616064	no	no	no	0.00481952
narK	0.241638	0.998101	0.00365798	0.0614835	no	no	no	0.00365798
narL	0.123246	0.998101	0.0117463	0.0602876	no	no	no	0.0117463
narP	0.331092	0.0171399	0.286322	0.0907979	no	no	no	0.286322
narQ	-0.0284668	0.998101	-0.00741804	0.0532056	no	no	no	-0.00741804
narU	-0.0796486	0.998101	-0.00536697	0.0600801	no	no	no	-0.00536697
narV	0.158683	0.998101	0.0122443	0.0611214	no	no	no	0.0122443
narW	-0.105063	0.998101	-0.00343768	0.0609115	no	no	no	-0.00343768
narX	-0.0322354	0.998101	0.00758654	0.059332	no	no	no	0.00758654
narY	0.113894	0.998101	0.0056457	0.060661	no	no	no	0.0056457
narZ	0.00204951	0.998689	0.00262562	0.0559405	no	no	no	0.00262562
ndh	0.488293	0.739739	0.0469425	0.0865275	no	no	no	0.0469425
ndk	-0.173755	0.998101	-0.00295497	0.061353	no	no	no	-0.00295497
nei	0.0156807	0.998101	0.00280255	0.0565396	no	no	no	0.00280255
nemA	0.0140141	0.998101	0.0020725	0.0574001	no	no	no	0.0020725
nepI	0.0158939	0.998101	0.00133647	0.0591483	no	no	no	0.00133647
nfi	0.0766846	0.998101	0.0144841	0.0571076	no	no	no	0.0144841
nfo	-0.198171	0.998101	-0.0670048	0.0896863	no	no	no	-0.0670048
nfrA	-0.137528	0.998101	-0.0204781	0.0610215	no	no	no	-0.0204781
nfrB	-0.000414887	0.999526	9.19331e-06	0.0601711	no	no	no	9.19331e-06
nfsA	0.114172	0.998101	0.0214518	0.0595481	no	no	no	0.0214518
nfsB	0.131663	0.998101	0.0227806	0.0605947	no	no	no	0.0227806
nhaA	0.0801092	0.998101	0.00911866	0.0590489	no	no	no	0.00911866
nhaB	-0.0611237	0.998101	-0.0196097	0.0549056	no	no	no	-0.0196097
nhaR	-0.141332	0.998101	-0.0532398	0.0707612	no	no	no	-0.0532398
nhoA	0.442344	0.818186	0.0465542	0.0851691	no	no	no	0.0465542
nikA	-0.263999	0.998101	-0.0163628	0.0630623	no	no	no	-0.0163628
nikB	-0.0975419	0.998101	-0.0058061	0.0602889	no	no	no	-0.0058061
nikC	-0.0524996	0.998101	-0.0024304	0.0603628	no	no	no	-0.0024304
nikD	-0.163841	0.998101	-0.00835218	0.0609754	no	no	no	-0.00835218
nikE	-0.143971	0.998101	-0.00625947	0.0608625	no	no	no	-0.00625947
nikR	-0.0861515	0.998101	-0.0125047	0.059396	no	no	no	-0.0125047
ninE	-0.3089	0.998101	-0.00211922	0.0616226	no	no	no	-0.00211922
nirB	0.340389	0.998101	0.0103261	0.0621114	no	no	no	0.0103261
nirC	0.21592	0.998101	0.00510019	0.0613674	no	no	no	0.00510019
nirD	0.688229	0.998101	0.0148739	0.0637998	no	no	no	0.0148739
nlpA	0.0484347	0.998101	0.00693346	0.0577007	no	no	no	0.00693346
nlpC	0.0149103	0.998101	0.00673528	0.0582552	no	no	no	0.00673528
nlpD	0.204604	0.998101	0.0592747	0.0865996	no	no	no	0.0592747
nlpE	0.0358548	0.998101	0.0248415	0.0608826	no	no	no	0.0248415
nlpI	-0.0197306	0.998101	-0.00481104	0.0538536	no	no	no	-0.00481104
nohB	-0.208034	0.998101	-0.0250912	0.0646335	no	no	no	-0.0250912
norR	0.100689	0.998101	0.00589322	0.0605463	no	no	no	0.00589322
norV	0.161488	0.998101	0.0357473	0.0670803	no	no	no	0.0357473
norW	-0.175731	0.998101	-0.0318663	0.0661709	no	no	no	-0.0318663
npr	-0.0459466	0.998101	-0.00894916	0.0557645	no	no	no	-0.00894916
nrdA	0.151516	0.998101	0.015148	0.0611263	no	no	no	0.015148
nrdB	0.192615	0.998101	0.0167774	0.0621737	no	no	no	0.0167774
nrdD	-0.0975316	0.998101	-0.0077907	0.0599124	no	no	no	-0.0077907
nrdE	0.0534453	0.998101	0.00594766	0.0585283	no	no	no	0.00594766
nrdF	0.0501921	0.998101	0.00389452	0.0593929	no	no	no	0.00389452
nrdG	-0.0458646	0.998101	-0.00324881	0.05918	no	no	no	-0.00324881
nrdH	0.0739431	0.998101	0.00159583	0.0611568	no	no	no	0.00159583
nrdI	0.146937	0.998101	0.004643	0.0610445	no	no	no	0.004643
nrdR	0.469247	0.12382	0.362643	0.166761	no	no	no	0.362643
nrfA	0.352405	0.998101	0.00749798	0.0618046	no	no	no	0.00749798
nrfB	0.831396	0.932066	0.0190154	0.0655029	no	no	no	0.0190154
nrfC	0.864024	0.846332	0.0200908	0.0660187	no	no	no	0.0200908
nrfD	0.875393	0.685972	0.0253302	0.06884	no	no	no	0.0253302
nrfE	0.0587838	0.998101	0.00523119	0.0593882	no	no	no	0.00523119
nrfF	-0.121195	0.998101	-0.00637616	0.0606049	no	no	no	-0.00637616
nrfG	0.0250029	0.998101	0.00371135	0.058371	no	no	no	0.00371135
nsrR	0.0565116	0.998101	0.00189674	0.0597954	no	no	no	0.00189674
nth	-0.234846	0.998101	-0.0106142	0.0616385	no	no	no	-0.0106142
ntpA	0.0726919	0.998101	0.0110166	0.0578623	no	no	no	0.0110166
nudC	-0.0913051	0.998101	-0.0228644	0.0581352	no	no	no	-0.0228644
nudE	0.112319	0.998101	0.0103104	0.0599811	no	no	no	0.0103104
nudF	-0.186377	0.909299	-0.10173	0.0978866	no	no	no	-0.10173
nudG	-0.0402047	0.998101	-0.00211046	0.0600236	no	no	no	-0.00211046
nudI	-0.0934509	0.998101	-0.0131496	0.0597325	no	no	no	-0.0131496
nudJ	0.00709843	0.998689	0.000598802	0.0593333	no	no	no	0.000598802
nudK	-0.047161	0.998101	-0.0192188	0.0575277	no	no	no	-0.0192188
nudL	0.022356	0.998101	0.00646213	0.0524795	no	no	no	0.00646213
nuoA	0.100655	0.998101	0.0111119	0.0596104	no	no	no	0.0111119
nuoB	0.109755	0.998101	0.0135885	0.0597956	no	no	no	0.0135885
nuoC	0.151877	0.998101	0.0155959	0.0611837	no	no	no	0.0155959
nuoE	0.285511	0.998101	0.0345519	0.0713753	no	no	no	0.0345519
nuoF	0.274641	0.998101	0.0227465	0.0650655	no	no	no	0.0227465
nuoG	0.263419	0.998101	0.0207361	0.0642024	no	no	no	0.0207361
nuoH	0.357733	0.998101	0.0217434	0.0654098	no	no	no	0.0217434
nuoI	0.363177	0.998101	0.0193758	0.0645217	no	no	no	0.0193758
nuoJ	0.477197	0.968946	0.0315306	0.0716982	no	no	no	0.0315306
nuoK	0.491842	0.818186	0.0424909	0.0816261	no	no	no	0.0424909
nuoL	0.455847	0.998101	0.0184726	0.0645645	no	no	no	0.0184726
nuoM	0.377294	0.998101	0.0154358	0.0633248	no	no	no	0.0154358
nuoN	0.395934	0.998101	0.0195523	0.064754	no	no	no	0.0195523
nupC	0.00539272	0.998689	0.000390094	0.0599206	no	no	no	0.000390094
nupG	0.0607016	0.998101	0.00682694	0.0587426	no	no	no	0.00682694
nupX	0.0533294	0.998101	0.00454958	0.0593155	no	no	no	0.00454958
nusA	0.354607	0.818186	0.0626888	0.104093	no	no	no	0.0626888
nusB	-0.122308	0.998101	-0.0124122	0.0603021	no	no	no	-0.0124122
nusG	0.0059377	0.998689	0.000446911	0.059586	no	no	no	0.000446911
obgE	0.137411	0.998101	0.00874276	0.0606495	no	no	no	0.00874276
ogrK	-0.4199	0.869701	-0.0445419	0.0825759	no	no	no	-0.0445419
ogt	0.110267	0.998101	0.00949256	0.0595194	no	no	no	0.00949256
ompA	-0.109099	0.998101	-0.018727	0.0597013	no	no	no	-0.018727
ompC	0.0428996	0.998101	0.00343085	0.0594436	no	no	no	0.00343085
ompF	-0.14072	0.998101	-0.0037132	0.0611013	no	no	no	-0.0037132
ompG	-0.0514749	0.998101	-0.00141642	0.0610039	no	no	no	-0.00141642
ompL	-0.35332	0.998101	-0.0118888	0.062548	no	no	no	-0.0118888
ompN	0.255505	0.998101	0.0341481	0.0703493	no	no	no	0.0341481
ompR	0.0202955	0.998101	0.00503357	0.0574423	no	no	no	0.00503357
ompT	-0.144909	0.998101	-0.014911	0.0609159	no	no	no	-0.014911
ompW	0.189699	0.998101	0.000941496	0.0615376	no	no	no	0.000941496
ompX	-0.0811868	0.998101	-0.0119477	0.0584795	no	no	no	-0.0119477
omrA	-0.0399039	0.998101	-0.000916419	0.0611927	no	no	no	-0.000916419
omrB	-0.122954	0.998101	-0.00351669	0.0610729	no	no	no	-0.00351669
oppA	0.0275145	0.998101	0.010255	0.0505758	no	no	no	0.010255
J5N95_05785	-0.358055	0.998101	-0.0223778	0.0656908	no	no	no	-0.0223778
oppC	-0.135819	0.998101	-0.0116601	0.0606418	no	no	no	-0.0116601
oppD	-0.0756957	0.998101	-0.0134558	0.0585938	no	no	no	-0.0134558
oppF	0.000834987	0.998957	0.000151748	0.0564086	no	no	no	0.000151748
orn	-0.130549	0.998101	-0.0540057	0.0690106	no	no	no	-0.0540057
yaaX	1.15065	1.27634e-20	1.13093	0.116443	yes	yes	yes	1.13093
osmC	0.172883	0.998101	0.0131164	0.0613947	no	no	no	0.0131164
osmE	0.495389	0.98775	0.0289311	0.0700423	no	no	no	0.0289311
osmF	0.0393254	0.998101	0.00550647	0.0578614	no	no	no	0.00550647
osmY	0.748341	0.496279	0.0414569	0.0823824	no	no	no	0.0414569
otsA	0.160032	0.998101	0.0327531	0.0649449	no	no	no	0.0327531
otsB	0.156081	0.998101	0.0123205	0.0607764	no	no	no	0.0123205
oxc	0.0508257	0.998101	0.00543806	0.0605021	no	no	no	0.00543806
oxyR	-0.0409605	0.998101	-0.00986688	0.0546509	no	no	no	-0.00986688
oxyS	-0.0168208	0.998689	-0.000123642	0.0613257	no	no	no	-0.000123642
paaA	-0.0521379	0.998101	-0.00234538	0.0601339	no	no	no	-0.00234538
paaB	0.168134	0.998101	0.00564926	0.0611314	no	no	no	0.00564926
paaC	-0.015526	0.998623	-0.000925324	0.0604234	no	no	no	-0.000925324
paaD	-0.0574219	0.998101	-0.00174976	0.060838	no	no	no	-0.00174976
paaE	0.13959	0.998101	0.00371972	0.0608638	no	no	no	0.00371972
paaF	0.122126	0.998101	0.00632328	0.0608324	no	no	no	0.00632328
paaG	-0.493178	0.998101	-0.0175381	0.0643153	no	no	no	-0.0175381
paaH	-0.0209229	0.998101	-0.00121818	0.0601714	no	no	no	-0.00121818
paaI	-0.251068	0.998101	-0.00914859	0.0615703	no	no	no	-0.00914859
paaJ	0.121484	0.998101	0.0100986	0.0603803	no	no	no	0.0100986
paaK	0.164574	0.998101	0.0195108	0.0620024	no	no	no	0.0195108
paaX	0.122526	0.998101	0.0105085	0.058432	no	no	no	0.0105085
paaY	-0.0201774	0.998101	-0.00772789	0.0487379	no	no	no	-0.00772789
pabA	0.320721	0.998101	0.013084	0.0625177	no	no	no	0.013084
pabB	-0.0768165	0.998101	-0.0164031	0.0574148	no	no	no	-0.0164031
pabC	0.109327	0.998101	0.0207459	0.0596117	no	no	no	0.0207459
pagB	0.117804	0.998101	0.014611	0.0600918	no	no	no	0.014611
pagP	-0.379081	0.445772	-0.239179	0.18448	no	no	no	-0.239179
pal	-0.037182	0.998101	-0.00365716	0.0587604	no	no	no	-0.00365716
panB	0.174314	0.998101	0.0175502	0.0618211	no	no	no	0.0175502
panC	0.0619123	0.998101	0.0102982	0.0574889	no	no	no	0.0102982
panD	0.0698254	0.998101	0.00891343	0.058556	no	no	no	0.00891343
panE	0.103593	0.998101	0.0246503	0.0611392	no	no	no	0.0246503
panF	0.0408188	0.998101	0.00447717	0.0588337	no	no	no	0.00447717
parC	0.00754148	0.998101	0.00258473	0.0503017	no	no	no	0.00258473
parE	-0.0091933	0.998101	-0.00270147	0.0522377	no	no	no	-0.00270147
pauD	-0.102496	0.998101	-0.00329254	0.0602719	no	no	no	-0.00329254
pawZ	-0.136425	0.998101	-0.00719281	0.0612	no	no	no	-0.00719281
pbpC	-0.115516	0.998101	-0.0317899	0.0616245	no	no	no	-0.0317899
pbpG	-0.0563118	0.998101	-0.010623	0.0539788	no	no	no	-0.010623
pck	0.4131	0.998101	0.0152751	0.0634061	no	no	no	0.0152751
pcm	0.163311	0.998101	0.0218268	0.062457	no	no	no	0.0218268
pcnB	-0.168655	0.998101	-0.0057437	0.0611012	no	no	no	-0.0057437
pdhR	0.311647	0.998101	0.00740775	0.0616956	no	no	no	0.00740775
pdxA	0.0175319	0.998101	0.00835059	0.0508727	no	no	no	0.00835059
pdxB	0.0416246	0.998101	0.0188411	0.0471591	no	no	no	0.0188411
pdxH	0.0291297	0.998101	0.0069562	0.0543782	no	no	no	0.0069562
pdxJ	0.135409	0.998101	0.0113298	0.0605753	no	no	no	0.0113298
pdxK	0.168727	0.998101	0.0126317	0.0612173	no	no	no	0.0126317
pdxY	-0.118199	0.998101	-0.00686794	0.0592865	no	no	no	-0.00686794
pepA	0.0541802	0.998101	0.0172395	0.0534093	no	no	no	0.0172395
pepB	0.247318	0.998101	0.0274418	0.0666264	no	no	no	0.0274418
pepD	0.18562	0.998101	0.0129834	0.0615004	no	no	no	0.0129834
pepE	-0.0791968	0.998101	-0.00698148	0.0595004	no	no	no	-0.00698148
pepN	0.256332	0.998101	0.0158988	0.0627481	no	no	no	0.0158988
pepP	0.0998192	0.998101	0.0140964	0.0593152	no	no	no	0.0140964
pepQ	0.214002	0.998101	0.0187741	0.062961	no	no	no	0.0187741
pepT	0.0588141	0.998101	0.00650277	0.0587543	no	no	no	0.00650277
perR	-0.183381	0.998101	-0.0444954	0.0728409	no	no	no	-0.0444954
pfkA	0.314807	0.998101	0.0362447	0.073176	no	no	no	0.0362447
pfkB	0.0931865	0.998101	0.00340023	0.060801	no	no	no	0.00340023
pflA	-0.0911333	0.998101	-0.0114479	0.0591276	no	no	no	-0.0114479
pflB	0.149952	0.998101	0.00599375	0.0609681	no	no	no	0.00599375
pflC	0.29705	0.998101	0.0345105	0.0715681	no	no	no	0.0345105
pflD	0.114228	0.998101	0.0296655	0.0607162	no	no	no	0.0296655
pgaA	0.0737424	0.998101	0.010252	0.0584073	no	no	no	0.010252
pgaB	-0.22602	0.998101	-0.0296151	0.0669883	no	no	no	-0.0296151
pgaC	0.0189404	0.998101	0.00397235	0.0607449	no	no	no	0.00397235
pgaD	-0.268564	0.998101	-0.0117529	0.0620046	no	no	no	-0.0117529
pgi	0.234791	0.998101	0.0158728	0.0625408	no	no	no	0.0158728
pgk	0.26246	0.998101	0.0225161	0.0648259	no	no	no	0.0225161
pgl	0.369645	0.998101	0.02041	0.0649466	no	no	no	0.02041
pgm	0.239269	0.998101	0.0517063	0.0825698	no	no	no	0.0517063
pgpA	-0.233504	0.998101	-0.0550246	0.0851152	no	no	no	-0.0550246
pgpB	-0.0591615	0.998101	-0.0241335	0.0508895	no	no	no	-0.0241335
pgsA	0.069499	0.998101	0.00566136	0.0566753	no	no	no	0.00566136
pheA	0.0331388	0.998101	0.00300341	0.0582277	no	no	no	0.00300341
pheL	-0.135103	0.998101	-0.00452581	0.0609609	no	no	no	-0.00452581
pheM	-0.728786	0.705371	-0.0293556	0.0710749	no	no	no	-0.0293556
pheP	-0.0428228	0.998101	-0.00136488	0.060804	no	no	no	-0.00136488
pheS	-0.0639627	0.998101	-0.00294665	0.0603782	no	no	no	-0.00294665
pheT	0.0382017	0.998101	0.00472929	0.0580925	no	no	no	0.00472929
pheU	0.293833	0.998101	0.00937136	0.0618183	no	no	no	0.00937136
pheV	-0.41755	0.998101	-0.00615853	0.0617688	no	no	no	-0.00615853
phnC	-0.304329	0.998101	-0.0152043	0.06293	no	no	no	-0.0152043
phnD	-0.26697	0.998101	-0.0168489	0.0631502	no	no	no	-0.0168489
phnF	-0.297697	0.998101	-0.015319	0.062916	no	no	no	-0.015319
phnG	0.317498	0.998101	0.0110418	0.0621389	no	no	no	0.0110418
phnH	-0.559301	0.508132	-0.0690078	0.129397	no	no	no	-0.0690078
phnI	-0.139716	0.998101	-0.00783379	0.0607315	no	no	no	-0.00783379
phnJ	-0.303807	0.998101	-0.0219327	0.064998	no	no	no	-0.0219327
phnK	-0.148888	0.998101	-0.00827207	0.0606561	no	no	no	-0.00827207
phnL	0.144998	0.998101	0.0201104	0.0606158	no	no	no	0.0201104
phnM	-0.239104	0.998101	-0.0202816	0.0636319	no	no	no	-0.0202816
phnN	-0.218033	0.998101	-0.0135789	0.0619227	no	no	no	-0.0135789
phnO	0.0667047	0.998101	0.0112391	0.0576318	no	no	no	0.0112391
phnP	-0.0715347	0.998101	-0.00978182	0.0584049	no	no	no	-0.00978182
phoA	-0.0712259	0.998101	-0.0108157	0.0578216	no	no	no	-0.0108157
phoB	0.0315537	0.998101	0.00889512	0.0502456	no	no	no	0.00889512
phoE	-0.00542617	0.998689	-0.000255354	0.0594783	no	no	no	-0.000255354
phoH	0.614154	0.496279	0.0589558	0.107574	no	no	no	0.0589558
phoP	0.0950475	0.998101	0.0124005	0.0595654	no	no	no	0.0124005
phoQ	-0.0504944	0.998101	-0.0176501	0.0492973	no	no	no	-0.0176501
phoR	-0.123392	0.998101	-0.0306194	0.0621555	no	no	no	-0.0306194
phoU	0.183603	0.998101	0.0187768	0.0623568	no	no	no	0.0187768
php	0.202928	0.998101	0.0215554	0.0635608	no	no	no	0.0215554
phr	-0.00255011	0.998689	-0.000386655	0.0577621	no	no	no	-0.000386655
pinQ	-0.0864473	0.998101	-0.000569542	0.0604536	no	no	no	-0.000569542
pinR	0.0380188	0.998101	-0.00015774	0.0609663	no	no	no	-0.00015774
pitA	0.0672233	0.998101	0.00506146	0.0602748	no	no	no	0.00506146
pitB	0.170743	0.998101	0.00970306	0.0610719	no	no	no	0.00970306
pldA	-0.186964	0.998101	-0.0200139	0.0627474	no	no	no	-0.0200139
pldB	-0.160652	0.830478	-0.101963	0.0784444	no	no	no	-0.101963
plsB	-0.0631758	0.998101	-0.0128128	0.0566817	no	no	no	-0.0128128
plsC	-0.112943	0.998101	-0.0576257	0.0600388	no	no	no	-0.0576257
plsX	-0.16977	0.998101	-0.0193578	0.0621005	no	no	no	-0.0193578
pmbA	0.364891	0.738063	0.060785	0.0995111	no	no	no	0.060785
pmrD	-0.0604731	0.998101	-0.00959496	0.057848	no	no	no	-0.00959496
pncA	-0.155668	0.998101	-0.0309961	0.0652486	no	no	no	-0.0309961
pncB	-0.0274274	0.998101	-0.00200668	0.0594823	no	no	no	-0.00200668
pnp	0.168888	0.998101	0.0147821	0.0614476	no	no	no	0.0147821
pntA	0.32012	0.998101	0.0424241	0.0782583	no	no	no	0.0424241
pntB	0.580774	0.0690549	0.462684	0.190105	no	no	no	0.462684
pnuC	0.0754388	0.998101	0.00633627	0.0595911	no	no	no	0.00633627
polA	0.417932	0.705371	0.0660628	0.114409	no	no	no	0.0660628
polB	-0.0260548	0.998101	-0.00642051	0.0564262	no	no	no	-0.00642051
potA	-0.0471435	0.998101	-0.00117218	0.0610194	no	no	no	-0.00117218
potB	-0.0887795	0.998101	-0.00283113	0.0608821	no	no	no	-0.00283113
potC	-0.0313623	0.998101	0.0022349	0.060126	no	no	no	0.0022349
potD	-0.0676825	0.998101	-0.00544047	0.0594196	no	no	no	-0.00544047
potE	0.269845	0.998101	0.037957	0.0733132	no	no	no	0.037957
potF	-0.0904722	0.998101	-0.00669707	0.0597229	no	no	no	-0.00669707
potG	0.262872	0.998101	0.0248352	0.065729	no	no	no	0.0248352
potH	-0.245154	0.998101	-0.014413	0.0623191	no	no	no	-0.014413
potI	-0.212726	0.998101	-0.0219949	0.064008	no	no	no	-0.0219949
poxA	-0.145784	0.998101	-0.0145126	0.0609193	no	no	no	-0.0145126
poxB	0.310006	0.998101	0.0122506	0.0623676	no	no	no	0.0122506
ppa	-0.00416912	0.998689	-0.0114659	0.0556693	no	no	no	-0.0114659
ppc	0.389564	0.998101	0.0159792	0.0635265	no	no	no	0.0159792
ppdA	0.263807	0.998101	0.0220341	0.0646878	no	no	no	0.0220341
ppdB	-0.108966	0.998101	-0.0131461	0.0596689	no	no	no	-0.0131461
ppdC	0.0280247	0.998101	0.00498497	0.0572904	no	no	no	0.00498497
ppdD	-0.079802	0.998101	-0.00310447	0.0607334	no	no	no	-0.00310447
pphA	-0.202281	0.998101	-0.0329209	0.0678756	no	no	no	-0.0329209
pphB	0.0132437	0.998623	0.000801178	0.060264	no	no	no	0.000801178
ppiA	-0.0184254	0.998101	-0.00274808	0.0563266	no	no	no	-0.00274808
ppiB	-0.108134	0.998101	-0.0182901	0.0596343	no	no	no	-0.0182901
ppiC	-0.311667	0.960331	-0.0669679	0.110218	no	no	no	-0.0669679
ppiD	-0.0664845	0.998101	-0.0283842	0.0566449	no	no	no	-0.0283842
ppk	0.109757	0.998101	0.0144357	0.0590849	no	no	no	0.0144357
ppnK	0.056322	0.998101	0.0183328	0.0601387	no	no	no	0.0183328
pppA	-0.192756	0.998101	-0.00633226	0.0600019	no	no	no	-0.00633226
pps	0.0800957	0.998101	0.013375	0.0589855	no	no	no	0.013375
pptA	0.0492152	0.998101	0.00675118	0.0578855	no	no	no	0.00675118
ppx	-0.0804911	0.998101	-0.0253498	0.0565562	no	no	no	-0.0253498
pqiA	-0.0449704	0.998101	-0.0157423	0.0566719	no	no	no	-0.0157423
pqiB	-0.064979	0.998101	-0.0118159	0.0575515	no	no	no	-0.0118159
pqqL	-0.19711	0.998101	-0.0200414	0.0628621	no	no	no	-0.0200414
prc	-0.0150335	0.998101	-0.00344715	0.0539999	no	no	no	-0.00344715
prfA	-0.13756	0.998101	-0.00567722	0.0608609	no	no	no	-0.00567722
prfB	-0.011741	0.998101	-0.00106294	0.058835	no	no	no	-0.00106294
prfC	-0.208022	0.998101	-0.00867607	0.0613521	no	no	no	-0.00867607
priA	-0.0777735	0.998101	-0.0163403	0.059367	no	no	no	-0.0163403
priB	-0.0436567	0.998101	-0.00172239	0.0605747	no	no	no	-0.00172239
priC	-0.0374378	0.998101	-0.00602545	0.0558319	no	no	no	-0.00602545
prkB	0.0101738	0.998101	0.011074	0.056414	no	no	no	0.011074
prlC	0.0880956	0.998101	0.00419408	0.0605206	no	no	no	0.00419408
prmA	-0.194165	0.998101	-0.0162614	0.0623171	no	no	no	-0.0162614
prmB	0.111889	0.998101	0.00848795	0.0597225	no	no	no	0.00848795
prmC	-0.146233	0.998101	-0.00723798	0.0608316	no	no	no	-0.00723798
proA	0.176172	0.998101	0.0540962	0.0771076	no	no	no	0.0540962
proB	0.100033	0.998101	0.0334667	0.0607692	no	no	no	0.0334667
proC	0.000572911	0.998957	0.00173714	0.0555305	no	no	no	0.00173714
proK	0.376456	0.998101	0.00670455	0.0617351	no	no	no	0.00670455
proL	0.582853	0.998101	0.0231855	0.0669994	no	no	no	0.0231855
proM	-1.20116	0.998101	-0.00681073	0.0621591	no	no	no	-0.00681073
proP	0.292621	0.998101	0.0163052	0.0630339	no	no	no	0.0163052
proQ	-0.276191	0.998101	-0.0178279	0.0634064	no	no	no	-0.0178279
proS	0.0299828	0.998101	0.00562113	0.0561363	no	no	no	0.00562113
proV	-0.114438	0.998101	-0.00379654	0.0602877	no	no	no	-0.00379654
proW	0.103133	0.998101	0.00683397	0.0602252	no	no	no	0.00683397
proX	-0.22566	0.998101	-0.0144869	0.0621903	no	no	no	-0.0144869
proY	0.0882155	0.998101	0.0212728	0.057913	no	no	no	0.0212728
prs	-0.102521	0.998101	-0.00602017	0.06034	no	no	no	-0.00602017
psaA	-0.221603	0.998101	-0.0138515	0.0619741	no	no	no	-0.0138515
psd	-0.0628272	0.998101	-0.00376602	0.0575997	no	no	no	-0.00376602
psiE	-0.129241	0.998101	-0.0138336	0.060419	no	no	no	-0.0138336
psiF	0.0181518	0.998101	0.00432232	0.0535391	no	no	no	0.00432232
pspA	0.125572	0.998101	0.0175481	0.0602694	no	no	no	0.0175481
pspB	0.383216	0.998101	0.0306688	0.0703135	no	no	no	0.0306688
pspC	0.270498	0.998101	0.0218218	0.064679	no	no	no	0.0218218
pspD	0.154251	0.998101	0.00966571	0.0611822	no	no	no	0.00966571
pspE	0.244667	0.998101	0.0118303	0.0619055	no	no	no	0.0118303
pspF	-0.0321001	0.998101	-0.00361453	0.0580918	no	no	no	-0.00361453
pspG	0.277189	0.998101	0.0204722	0.0642385	no	no	no	0.0204722
psrD	-0.697893	0.804527	-0.0273673	0.0697321	no	no	no	-0.0273673
psrN	0.831993	0.545647	0.0330194	0.0742701	no	no	no	0.0330194
psrO	0.0670742	0.998101	0.00168573	0.0610114	no	no	no	0.00168573
pssA	0.0884705	0.998101	0.0200947	0.0586064	no	no	no	0.0200947
pstA	0.0502243	0.998101	0.00561336	0.058329	no	no	no	0.00561336
pstB	-0.105886	0.998101	-0.0195709	0.0589464	no	no	no	-0.0195709
pstC	-0.00791032	0.998101	-0.00223325	0.0538603	no	no	no	-0.00223325
pstS	0.18755	0.818186	0.1036	0.0932739	no	no	no	0.1036
pta	0.15619	0.998101	0.00975324	0.060913	no	no	no	0.00975324
pth	-0.313517	0.998101	-0.00933263	0.0618844	no	no	no	-0.00933263
ptrA	0.0394127	0.998101	0.0128622	0.0523089	no	no	no	0.0128622
ptrB	0.0918573	0.998101	0.0203556	0.0582277	no	no	no	0.0203556
ptsA	0.396827	0.998101	0.0148095	0.0632228	no	no	no	0.0148095
ptsG	-0.553867	0.998101	-0.00432745	0.0617685	no	no	no	-0.00432745
ptsH	-0.109643	0.998101	-0.00814741	0.0601612	no	no	no	-0.00814741
ptsI	0.0841721	0.998101	0.0123668	0.0586461	no	no	no	0.0123668
ptsN	-0.0268008	0.998101	-0.00775341	0.0492609	no	no	no	-0.00775341
ptsP	0.18383	0.998101	0.0649944	0.0843513	no	no	no	0.0649944
purA	0.0247449	0.998101	0.00253915	0.0586482	no	no	no	0.00253915
purB	-0.303007	0.998101	-0.0127432	0.0625925	no	no	no	-0.0127432
purC	0.0416533	0.998101	0.00804851	0.0577031	no	no	no	0.00804851
purD	0.127885	0.998101	0.0436196	0.06834	no	no	no	0.0436196
purE	-0.358489	0.998101	-0.00587288	0.0616788	no	no	no	-0.00587288
purF	-0.14412	0.998101	-0.0306069	0.063844	no	no	no	-0.0306069
purH	-0.0133599	0.998101	-0.00135997	0.0584678	no	no	no	-0.00135997
purK	-0.397831	0.998101	-0.00882204	0.062021	no	no	no	-0.00882204
purL	-0.0531409	0.998101	-0.0105236	0.0553003	no	no	no	-0.0105236
purM	-0.0461712	0.998101	-0.00317885	0.0594363	no	no	no	-0.00317885
purN	-0.193314	0.998101	-0.0277633	0.0646717	no	no	no	-0.0277633
purR	-0.0841785	0.998101	-0.00474511	0.060264	no	no	no	-0.00474511
purT	-0.170487	0.998101	-0.0299126	0.0650904	no	no	no	-0.0299126
purU	-0.105608	0.998101	-0.00859545	0.0599535	no	no	no	-0.00859545
putA	0.222459	0.998101	0.00243811	0.0613929	no	no	no	0.00243811
putP	0.193696	0.998101	0.00579123	0.0610908	no	no	no	0.00579123
puuA	0.26194	0.998101	0.0291325	0.0677669	no	no	no	0.0291325
puuB	0.00586912	0.998689	0.000553445	0.0597537	no	no	no	0.000553445
puuC	-0.0388659	0.998101	-0.00351059	0.0589302	no	no	no	-0.00351059
puuD	0.100257	0.998101	0.0188898	0.0590303	no	no	no	0.0188898
puuE	-0.0579581	0.998101	-0.00593582	0.0589395	no	no	no	-0.00593582
puuP	0.00226458	0.998689	0.00244141	0.0551825	no	no	no	0.00244141
puuR	0.104756	0.998101	0.0169755	0.0584434	no	no	no	0.0169755
pykA	0.0206689	0.998101	0.00170662	0.0593199	no	no	no	0.00170662
pykF	0.0280646	0.998101	0.0029949	0.0585567	no	no	no	0.0029949
pyrB	0.10203	0.998101	0.0036937	0.0608368	no	no	no	0.0036937
pyrC	-0.261235	0.998101	-0.00980715	0.0617349	no	no	no	-0.00980715
pyrD	-0.146485	0.998101	-0.0026284	0.0613243	no	no	no	-0.0026284
pyrE	-0.194785	0.998101	-0.0130106	0.0615691	no	no	no	-0.0130106
pyrF	-0.189508	0.998101	-0.00022487	0.0610883	no	no	no	-0.00022487
pyrG	0.0721384	0.998101	0.00166211	0.0564658	no	no	no	0.00166211
pyrH	-0.0404036	0.998101	-0.00798921	0.0571418	no	no	no	-0.00798921
pyrI	0.142497	0.998101	0.00700854	0.0608047	no	no	no	0.00700854
pyrL	0.127664	0.998101	0.0144439	0.0599776	no	no	no	0.0144439
qmcA	0.0718819	0.998101	0.00753074	0.0590855	no	no	no	0.00753074
qor	0.248893	0.998101	0.0126513	0.0620537	no	no	no	0.0126513
qseB	-0.0957915	0.998101	-0.0240752	0.0585595	no	no	no	-0.0240752
qseC	0.171177	0.998101	0.0445049	0.0715503	no	no	no	0.0445049
queA	-0.198619	0.998101	-0.00767016	0.0612625	no	no	no	-0.00767016
queC	-0.108356	0.998101	-0.0117481	0.0600407	no	no	no	-0.0117481
queF	-0.0800998	0.998101	-0.0199028	0.0570682	no	no	no	-0.0199028
quuD	-0.311774	0.998101	-0.0260895	0.0669314	no	no	no	-0.0260895
quuQ	-0.0811814	0.998101	-0.00825308	0.0592819	no	no	no	-0.00825308
racC	0.143588	0.998101	0.00210396	0.0613841	no	no	no	0.00210396
racR	-0.321104	0.545647	-0.185937	0.171157	no	no	no	-0.185937
radA	-0.0259576	0.998101	-0.0029829	0.0580545	no	no	no	-0.0029829
radC	-0.260857	0.123569	-0.210203	0.0866393	no	no	no	-0.210203
raiA	0.0692785	0.998101	0.00233486	0.0608422	no	no	no	0.00233486
rarA	0.0218843	0.998101	0.00446845	0.0539269	no	no	no	0.00446845
rarD	0.0254997	0.998101	0.00306435	0.0582997	no	no	no	0.00306435
ravA	-0.0125253	0.998101	-0.00201348	0.0539168	no	no	no	-0.00201348
rbbA	0.105465	0.998101	0.00400404	0.0604503	no	no	no	0.00400404
rbfA	0.216816	0.998101	0.0213813	0.0637329	no	no	no	0.0213813
rbn	-0.0377645	0.998101	-0.0195688	0.0495019	no	no	no	-0.0195688
rbsA	0.0126883	0.998101	-0.00177759	0.0575442	no	no	no	-0.00177759
rbsB	0.0861986	0.998101	0.00391997	0.0605757	no	no	no	0.00391997
rbsC	0.0394385	0.998101	0.00705664	0.0565264	no	no	no	0.00705664
rbsD	0.0801197	0.998101	0.0115862	0.0585358	no	no	no	0.0115862
rbsK	-0.0170939	0.998101	-0.00152817	0.0588489	no	no	no	-0.00152817
rbsR	-0.0512521	0.998101	-0.00330921	0.0597628	no	no	no	-0.00330921
rcnA	-0.197145	0.998101	-0.025184	0.0646028	no	no	no	-0.025184
rcnR	-0.295532	0.799953	-0.0931853	0.144659	no	no	no	-0.0931853
ygaC	1.10697	1.0083e-06	1.04146	0.191586	yes	yes	yes	1.04146
rcsB	0.147674	0.998101	0.0411671	0.0683065	no	no	no	0.0411671
rcsC	-0.00865741	0.998101	-0.00207362	0.0537661	no	no	no	-0.00207362
rcsD	-0.0638564	0.998101	-0.0356511	0.0482879	no	no	no	-0.0356511
rcsF	-0.170507	0.998101	-0.0618768	0.0876095	no	no	no	-0.0618768
rdgB	-0.0387446	0.998101	-0.00270208	0.056326	no	no	no	-0.00270208
rdgC	0.0919234	0.998101	0.00614675	0.0600133	no	no	no	0.00614675
rdlA	0.232212	0.998101	0.0203024	0.0637091	no	no	no	0.0203024
rdlB	0.294903	0.998101	0.018909	0.0639307	no	no	no	0.018909
rdlC	-0.0488729	0.998101	-0.00286987	0.0600323	no	no	no	-0.00286987
rdlD	-0.157512	0.998101	-0.00990548	0.0609037	no	no	no	-0.00990548
rdoA	-0.0597453	0.998101	-0.00228407	0.0601556	no	no	no	-0.00228407
recA	0.0574847	0.998101	0.00658741	0.0586199	no	no	no	0.00658741
[truncated: 2,156 more rows]

## Sheet: FZ+DOC+VAN
gene	log2FC	BH_adj_p	apeglm_log2FC	apeglm_lfcSE	BH_dj_p<0.01	BH_adj_p<0.1 and |apeglm_log2FC|>1	BH_adj_p<0.1 and |apeglm_log2FC|>0.58	apeglm_log2FC
aaeA	-0.0150438	0.937324	-0.0134441	0.133221	no	no	no	-0.0134441
aaeB	0.224884	0.0660171	0.217192	0.107028	no	no	no	0.217192
aaeR	-0.0817644	0.561105	-0.0782219	0.111909	no	no	no	-0.0782219
aaeX	9.48015e-05	0.999682	0.000233017	0.131483	no	no	no	0.000233017
aas	-0.15437	0.33496	-0.145708	0.132581	no	no	no	-0.145708
aat	0.0925819	0.567573	0.0871835	0.127969	no	no	no	0.0871835
abgA	-0.274522	0.353452	-0.228641	0.232934	no	no	no	-0.228641
abgB	-0.384514	0.00836741	-0.367023	0.129854	yes	no	no	-0.367023
abgR	0.0679982	0.768354	0.0604312	0.169458	no	no	no	0.0604312
abgT	-0.109251	0.431814	-0.104849	0.113824	no	no	no	-0.104849
abrB	-0.476001	0.0248849	-0.431166	0.185578	no	no	no	-0.431166
accA	0.336815	0.0347712	0.323177	0.140044	no	no	no	0.323177
accB	0.719287	0.00232817	0.655223	0.213207	yes	no	yes	0.655223
accC	0.749652	0.000392743	0.700076	0.192708	yes	no	yes	0.700076
accD	0.0215472	0.907604	0.0192135	0.130677	no	no	no	0.0192135
aceA	-1.16806	0.00113712	-1.03379	0.333813	yes	yes	yes	-1.03379
aceB	-0.655209	6.3713e-05	-0.623562	0.149619	yes	no	yes	-0.623562
aceE	1.77152	0.000357318	1.56051	0.474655	yes	yes	yes	1.56051
aceF	1.33918	0.00119736	1.17146	0.388268	yes	yes	yes	1.17146
aceK	-0.597378	0.00191712	-0.561011	0.173316	yes	no	no	-0.561011
ackA	0.901442	0.0326973	0.719179	0.374999	no	no	no	0.719179
acnA	-0.280588	0.272253	-0.246749	0.207204	no	no	no	-0.246749
acnB	-0.953183	0.0040463	-0.835547	0.302308	yes	no	yes	-0.835547
acpH	0.256035	0.0542026	0.24555	0.116511	no	no	no	0.24555
acpP	-0.0577846	0.747855	-0.0538945	0.136019	no	no	no	-0.0538945
acpS	-0.560183	0.0214995	-0.507095	0.213963	no	no	no	-0.507095
acpT	0.852746	0.0027083	0.760879	0.25831	yes	no	yes	0.760879
acrA	1.5401	6.70142e-53	1.53166	0.0973728	yes	yes	yes	1.53166
acrB	1.26341	1.00605e-21	1.24088	0.125227	yes	yes	yes	1.24088
acrD	0.313064	0.00641439	0.303799	0.102815	yes	no	no	0.303799
acrE	-0.0604918	0.780362	-0.0548296	0.159208	no	no	no	-0.0548296
acrF	-0.317943	0.00268099	-0.310816	0.0952525	yes	no	no	-0.310816
acrR	2.06583	1.85638e-33	2.04294	0.164467	yes	yes	yes	2.04294
acs	-0.57692	0.016218	-0.521328	0.211622	no	no	no	-0.521328
actP	-0.01703	0.960936	-0.0136464	0.225768	no	no	no	-0.0136464
ada	0.582059	7.134e-05	0.561019	0.133624	yes	no	no	0.561019
add	-0.600811	0.000258401	-0.570375	0.149301	yes	no	no	-0.570375
ade	-0.274295	0.0637276	-0.264097	0.128928	no	no	no	-0.264097
adhE	-0.663164	0.231109	-0.41458	0.415021	no	no	no	-0.41458
adhP	1.09079	2.18409e-09	1.05571	0.169648	yes	yes	yes	1.05571
adiA	0.742603	2.45872e-05	0.708929	0.161651	yes	no	yes	0.708929
adiC	0.673408	0.042118	0.566874	0.288177	no	no	no	0.566874
adiY	-0.573233	0.264501	-0.373379	0.382666	no	no	no	-0.373379
adk	0.704529	0.000710839	0.653872	0.188484	yes	no	yes	0.653872
adrA	0.326184	0.0958809	0.299513	0.167442	no	no	no	0.299513
aegA	-0.786865	5.23403e-05	-0.736352	0.178674	yes	no	yes	-0.736352
aer	-0.225064	0.166044	-0.211478	0.137548	no	no	no	-0.211478
aes	-0.897194	0.000423745	-0.829397	0.233357	yes	no	yes	-0.829397
agaB	0.746799	0.191821	0.468994	0.436551	no	no	no	0.468994
agaC	0.480769	0.149068	0.393259	0.272348	no	no	no	0.393259
agaD	-0.153213	0.527121	-0.135964	0.187706	no	no	no	-0.135964
agaI	0.345793	0.191715	0.30242	0.217176	no	no	no	0.30242
agaR	-0.486979	1.95957e-08	-0.481348	0.0799935	yes	no	no	-0.481348
agaS	-0.777039	0.000100925	-0.736645	0.18279	yes	no	yes	-0.736645
agaV	-1.38205	7.13861e-05	-1.26022	0.326162	yes	yes	yes	-1.26022
agp	-2.15257	6.97099e-06	-1.97348	0.457383	yes	yes	yes	-1.97348
ahpC	-0.269099	0.128589	-0.250699	0.150279	no	no	no	-0.250699
ahpF	-0.603464	0.0549974	-0.509544	0.27062	no	no	no	-0.509544
aidB	-0.599301	0.0204099	-0.532953	0.227441	no	no	no	-0.532953
ais	1.89149	6.10606e-06	1.74378	0.393114	yes	yes	yes	1.74378
alaS	-0.041723	0.819124	-0.0389712	0.133939	no	no	no	-0.0389712
alaT	2.32835	5.44592e-05	2.09172	0.55488	yes	yes	yes	2.09172
alaU	1.22936	0.0273085	0.906174	0.51081	no	no	no	0.906174
alaV	2.63086	0.000462276	2.2565	0.742003	yes	yes	yes	2.2565
alaW	-0.0638652	0.909591	-0.0402525	0.328029	no	no	no	-0.0402525
alaX	2.62714	4.26534e-16	2.5609	0.306558	yes	yes	yes	2.5609
aldA	-1.27335	2.19443e-05	-1.17543	0.280534	yes	yes	yes	-1.17543
aldB	-1.22044	1.65853e-07	-1.16327	0.217719	yes	yes	yes	-1.16327
alkA	-0.467218	0.0189935	-0.43826	0.175225	no	no	no	-0.43826
alkB	0.389684	0.011849	0.371648	0.137314	no	no	no	0.371648
allA	-0.929659	2.30056e-10	-0.904335	0.136402	yes	no	yes	-0.904335
allB	0.0372159	0.875327	0.0342539	0.165564	no	no	no	0.0342539
allC	-0.0652651	0.693373	-0.0613063	0.12764	no	no	no	-0.0613063
allD	0.049114	0.889931	0.0407676	0.235365	no	no	no	0.0407676
allR	-0.481093	0.0315785	-0.443521	0.195952	no	no	no	-0.443521
allS	-1.09888	0.000119952	-1.01232	0.264652	yes	yes	yes	-1.01232
alpA	-0.162359	0.630564	-0.130449	0.245925	no	no	no	-0.130449
alr	0.237149	0.0234801	0.222755	0.0929888	no	no	no	0.222755
alsA	-0.994269	0.00531006	-0.861764	0.326022	yes	no	yes	-0.861764
alsB	-2.1189	4.06212e-12	-2.05432	0.289004	yes	yes	yes	-2.05432
alsC	-1.0928	1.89855e-11	-1.0642	0.152307	yes	yes	yes	-1.0642
alsE	-1.56575	9.20449e-07	-1.46907	0.300262	yes	yes	yes	-1.46907
alsK	-0.462204	0.0301548	-0.420421	0.186256	no	no	no	-0.420421
alx	1.54168	1.40456e-08	1.47459	0.254948	yes	yes	yes	1.47459
amiA	0.223713	0.0652418	0.21663	0.106187	no	no	no	0.21663
amiB	0.261893	0.00102234	0.255614	0.0722703	yes	no	no	0.255614
amiC	0.462579	0.251852	0.348562	0.313738	no	no	no	0.348562
amiD	-0.421987	0.0679516	-0.378596	0.198601	no	no	no	-0.378596
amn	-0.59619	8.29744e-05	-0.56621	0.137977	yes	no	no	-0.56621
ampC	0.127066	0.43153	0.1206	0.131361	no	no	no	0.1206
ampD	-0.805283	0.00035043	-0.751246	0.205665	yes	no	yes	-0.751246
ampE	-0.776669	0.000880992	-0.721311	0.212628	yes	no	yes	-0.721311
ampG	1.09407	0.00556033	0.932335	0.363636	yes	no	yes	0.932335
ampH	-0.126687	0.576189	-0.112971	0.175047	no	no	no	-0.112971
amtB	0.0311234	0.851739	0.025507	0.120673	no	no	no	0.025507
amyA	0.254694	0.0919937	0.240712	0.130541	no	no	no	0.240712
anmK	-0.744121	0.000110394	-0.710046	0.175897	yes	no	yes	-0.710046
ansA	0.95496	0.000542248	0.874569	0.253573	yes	no	yes	0.874569
ansB	-1.67136	2.25477e-07	-1.5778	0.30431	yes	yes	yes	-1.5778
ansP	1.56372	1.1246e-09	1.50429	0.240876	yes	yes	yes	1.50429
apaG	0.462771	5.28617e-10	0.45834	0.0689723	yes	no	no	0.45834
apaH	0.0198354	0.867575	0.0201818	0.0865064	no	no	no	0.0201818
apbE	0.925205	3.4575e-12	0.902838	0.124229	yes	no	yes	0.902838
aphA	-2.31377	1.29366e-12	-2.23746	0.30866	yes	yes	yes	-2.23746
appA	-0.0973902	0.582408	-0.0896207	0.139103	no	no	no	-0.0896207
appB	0.570428	0.0252121	0.5044	0.223389	no	no	no	0.5044
appC	0.577492	0.0408617	0.502444	0.245116	no	no	no	0.502444
appY	-0.670171	0.0227206	-0.582441	0.25889	no	no	no	-0.582441
apt	2.75307	3.06591e-08	2.60386	0.47208	yes	yes	yes	2.60386
aqpZ	0.778987	0.0139523	0.675144	0.282449	no	no	no	0.675144
araA	-0.713762	0.00717521	-0.640084	0.237648	yes	no	yes	-0.640084
araB	-1.41229	0.000253797	-1.26791	0.362504	yes	yes	yes	-1.26791
araC	-2.1087	1.44797e-14	-2.05098	0.259694	yes	yes	yes	-2.05098
araD	-1.13644	0.0029045	-0.989705	0.352951	yes	no	yes	-0.989705
araE	-0.326789	0.0198829	-0.310922	0.124122	no	no	no	-0.310922
araF	-1.47319	0.000119952	-1.33321	0.360324	yes	yes	yes	-1.33321
araG	0.274688	0.139667	0.254932	0.157413	no	no	no	0.254932
araH	-0.224318	0.30335	-0.205636	0.177886	no	no	no	-0.205636
araJ	0.203087	0.120125	0.195324	0.112323	no	no	no	0.195324
arcA	-0.151946	0.548349	-0.132934	0.193796	no	no	no	-0.132934
arcB	-0.638274	8.55856e-07	-0.622277	0.119423	yes	no	yes	-0.622277
argA	-0.0188501	0.935622	-0.0172059	0.159041	no	no	no	-0.0172059
argB	0.143759	0.586006	0.12432	0.200232	no	no	no	0.12432
argC	1.05355	0.000443692	0.958775	0.277165	yes	no	yes	0.958775
argD	1.20601	8.36752e-17	1.18304	0.136661	yes	yes	yes	1.18304
argE	-0.712941	0.00228471	-0.654953	0.210897	yes	no	yes	-0.654953
argG	0.723391	0.000665133	0.674709	0.193124	yes	no	yes	0.674709
argH	-0.0156419	0.947476	-0.0138425	0.162447	no	no	no	-0.0138425
argI	1.17803	2.0019e-06	1.11396	0.230839	yes	yes	yes	1.11396
argK	-0.12958	0.661343	-0.110794	0.218362	no	no	no	-0.110794
argO	-1.46097	0.00522047	-1.19343	0.498734	yes	yes	yes	-1.19343
argP	-1.0119	6.81987e-07	-0.974216	0.189464	yes	no	yes	-0.974216
argQ	2.0869	0.0014281	1.74908	0.642815	yes	yes	yes	1.74908
argR	0.361379	0.0146501	0.343997	0.131117	no	no	no	0.343997
argS	0.693733	0.0550157	0.567148	0.311848	no	no	no	0.567148
argT	-0.376451	0.121752	-0.332856	0.204086	no	no	no	-0.332856
argU	0.558298	0.197433	0.408876	0.340501	no	no	no	0.408876
argV	1.24402	0.00724264	1.02668	0.432778	yes	yes	yes	1.02668
argW	1.58186	0.00573176	1.27441	0.535554	yes	yes	yes	1.27441
argX	0.468893	0.0634929	0.414073	0.216697	no	no	no	0.414073
argY	1.37448	0.0536406	0.862463	0.665685	no	no	no	0.862463
argZ	1.66381	0.0133326	1.23645	0.66419	no	no	no	1.23645
ariR	0.667772	0.0800245	0.529603	0.322651	no	no	no	0.529603
arnA	0.547097	0.000620128	0.519941	0.14465	yes	no	no	0.519941
arnB	0.977585	6.70194e-05	0.913172	0.226193	yes	no	yes	0.913172
arnC	0.309869	0.190559	0.275393	0.19565	no	no	no	0.275393
arnD	0.629852	0.000264482	0.598591	0.156932	yes	no	yes	0.598591
arnE	0.308938	0.17512	0.277148	0.189471	no	no	no	0.277148
arnF	0.460877	0.00068119	0.442787	0.122664	yes	no	no	0.442787
arnT	-0.054199	0.759898	-0.0514222	0.133395	no	no	no	-0.0514222
aroA	0.438395	0.00386324	0.416271	0.135789	yes	no	no	0.416271
aroB	0.784025	9.48354e-12	0.770086	0.107326	yes	no	yes	0.770086
aroC	0.213484	0.0962703	0.202255	0.111257	no	no	no	0.202255
aroD	-0.903561	3.4413e-05	-0.850249	0.20124	yes	no	yes	-0.850249
aroE	0.630294	8.45304e-09	0.617694	0.101054	yes	no	yes	0.617694
aroF	0.703443	3.52766e-07	0.682964	0.127528	yes	no	yes	0.682964
aroG	-0.234458	0.353942	-0.206065	0.202087	no	no	no	-0.206065
aroH	0.902028	0.0208125	0.744639	0.349576	no	no	no	0.744639
aroK	1.09273	0.000135334	1.00773	0.265117	yes	yes	yes	1.00773
aroL	0.810456	1.49861e-06	0.780555	0.155653	yes	no	yes	0.780555
aroM	0.792084	0.00437701	0.708426	0.250762	yes	no	yes	0.708426
aroP	-0.00297447	0.982982	-0.0053672	0.100782	no	no	no	-0.0053672
arpA	1.64281	4.51206e-08	1.5629	0.282092	yes	yes	yes	1.5629
arrD	0.560952	0.00448041	0.523226	0.17633	yes	no	no	0.523226
arrQ	1.4956	0.000195447	1.34442	0.377686	yes	yes	yes	1.34442
arsB	-0.226782	0.0439578	-0.22158	0.0992834	no	no	no	-0.22158
arsC	-0.47801	0.00211637	-0.460379	0.139697	yes	no	no	-0.460379
arsR	0.365324	0.0389102	0.340737	0.154571	no	no	no	0.340737
artI	0.0155424	0.968954	0.0127231	0.257537	no	no	no	0.0127231
artJ	1.9209	4.17281e-20	1.88721	0.198477	yes	yes	yes	1.88721
artM	1.41139	9.35502e-15	1.3814	0.171917	yes	yes	yes	1.3814
artP	0.925809	4.34398e-07	0.888412	0.170067	yes	no	yes	0.888412
artQ	1.22285	2.01662e-09	1.17955	0.19035	yes	yes	yes	1.17955
ascB	-0.405282	0.00217452	-0.389016	0.118845	yes	no	no	-0.389016
ascF	-0.408854	0.000547468	-0.411207	0.107142	yes	no	no	-0.411207
ascG	-0.231959	0.209377	-0.213352	0.154477	no	no	no	-0.213352
asd	-0.263152	0.113756	-0.24527	0.142365	no	no	no	-0.24527
aslA	-0.0823623	0.613054	-0.0777243	0.128156	no	no	no	-0.0777243
aslB	1.05045	6.01928e-07	1.00322	0.195882	yes	yes	yes	1.00322
asmA	-0.195058	0.0526013	-0.190083	0.0887911	no	no	no	-0.190083
asnA	0.815767	2.04255e-05	0.77516	0.176234	yes	no	yes	0.77516
asnB	-0.727407	0.00727476	-0.646832	0.242299	yes	no	yes	-0.646832
asnC	0.506746	1.47968e-05	0.48708	0.107233	yes	no	no	0.48708
asnT	0.289532	0.41768	0.226922	0.269999	no	no	no	0.226922
asnU	1.66363	0.56966	0.125146	0.55944	no	no	no	0.125146
asnV	0.528813	0.215405	0.388787	0.334488	no	no	no	0.388787
asnW	3.58562	5.24045e-24	3.52254	0.337287	yes	yes	yes	3.52254
aspA	-0.842406	0.00612643	-0.741107	0.277435	yes	no	yes	-0.741107
aspC	-0.661785	0.0183926	-0.582002	0.247713	no	no	no	-0.582002
aspS	0.691971	1.39942e-07	0.673209	0.121353	yes	no	yes	0.673209
aspT	1.93034	0.277619	0.233734	0.58247	no	no	no	0.233734
aspU	0.175623	0.887903	0.0486567	0.471488	no	no	no	0.0486567
aspV	1.69226	6.92856e-06	1.56855	0.355098	yes	yes	yes	1.56855
asr	-0.794347	0.020245	-0.672232	0.303643	no	no	no	-0.672232
astA	-0.532526	0.195769	-0.398396	0.324448	no	no	no	-0.398396
astB	-0.00488757	0.987769	-0.00351053	0.206965	no	no	no	-0.00351053
astC	-0.17803	0.568926	-0.146778	0.232378	no	no	no	-0.146778
astD	-0.427413	0.0523536	-0.387518	0.190684	no	no	no	-0.387518
astE	-0.383133	0.145293	-0.333361	0.218319	no	no	no	-0.333361
atoA	0.0771646	0.907604	0.0435647	0.362584	no	no	no	0.0435647
atoB	-0.318832	0.100606	-0.292354	0.165702	no	no	no	-0.292354
atoC	-1.37798	1.7735e-08	-1.31982	0.228783	yes	yes	yes	-1.31982
atoD	-0.33558	0.117894	-0.304202	0.18131	no	no	no	-0.304202
atoE	-0.315798	0.206228	-0.27675	0.205119	no	no	no	-0.27675
atoS	-1.54436	7.53621e-06	-1.43383	0.32468	yes	yes	yes	-1.43383
atpA	0.311563	0.0675655	0.292314	0.147756	no	no	no	0.292314
atpB	0.435881	0.0226849	0.405005	0.168068	no	no	no	0.405005
atpC	0.408378	0.000950171	0.395228	0.111609	yes	no	no	0.395228
atpD	0.161723	0.280312	0.153819	0.125291	no	no	no	0.153819
atpE	0.815941	1.81223e-05	0.774322	0.17551	yes	no	yes	0.774322
atpF	0.416131	0.0575892	0.377969	0.189207	no	no	no	0.377969
atpG	0.370481	0.0391039	0.345978	0.156913	no	no	no	0.345978
atpH	0.596098	0.00153799	0.560417	0.169661	yes	no	no	0.560417
atpI	0.566338	0.0565822	0.489717	0.256087	no	no	no	0.489717
avtA	0.494992	0.00952943	0.462508	0.169458	yes	no	no	0.462508
azoR	-0.677406	0.000376364	-0.63858	0.17319	yes	no	yes	-0.63858
bacA	0.141594	0.40409	0.13654	0.13867	no	no	no	0.13654
baeR	-0.282478	0.0345925	-0.2718	0.11774	no	no	no	-0.2718
baeS	0.163952	0.251286	0.157015	0.120046	no	no	no	0.157015
bamA	-0.0758787	0.573932	-0.0727946	0.107622	no	no	no	-0.0727946
bamB	0.298881	0.000503073	0.290662	0.0781366	yes	no	no	0.290662
bamC	-0.256052	0.00671733	-0.252564	0.0847908	yes	no	no	-0.252564
bamD	0.105912	0.437187	0.0987533	0.1116	no	no	no	0.0987533
barA	0.244931	0.237046	0.22511	0.171395	no	no	no	0.22511
basR	-0.601838	7.49061e-06	-0.582013	0.123201	yes	no	yes	-0.582013
basS	-0.0674029	0.516917	-0.0682976	0.0843293	no	no	no	-0.0682976
bax	0.63714	0.024713	0.556899	0.249168	no	no	no	0.556899
bcp	0.149701	0.530888	0.133727	0.184833	no	no	no	0.133727
bcr	0.920935	6.94782e-16	0.906182	0.107267	yes	no	yes	0.906182
bcsA	0.193012	0.285662	0.179615	0.149645	no	no	no	0.179615
bcsB	-0.0915843	0.374367	-0.0892506	0.0860667	no	no	no	-0.0892506
bcsC	-0.461099	0.000542185	-0.443201	0.120645	yes	no	no	-0.443201
bcsE	-0.506012	0.00518798	-0.47614	0.161633	yes	no	no	-0.47614
bcsF	-0.434786	0.0766412	-0.385482	0.209873	no	no	no	-0.385482
bcsG	-0.169613	0.336561	-0.156943	0.14542	no	no	no	-0.156943
bcsZ	0.0384634	0.843384	0.0351611	0.140253	no	no	no	0.0351611
bdm	1.07571	0.0175264	0.862923	0.407722	no	no	no	0.862923
bfd	-0.0919674	0.87786	-0.0544515	0.343668	no	no	no	-0.0544515
bfr	-1.26207	1.93918e-05	-1.18866	0.276435	yes	yes	yes	-1.18866
bglA	-0.362565	0.0995218	-0.327916	0.187054	no	no	no	-0.327916
bglB	0.0790564	0.741068	0.0669166	0.177836	no	no	no	0.0669166
bglF	1.38877	0.00103811	1.21501	0.398759	yes	yes	yes	1.21501
bglG	0.392027	0.177053	0.332039	0.237752	no	no	no	0.332039
bglH	0.334217	0.305888	0.271688	0.256374	no	no	no	0.271688
bglJ	1.42413	8.65926e-05	1.29778	0.340245	yes	yes	yes	1.29778
bglX	-0.184733	0.0372147	-0.180095	0.0786363	no	no	no	-0.180095
bhsA	1.48606	1.88518e-07	1.41026	0.267863	yes	yes	yes	1.41026
bioA	0.547005	0.00559307	0.510042	0.176258	yes	no	no	0.510042
bioB	0.149431	0.37392	0.140062	0.137823	no	no	no	0.140062
bioC	0.0905579	0.616789	0.0851742	0.141454	no	no	no	0.0851742
bioD	-0.145539	0.476911	-0.133159	0.162386	no	no	no	-0.133159
bioF	0.477539	0.030356	0.434457	0.192611	no	no	no	0.434457
bioH	-0.492457	6.68473e-11	-0.48612	0.0700346	yes	no	no	-0.48612
birA	0.489578	0.0100467	0.455198	0.168714	no	no	no	0.455198
bisC	-0.05172	0.60485	-0.0484046	0.0800875	no	no	no	-0.0484046
blc	-0.834251	0.0217298	-0.697736	0.323332	no	no	no	-0.697736
blr	0.155887	0.720076	0.111779	0.293196	no	no	no	0.111779
oppB	1.44863	2.85617e-18	1.42136	0.157108	yes	yes	yes	1.42136
J5N95_05780	0.162461	0.943177	0.0192926	0.520184	no	no	no	0.0192926
J5N95_09155	-0.459569	0.0157911	-0.426185	0.167972	no	no	no	-0.426185
J5N95_18590	0.273371	0.890923	0.0345904	0.513967	no	no	no	0.0345904
J5N95_15465	-0.408117	0.517586	-0.224048	0.397646	no	no	no	-0.224048
J5N95_13710	0.896	0.743805	0.0794062	0.548169	no	no	no	0.0794062
J5N95_21285	0.143965	0.823698	0.0802848	0.36625	no	no	no	0.0802848
bolA	1.04214	6.3515e-05	0.97169	0.240545	yes	no	yes	0.97169
borD	-1.06561	2.69927e-11	-1.03609	0.149579	yes	yes	yes	-1.03609
brnQ	-0.243846	0.451898	-0.197464	0.246449	no	no	no	-0.197464
bssR	1.30611	7.88364e-22	1.28738	0.129006	yes	yes	yes	1.28738
bssS	-1.54075	0.000157758	-1.38259	0.384627	yes	yes	yes	-1.38259
btuB	0.703343	0.000972711	0.651206	0.193358	yes	no	yes	0.651206
btuC	0.0510978	0.759276	0.0485852	0.125685	no	no	no	0.0485852
btuD	0.265647	0.00367098	0.259408	0.082217	yes	no	no	0.259408
btuE	-0.0838404	0.606068	-0.0798073	0.128041	no	no	no	-0.0798073
btuF	-0.506724	1.15988e-06	-0.498208	0.0959429	yes	no	no	-0.498208
btuR	0.246152	0.0413183	0.238614	0.106261	no	no	no	0.238614
cadA	-0.259896	0.204973	-0.236216	0.170517	no	no	no	-0.236216
cadB	-1.17424	0.120141	-0.612735	0.610509	no	no	no	-0.612735
[truncated: 3,879 more rows]
