# Supplementary material for: Correlated Transcriptional Responses Provide Insights into the Synergy Mechanisms of the Furazolidone, Vancomycin, and Sodium Deoxycholate Triple Combination in Escherichia coli
Source: mSphere. 2021 Sep 8;6(5):e00627-21. doi: 10.1128/mSphere.00627-21 (PMC8550143; doi:10.1128/mSphere.00627-21)
Supplement: DATA SET S2 [file msphere.00627-21-sd002.xlsx]

## Sheet: FZ
UPREGULATED DEGs													DOWNREGULATED DEGs
Gene	apeglm_log2FC		Analysis Type:	PANTHER Overrepresentation Test (Released 20200728)									Gene	apeglm_log2FC		Analysis Type:	PANTHER Overrepresentation Test (Released 20200728)
ybgQ	0.582878		Annotation Version and Release Date:	GO Ontology database DOI: 10.5281/zenodo.4033054 Released 2020-09-10									glpB	-6.86887		Annotation Version and Release Date:	GO Ontology database DOI: 10.5281/zenodo.4033054 Released 2020-09-10
speG	0.58663		Analyzed List:	Client Text Box Input (Escherichia coli)									glpT	-6.50659		Analyzed List:	Client Text Box Input (Escherichia coli)
yghQ	0.587355		Reference List:	Escherichia coli (all genes in database)									glpA	-6.08223		Reference List:	Escherichia coli (all genes in database)
mscL	0.588596		Test Type:	FISHER									glpC	-5.92441		Test Type:	FISHER
insD	0.588641		Correction:	FDR									nanC	-5.43698		Correction:	FDR
ydfV	0.589242		GO biological process complete	Escherichia coli - REFLIST (4391)	Client Text Box Input (563)	Client Text Box Input (expected)	Client Text Box Input (over/under)	Client Text Box Input (fold Enrichment)	Client Text Box Input (raw P-value)	Client Text Box Input (FDR)			lamB	-5.23266		GO biological process complete	Escherichia coli - REFLIST (4391)	Client Text Box Input (597)	Client Text Box Input (expected)	Client Text Box Input (over/under)	Client Text Box Input (fold Enrichment)	Client Text Box Input (raw P-value)	Client Text Box Input (FDR)
bssS	0.589857		ribosomal small subunit assembly (GO:0000028)	20	16	2.56	+	6.24	5.2e-07	7.21e-05			glpK	-5.10976		L-fucose metabolic process (GO:0042354)	7	7	0.95	+	7.36	0.000546	0.0301
apbE	0.590249		SOS response (GO:0009432)	30	23	3.85	+	5.98	2.84e-09	6.97e-07			glpQ	-5.05594		protein-tetrapyrrole linkage (GO:0017006)	7	7	0.95	+	7.36	0.000546	0.0296
yhaV	0.591348		ribonucleoprotein complex subunit organization (GO:0071826)	49	35	6.28	+	5.57	7.92e-13	4.21e-10			glpD	-4.8382		protein-heme linkage (GO:0017003)	7	7	0.95	+	7.36	0.000546	0.0291
ygjQ	0.593875		ribonucleoprotein complex assembly (GO:0022618)	49	35	6.28	+	5.57	7.92e-13	3.61e-10			cadB	-4.76253		glycerol catabolic process (GO:0019563)	12	11	1.63	+	6.74	2.3e-05	0.00253
nrdE	0.597844		ribosome assembly (GO:0042255)	55	39	7.05	+	5.53	4.36e-14	4.64e-11			malE	-4.66142		fucose metabolic process (GO:0006004)	9	8	1.22	+	6.54	0.000363	0.0219
panF	0.59799		ribosomal large subunit biogenesis (GO:0042273)	29	20	3.72	+	5.38	1.09e-07	1.84e-05			narI	-4.59245		cytochrome complex assembly (GO:0017004)	15	13	2.04	+	6.37	6.14e-06	0.000817
ytjA	0.600451		ribosomal large subunit assembly (GO:0000027)	29	20	3.72	+	5.38	1.09e-07	1.74e-05			malG	-4.41126		alditol catabolic process (GO:0019405)	18	15	2.45	+	6.13	1.63e-06	0.000274
yiaD	0.601069		siderophore-dependent iron import into cell (GO:0033214)	16	11	2.05	+	5.36	8.75e-05	0.0049			napB	-4.37979		polyol catabolic process (GO:0046174)	21	17	2.86	+	5.95	4.32e-07	9.19e-05
yfiN	0.601445		siderophore transport (GO:0015891)	19	13	2.44	+	5.34	2.06e-05	0.0014			nrfA	-4.37042		glycerol metabolic process (GO:0006071)	20	15	2.72	+	5.52	4.06e-06	0.000563
sohA	0.603301		iron import into cell (GO:0033212)	19	13	2.44	+	5.34	2.06e-05	0.00137			yjiY	-4.34915		alditol metabolic process (GO:0019400)	31	22	4.21	+	5.22	4.5e-08	2.05e-05
frmB	0.603824		ribosomal small subunit biogenesis (GO:0042274)	26	16	3.33	+	4.8	6.14e-06	0.000446			nrfD	-4.0801		oxidative phosphorylation (GO:0006119)	13	9	1.77	+	5.09	0.000557	0.0291
brnQ	0.605247		iron ion homeostasis (GO:0055072)	39	21	5	+	4.2	1.12e-06	0.000123			malK	-4.03783		polyol metabolic process (GO:0019751)	35	24	4.76	+	5.04	1.76e-08	9.34e-06
fabF	0.605931		organelle assembly (GO:0070925)	74	39	9.49	+	4.11	4.2e-11	1.68e-08			napG	-4.01699		anaerobic respiration (GO:0009061)	61	40	8.29	+	4.82	7.48e-13	4.77e-10
chiA	0.606366		iron coordination entity transport (GO:1901678)	40	21	5.13	+	4.09	1.53e-06	0.000148			nrfC	-3.96998		fermentation (GO:0006113)	17	11	2.31	+	4.76	0.000208	0.0144
degS	0.607551		translation (GO:0006412)	118	59	15.13	+	3.9	1.84e-15	5.88e-12			nanA	-3.93406		energy derivation by oxidation of organic compounds (GO:0015980)	129	72	17.54	+	4.11	2.05e-19	6.53e-16
ygdD	0.607612		transition metal ion homeostasis (GO:0055076)	48	24	6.15	+	3.9	5.39e-07	7.17e-05			yjiM	-3.91165		cellular respiration (GO:0045333)	114	63	15.5	+	4.06	6.49e-17	6.91e-14
yhbC	0.608942		metal ion homeostasis (GO:0055065)	54	26	6.92	+	3.76	3.19e-07	4.63e-05			dsdX	-3.90368		aerobic respiration (GO:0009060)	54	27	7.34	+	3.68	3.07e-07	7.54e-05
ftsK	0.610134		iron ion transport (GO:0006826)	50	24	6.41	+	3.74	9.53e-07	0.000117			napH	-3.81643		respiratory electron transport chain (GO:0022904)	41	19	5.57	+	3.41	4.03e-05	0.0039
secE	0.614496		cellular protein-containing complex assembly (GO:0034622)	73	35	9.36	+	3.74	3.01e-09	6.87e-07			mglB	-3.80555		tricarboxylic acid cycle (GO:0006099)	29	13	3.94	+	3.3	0.000849	0.043
kefA	0.614998		import into cell (GO:0098657)	46	22	5.9	+	3.73	2.85e-06	0.000245			malF	-3.78141		generation of precursor metabolites and energy (GO:0006091)	210	90	28.55	+	3.15	3.45e-18	5.5e-15
ygaP	0.616627		peptide biosynthetic process (GO:0043043)	130	61	16.67	+	3.66	5.74e-15	9.16e-12			narJ	-3.76048		ATP metabolic process (GO:0046034)	47	20	6.39	+	3.13	6.56e-05	0.00598
tadA	0.618354		cellular iron ion homeostasis (GO:0006879)	29	13	3.72	+	3.5	0.000514	0.0231			malM	-3.7569		cellular carbohydrate catabolic process (GO:0044275)	57	24	7.75	+	3.1	1.42e-05	0.00168
oppD	0.620364		chemical homeostasis (GO:0048878)	69	30	8.85	+	3.39	2.26e-07	3.44e-05			tnaA	-3.71572		hexose metabolic process (GO:0019318)	59	23	8.02	+	2.87	8.27e-05	0.00714
yhcD	0.620826		ribosome biogenesis (GO:0042254)	100	43	12.82	+	3.35	6.5e-10	2.07e-07			tnaB	-3.65735		electron transport chain (GO:0022900)	107	39	14.55	+	2.68	7.46e-07	0.000132
wcaM	0.622347		cation homeostasis (GO:0055080)	63	27	8.08	+	3.34	1.15e-06	0.000122			torA	-3.60437		alcohol metabolic process (GO:0006066)	73	26	9.93	+	2.62	0.000107	0.00837
idnR	0.622614		ribonucleoprotein complex biogenesis (GO:0022613)	101	43	12.95	+	3.32	8.29e-10	2.41e-07			torC	-3.59531		carbohydrate catabolic process (GO:0016052)	137	48	18.63	+	2.58	9.25e-08	3.69e-05
dos	0.62468		inorganic ion homeostasis (GO:0098771)	64	27	8.21	+	3.29	1.46e-06	0.00015			glpF	-3.58101		monosaccharide catabolic process (GO:0046365)	55	19	7.48	+	2.54	0.000909	0.0446
phoH	0.626064		ion homeostasis (GO:0050801)	64	27	8.21	+	3.29	1.46e-06	0.000146			nrfB	-3.51574		monosaccharide metabolic process (GO:0005996)	99	33	13.46	+	2.45	2.83e-05	0.00301
metC	0.626758		peptide metabolic process (GO:0006518)	148	62	18.98	+	3.27	1.98e-13	1.27e-10			nanT	-3.46332		carbohydrate transmembrane transport (GO:0034219)	91	28	12.37	+	2.26	0.000461	0.0267
chpR	0.626767		establishment of localization in cell (GO:0051649)	37	15	4.74	+	3.16	0.000456	0.0214			gatD	-3.34914		organic hydroxy compound metabolic process (GO:1901615)	109	33	14.82	+	2.23	0.000117	0.00848
can	0.626825		amide biosynthetic process (GO:0043604)	169	68	21.67	+	3.14	5.69e-14	4.54e-11			nanM	-3.33338		oxidation-reduction process (GO:0055114)	518	147	70.43	+	2.09	1.07e-15	8.55e-13
ybaP	0.629088		cellular metal ion homeostasis (GO:0006875)	40	16	5.13	+	3.12	0.000334	0.0164			nanE	-3.3084		carbohydrate transport (GO:0008643)	129	36	17.54	+	2.05	0.000328	0.0205
yadE	0.629789		cellular transition metal ion homeostasis (GO:0046916)	36	14	4.62	+	3.03	0.000973	0.0398			ompW	-3.13958		small molecule catabolic process (GO:0044282)	297	80	40.38	+	1.98	9.28e-08	3.29e-05
ecnA	0.630049		cellular response to external stimulus (GO:0071496)	70	27	8.98	+	3.01	5.66e-06	0.00043			nanK	-3.11861		carbohydrate metabolic process (GO:0005975)	391	95	53.16	+	1.79	4.43e-07	8.84e-05
map	0.631131		cellular response to extracellular stimulus (GO:0031668)	70	27	8.98	+	3.01	5.66e-06	0.00042			fdnH	-3.10854		cellular catabolic process (GO:0044248)	383	90	52.07	+	1.73	3.25e-06	0.000471
yijP	0.631322		cellular chemical homeostasis (GO:0055082)	53	20	6.8	+	2.94	0.000118	0.0064			cadA	-3.00069		organic substance catabolic process (GO:1901575)	484	111	65.8	+	1.69	3.83e-07	8.72e-05
metA	0.633232		organelle organization (GO:0006996)	125	47	16.03	+	2.93	4.11e-09	8.75e-07			narH	-2.95189		cellular carbohydrate metabolic process (GO:0044262)	238	54	32.36	+	1.67	0.000777	0.04
crcB	0.635085		homeostatic process (GO:0042592)	92	33	11.8	+	2.8	2.13e-06	0.000189			napA	-2.93989		catabolic process (GO:0009056)	499	113	67.84	+	1.67	5.27e-07	9.9e-05
yfdK	0.636383		cellular cation homeostasis (GO:0030003)	48	17	6.15	+	2.76	0.00106	0.0422			fdnI	-2.92375		small molecule metabolic process (GO:0044281)	880	162	119.64	+	1.35	0.000107	0.00817
yeaP	0.639004		transition metal ion transport (GO:0000041)	72	25	9.23	+	2.71	6e-05	0.00348			tnaC	-2.88506		metabolic process (GO:0008152)	2299	374	312.57	+	1.2	2.21e-06	0.000336
melB	0.641061		cellular ion homeostasis (GO:0006873)	49	17	6.28	+	2.71	0.00116	0.0456			yjhB	-2.82207		biological_process (GO:0008150)	3460	522	470.42	+	1.11	2.88e-07	7.65e-05
potF	0.64246		response to extracellular stimulus (GO:0009991)	81	28	10.39	+	2.7	2.18e-05	0.00142			ccmD	-2.8202		biosynthetic process (GO:0009058)	965	93	131.2	-	0.71	0.000277	0.018
hscB	0.642753		pilus organization (GO:0043711)	53	18	6.8	+	2.65	0.0009	0.0373			gatC	-2.80343		organic substance biosynthetic process (GO:1901576)	952	91	129.43	-	0.7	0.00021	0.0143
yhhQ	0.643908		cellular amide metabolic process (GO:0043603)	219	72	28.08	+	2.56	4.99e-11	1.77e-08			hybB	-2.77142		cellular biosynthetic process (GO:0044249)	936	87	127.26	-	0.68	9.64e-05	0.00769
yhbQ	0.64458		cellular homeostasis (GO:0019725)	76	23	9.74	+	2.36	0.000623	0.0276			dctA	-2.73951		organic cyclic compound metabolic process (GO:1901360)	935	86	127.12	-	0.68	6.08e-05	0.00571
leuO	0.646961		protein-containing complex assembly (GO:0065003)	136	41	17.44	+	2.35	5.22e-06	0.000407			gatB	-2.73929		heterocycle metabolic process (GO:0046483)	888	81	120.73	-	0.67	8.65e-05	0.00708
metF	0.649226		protein-containing complex subunit organization (GO:0043933)	143	43	18.34	+	2.35	2.99e-06	0.000251			rrsB	-2.7373		cellular nitrogen compound metabolic process (GO:0034641)	1040	91	141.4	-	0.64	1.97e-06	0.000315
arnB	0.650544		metal ion transport (GO:0030001)	114	33	14.62	+	2.26	9.55e-05	0.00525			hybA	-2.7299		cellular aromatic compound metabolic process (GO:0006725)	903	79	122.77	-	0.64	1.38e-05	0.00169
ybaJ	0.65157		gene expression (GO:0010467)	395	101	50.65	+	1.99	8.84e-10	2.35e-07			ynjE	-2.70904		nucleobase-containing compound metabolic process (GO:0006139)	763	65	103.74	-	0.63	3.83e-05	0.00394
aroM	0.651973		cation transport (GO:0006812)	242	60	31.03	+	1.93	8.65e-06	0.000613			torD	-2.70539		macromolecule biosynthetic process (GO:0009059)	482	40	65.53	-	0.61	0.00101	0.0487
atpC	0.652561		cellular component assembly (GO:0022607)	224	55	28.72	+	1.92	2.53e-05	0.00161			garP	-2.70205		Unclassified (UNCLASSIFIED)	931	75	126.58	-	0.59	2.88e-07	8.35e-05
ybaW	0.653115		cellular protein metabolic process (GO:0044267)	297	72	38.08	+	1.89	2.1e-06	0.000191			ccmC	-2.69135		organonitrogen compound biosynthetic process (GO:1901566)	516	38	70.16	-	0.54	3.88e-05	0.00387
nlpA	0.654303		regulation of biological quality (GO:0065008)	170	41	21.8	+	1.88	0.000507	0.0231			ccmE	-2.65135		cellular nitrogen compound biosynthetic process (GO:0044271)	527	38	71.65	-	0.53	1.81e-05	0.00206
rpsL	0.655082		cation transmembrane transport (GO:0098655)	154	37	19.75	+	1.87	0.000994	0.0401			ydjI	-2.64979		nucleic acid metabolic process (GO:0090304)	539	33	73.28	-	0.45	2.26e-07	7.23e-05
proP	0.655715		cellular nitrogen compound biosynthetic process (GO:0044271)	527	110	67.57	+	1.63	1.79e-06	0.000168			ansB	-2.64061		RNA metabolic process (GO:0016070)	316	19	42.96	-	0.44	0.000111	0.00821
ybaN	0.656328		cellular component organization (GO:0016043)	416	86	53.34	+	1.61	4.22e-05	0.00259			rrlB	-2.62688		DNA metabolic process (GO:0006259)	246	14	33.45	-	0.42	0.00037	0.0218
ycaK	0.659056		cellular macromolecule biosynthetic process (GO:0034645)	478	96	61.29	+	1.57	4.53e-05	0.00273			ccmF	-2.62261		amide biosynthetic process (GO:0043604)	169	7	22.98	-	0.3	0.000328	0.0209
rpsP	0.659476		macromolecule biosynthetic process (GO:0009059)	482	96	61.8	+	1.55	6.45e-05	0.00368			ydjY	-2.6107		ncRNA metabolic process (GO:0034660)	142	4	19.31	-	0.21	8.45e-05	0.00709
dppF	0.659716		protein metabolic process (GO:0019538)	416	80	53.34	+	1.5	0.000755	0.0325			treC	-2.57319		tRNA metabolic process (GO:0006399)	99	2	13.46	-	0.15	0.000499	0.0284
gcvA	0.659779		cellular component organization or biogenesis (GO:0071840)	470	90	60.26	+	1.49	0.000386	0.0184			gudP	-2.54918		ribosome biogenesis (GO:0042254)	100	2	13.6	-	0.15	0.000517	0.0289
ytfP	0.661953		metabolic process (GO:0008152)	2299	249	294.77	-	0.84	0.000284	0.0142			gcvH	-2.52666		ribonucleoprotein complex biogenesis (GO:0022613)	101	2	13.73	-	0.15	0.000333	0.0205
gltP	0.6668		carbohydrate derivative metabolic process (GO:1901135)	391	28	50.13	-	0.56	0.00122	0.0476			ycbJ	-2.51072		ncRNA processing (GO:0034470)	109	2	14.82	-	0.13	0.000156	0.0111
yjgZ	0.667054		carboxylic acid metabolic process (GO:0019752)	511	35	65.52	-	0.53	5.69e-05	0.00336			malP	-2.46563		RNA processing (GO:0006396)	116	2	15.77	-	0.13	7.21e-05	0.00639
gadY	0.66723		small molecule metabolic process (GO:0044281)	880	60	112.83	-	0.53	1.84e-08	3.67e-06			yedF	-2.45634		tRNA processing (GO:0008033)	70	0	9.52	-	< 0.01	0.000254	0.0169
gltB	0.669589		oxoacid metabolic process (GO:0043436)	536	35	68.72	-	0.51	9.13e-06	0.000633			ccmG	-2.45236		tRNA modification (GO:0006400)	58	0	7.89	-	< 0.01	0.000881	0.0439
fucP	0.670841		organic acid metabolic process (GO:0006082)	549	35	70.39	-	0.5	4.05e-06	0.000331			yehD	-2.41194		RNA modification (GO:0009451)	92	0	12.51	-	< 0.01	1.23e-05	0.00156
fnr	0.672411		phosphorus metabolic process (GO:0006793)	496	30	63.6	-	0.47	4.09e-06	0.000326			mglA	-2.4087
rcnA	0.672827		carbohydrate metabolic process (GO:0005975)	391	23	50.13	-	0.46	3.33e-05	0.00209			yjiA	-2.39292
artP	0.673592		phosphate-containing compound metabolic process (GO:0006796)	473	26	60.65	-	0.43	1.07e-06	0.000122			yhcH	-2.39265
ydfX	0.676122		organic substance catabolic process (GO:1901575)	484	24	62.06	-	0.39	5.6e-08	9.92e-06			dsdA	-2.38707
iclR	0.678234		lipid metabolic process (GO:0006629)	202	10	25.9	-	0.39	0.000842	0.0353			frdB	-2.32907
gspD	0.680854		catabolic process (GO:0009056)	499	24	63.98	-	0.38	2.16e-08	4.05e-06			rrlE	-2.32555
yfbK	0.681381		cellular catabolic process (GO:0044248)	383	18	49.11	-	0.37	9.72e-07	0.000115			hcp	-2.31686
gfcA	0.682167		cellular carbohydrate metabolic process (GO:0044262)	238	11	30.52	-	0.36	0.00013	0.00691			mglC	-2.30458
insA	0.682587		carboxylic acid catabolic process (GO:0046395)	186	8	23.85	-	0.34	0.000472	0.0218			yjiL	-2.26575
chpS	0.683584		phosphorylation (GO:0016310)	215	9	27.57	-	0.33	0.000134	0.00692			ynjC	-2.25796
yqiH	0.684246		organic acid catabolic process (GO:0016054)	195	8	25	-	0.32	0.000253	0.0128			ydjJ	-2.25531
yfiF	0.684811		organonitrogen compound catabolic process (GO:1901565)	202	8	25.9	-	0.31	0.00013	0.00681			rrlG	-2.22775
fiu	0.685147		small molecule catabolic process (GO:0044282)	297	11	38.08	-	0.29	6.71e-07	8.56e-05			gltA	-2.22293
cirA	0.685431		carbohydrate catabolic process (GO:0016052)	137	4	17.57	-	0.23	0.000375	0.0181			ynjB	-2.2209
ybeU	0.686148		monosaccharide metabolic process (GO:0005996)	99	2	12.69	-	0.16	0.000741	0.0324			yniA	-2.22033
norR	0.68813		monocarboxylic acid catabolic process (GO:0072329)	101	2	12.95	-	0.15	0.000762	0.0324			srlD	-2.21947
arsR	0.692398												frdC	-2.2098
ybbC	0.697857												gcvP	-2.18955
yqiJ	0.698214												ccmB	-2.18798
yafZ	0.69822												nikE	-2.17764
truB	0.69824												nikD	-2.15872
lysP	0.698423												malQ	-2.13441
yfeH	0.7024												csrB	-2.13365
atpF	0.703044												nrdD	-2.13016
bcsA	0.70394												hybO	-2.12602
gmk	0.704784												frdD	-2.11844
rhaT	0.70532												ftnA	-2.11804
ygcF	0.705525												hybF	-2.09344
bioA	0.707911												napD	-2.08973
yedZ	0.708495												rbsB	-2.08375
mntH	0.710164												cspD	-2.07431
adhP	0.711251												frdA	-2.06588
arrD	0.71269												napC	-2.03806
ygjV	0.713171												ccmH	-2.03775
chpB	0.715133												aegA	-2.0246
yedL	0.716353												moaB	-2.01684
hokD	0.718732												nirD	-1.99119
sfmD	0.719077												ycjQ	-1.97628
leuD	0.722054												yedE	-1.96721
yfeO	0.722097												nikC	-1.9637
yafQ	0.722441												yeiN	-1.96076
psiF	0.723274												srlB	-1.94914
yedW	0.723859												ygfF	-1.94605
ybdO	0.725136												ccmA	-1.93733
sokB	0.725334												hybC	-1.93225
pheS	0.7277												hybE	-1.92579
ldrC	0.727942												yeiA	-1.91443
djlB	0.728039												uidA	-1.89876
yjbM	0.728328												yjjW	-1.8905
yjeT	0.729173												fsaA	-1.88796
iscX	0.729468												yeaD	-1.85282
cbrB	0.732165												bssR	-1.84974
ybeF	0.733011												caiF	-1.83892
murA	0.735904												napF	-1.83693
fimI	0.738549												ydjZ	-1.79519
rpmJ	0.741236												katG	-1.78533
ybfC	0.741297												gldA	-1.77542
metN	0.74191												yeiC	-1.7667
yfdQ	0.744124												ynjA	-1.75976
bcsE	0.744457												rrlC	-1.75487
pgaB	0.745174												wrbA	-1.73252
gidB	0.747461												aphA	-1.72664
rcsA	0.747558												ygiS	-1.71933
yjfM	0.747585												moaC	-1.71909
ydhP	0.748111												ydjH	-1.71561
ttdT	0.751528												ompF	-1.71355
rho	0.751684												hybD	-1.71283
purR	0.75174												torT	-1.7112
ydcX	0.752558												treB	-1.70177
yghD	0.753687												hcr	-1.69553
ruvC	0.753768												hdeB	-1.69509
prmA	0.754082												hchA	-1.6801
lysS	0.756203												sucC	-1.66822
mnmG	0.757771												dmsB	-1.6585
thiI	0.758461												pepT	-1.65699
yigF	0.75997												sdhC	-1.65256
essD	0.763892												mdh	-1.64998
rpsG	0.766164												aldA	-1.64916
nusG	0.76889												ydjK	-1.62665
ydeI	0.769888												gatA	-1.62435
aceB	0.770343												nuoH	-1.61772
prfC	0.770881												nuoI	-1.61742
yjeS	0.771485												dmsA	-1.59742
ruvB	0.776598												moaD	-1.59707
ythA	0.779638												rmf	-1.58485
maa	0.780945												sdhD	-1.57947
rplE	0.783222												maeB	-1.57937
rimM	0.783879												rihC	-1.57761
artI	0.788318												ycjF	-1.57323
yigE	0.789855												nrdG	-1.56902
nhaA	0.791378												nrfF	-1.56562
tsf	0.793918												ydhY	-1.56269
yjcC	0.795611												tdcD	-1.54922
ydfI	0.798555												clpB	-1.54095
hisJ	0.804814												ftnB	-1.54036
insB	0.805147												pyrB	-1.53933
miaB	0.806109												dmsC	-1.53717
acrE	0.806273												sucB	-1.53045
fusA	0.806928												fdnG	-1.52001
insJ	0.807053												hypC	-1.51775
rpmF	0.815642												garD	-1.50969
yegQ	0.818332												galM	-1.50244
ryjA	0.820399												nikB	-1.47164
yrbA	0.829513												lldD	-1.46925
ybjL	0.834124												gcvT	-1.46532
trmD	0.834357												sucA	-1.46045
rplK	0.834722												yeaT	-1.45991
fimE	0.835984												degP	-1.44983
dppD	0.836272												yehC	-1.43694
ybiS	0.837194												hdeA	-1.43675
rpoC	0.83728												cdaR	-1.436
nepI	0.837653												araF	-1.43423
mqo	0.838082												tdcE	-1.4251
nemA	0.839607												galS	-1.42032
fhuD	0.840179												csiE	-1.41736
yfjJ	0.841126												rihA	-1.41634
greA	0.842038												pepE	-1.41162
ydeJ	0.844726												hyaA	-1.41105
yhfU	0.846179												fucR	-1.40802
yigG	0.847395												glgS	-1.40203
yfcJ	0.850271												hypE	-1.39774
yjgA	0.852561												nrfE	-1.39596
cadC	0.852833												rbbA	-1.39259
rem	0.854025												yeiT	-1.39049
rpmC	0.857526												sthA	-1.39018
adiC	0.859376												sucD	-1.38457
rarD	0.859464												htpG	-1.38389
yicS	0.859896												fdhF	-1.37836
ybjG	0.860132												lsrF	-1.3782
lysW	0.860893												nuoG	-1.3775
yieL	0.864716												sodB	-1.3741
agaI	0.865327												tdcC	-1.36871
yggI	0.866332												hypB	-1.36522
malT	0.866392												nuoM	-1.36294
purA	0.867685												moaE	-1.35672
fdoI	0.868081												ycbC	-1.35278
ydbD	0.869052												nirC	-1.34328
rplN	0.869781												sdhA	-1.33529
infB	0.874461												fruR	-1.31607
ybjE	0.875118												deoD	-1.31075
sufC	0.876376												nuoJ	-1.31041
ldhA	0.876429												hybG	-1.29803
yqjF	0.876854												galK	-1.29492
phoE	0.879029												yqeC	-1.29112
yihO	0.879235												cysG	-1.28776
yobH	0.880199												hyaB	-1.28455
ecpD	0.881598												argT	-1.28342
yibD	0.881868												frwB	-1.27815
iscA	0.884897												ydhV	-1.2779
frc	0.885069												groES	-1.27451
yjhF	0.886686												fsaB	-1.26987
bioF	0.890777												tdcB	-1.26273
rplR	0.891571												fbaA	-1.26166
ydfW	0.89285												ulaB	-1.26158
mgtA	0.894182												nuoF	-1.25327
fecA	0.895075												yjfN	-1.24833
yhgN	0.90403												pflB	-1.23817
trxA	0.905161												ycjX	-1.23795
yhiJ	0.905345												mtfA	-1.22946
yhbY	0.905593												yciI	-1.22776
oxc	0.906735												glk	-1.22196
yqaE	0.907462												yqeB	-1.22006
ytfL	0.908512												glgC	-1.214
sfsB	0.909303												ydcA	-1.2121
rpsH	0.909424												ygeV	-1.20534
valT	0.914649												hyaF	-1.19978
ycfZ	0.914761												fumA	-1.19937
yebB	0.915443												ybiY	-1.19787
yfdX	0.915686												nrfG	-1.19588
yqeI	0.918888												pykA	-1.19534
yciY	0.928334												nuoN	-1.19437
rpsS	0.929448												tdcF	-1.18994
rplV	0.930248												hypD	-1.18393
ycgF	0.930893												yoaC	-1.17852
emrE	0.932011												uspG	-1.17236
chaA	0.935095												yejG	-1.16842
infC	0.936052												dcuB	-1.16661
upp	0.938564												yccJ	-1.1642
rmuC	0.943123												raiA	-1.16393
yghS	0.94344												ynjD	-1.14842
yibA	0.944479												dps	-1.14636
sirA	0.945081												tsx	-1.14452
ycgE	0.945669												flu	-1.13718
yiiX	0.945922												uhpT	-1.1359
rpsN	0.946122												serS	-1.13035
ybfP	0.948603												menB	-1.12833
yfcP	0.949495												yobB	-1.12803
dinG	0.950068												ycjN	-1.12365
typA	0.951799												uspE	-1.11732
yieK	0.953979												uxaB	-1.11533
hslJ	0.954059												yeeR	-1.10707
emrD	0.954324												uspF	-1.10687
rplF	0.95683												malX	-1.10402
rpsQ	0.956918												ydcT	-1.09871
rpmI	0.968244												yjdL	-1.09818
psrD	0.973012												sdhB	-1.09102
fhuB	0.973764												recD	-1.08737
yibG	0.980389												nuoL	-1.08551
rpmB	0.980985												yijD	-1.07817
tff	0.983598												yfiQ	-1.07166
yaiP	0.98491												ybaS	-1.06404
dgkA	0.987506												yfdZ	-1.0616
yhiM	0.988897												hypA	-1.06117
leuZ	0.993742												rbsK	-1.05316
pphB	0.994612												cydB	-1.05129
metY	0.994644												dhaL	-1.04898
fimZ	0.996995												glnH	-1.04631
sugE	0.997105												yjjB	-1.04575
yjaZ	1.00236												rbsR	-1.04331
proV	1.00244												glgX	-1.04241
rplB	1.00393												yjiX	-1.0412
yfdE	1.00509												yraP	-1.04092
pppA	1.00649												galR	-1.03731
rzoR	1.00705												yhhJ	-1.02767
secY	1.00718												yfeW	-1.02483
ygdQ	1.00737												yfbS	-1.02101
purU	1.00876												mgsA	-1.01961
yadK	1.01212												fucO	-1.01787
ldrB	1.01519												gutQ	-1.01755
rluB	1.01728												ybdK	-1.01475
manX	1.01773												ycjR	-1.01415
gltF	1.01815												yfgG	-1.01196
oppC	1.0203												ydjL	-1.00693
argG	1.02098												ygdH	-0.997075
yhdT	1.02204												atoC	-0.996062
yraQ	1.02519												dhaM	-0.988674
ydeO	1.02569												dnaK	-0.986925
yhjV	1.02746												yhiI	-0.986787
rpsC	1.03195												fumB	-0.98602
yegJ	1.03728												glgA	-0.984578
nth	1.04549												ynfD	-0.984158
yodB	1.04632												dtd	-0.982051
rplD	1.04682												yceH	-0.980419
ruvA	1.04865												gsiA	-0.980364
rpsE	1.05313												menC	-0.980135
aspV	1.05402												agaV	-0.980066
rplW	1.05533												malY	-0.979876
pagP	1.05687												yhbV	-0.976282
ybiT	1.05891												yfbU	-0.975822
pinR	1.05982												ucpA	-0.973278
rplT	1.06387												ybhR	-0.972864
nrdF	1.06571												yjfO	-0.97207
lipA	1.06653												yafD	-0.971117
ygeI	1.07212												fucK	-0.96958
rpsI	1.07345												ydbJ	-0.969049
rpmG	1.07471												ydfZ	-0.96578
fimD	1.07982												hcaR	-0.962704
rplU	1.08054												ygiB	-0.960457
rpsM	1.08113												yeaG	-0.960385
yraH	1.08225												lsrB	-0.959844
glmZ	1.08262												rbsC	-0.959156
ybiU	1.08486												fucA	-0.957958
fhuC	1.08543												yfbT	-0.957638
rpsB	1.09216												rnlA	-0.951667
csgC	1.09219												pgk	-0.947758
ariR	1.09431												nikR	-0.942961
metK	1.09794												metH	-0.939166
rplX	1.09994												yihX	-0.938813
rplC	1.10008												wbbK	-0.933926
ymfA	1.10175												uidC	-0.933819
hisL	1.10378												rseA	-0.928516
rdlB	1.10394												ybjP	-0.927724
fhuE	1.10608												yiiD	-0.923812
rsxC	1.10643												pspE	-0.921969
rpmD	1.10711												hdhA	-0.919388
pqqL	1.10971												aspC	-0.918463
grxA	1.10986												nikA	-0.91599
bglG	1.11082												dcuC	-0.914616
rpmE	1.11126												deoB	-0.914309
proX	1.11209												minD	-0.913401
eamB	1.11219												yajD	-0.911896
ygcG	1.11286												nlpC	-0.911386
cspH	1.11603												ltaE	-0.908385
yfcV	1.11751												yfcZ	-0.906547
rsxA	1.11764												yccM	-0.905486
yoeB	1.12112												xylF	-0.905203
rplM	1.12242												ybhQ	-0.904848
rpsA	1.12968												tpiA	-0.903443
hha	1.13046												glpX	-0.903007
yihG	1.13051												uxaC	-0.901446
folX	1.13153												yoaE	-0.899796
iap	1.13232												cstA	-0.898841
metW	1.13362												yieF	-0.897969
marA	1.13491												uxaA	-0.897797
fdoH	1.13516												yejE	-0.896615
agaB	1.13636												pykF	-0.89646
htrL	1.13706												ybbN	-0.892314
rpoZ	1.13831												ycfP	-0.889714
yhcF	1.14235												hsdR	-0.887254
citC	1.14421												pdxK	-0.884505
glcA	1.14631												pntA	-0.883598
gfcC	1.14742												nuoE	-0.882445
ykfH	1.15												uspA	-0.87753
ygiQ	1.15336												narY	-0.877225
yafW	1.15537												gpmM	-0.876034
rsxB	1.15642												gatY	-0.874595
marB	1.15848												ydcI	-0.873073
rplP	1.15947												gmhA	-0.872767
ybgH	1.16148												serU	-0.872661
yhjB	1.16414												gcvR	-0.86896
yqjH	1.16887												tatE	-0.86645
uvrD	1.16896												sseA	-0.864335
artQ	1.17108												yhjD	-0.863469
yihF	1.17136												ybdF	-0.862503
rplY	1.1716												yicG	-0.861476
uvrB	1.17319												anmK	-0.860809
ycaD	1.17466												gpsA	-0.859977
livH	1.17746												purC	-0.859598
tyrT	1.18381												yjjV	-0.859355
ygfA	1.18398												fucU	-0.858047
csgG	1.19279												fabB	-0.857851
ylaC	1.19944												dcuR	-0.854313
pyrL	1.1996												modF	-0.854292
yefM	1.20069												rbsA	-0.852529
yceA	1.2044												wbbI	-0.850781
nrdH	1.20817												dcuA	-0.846634
cspA	1.2088												fucI	-0.846161
yfiR	1.20902												glgB	-0.842324
cysW	1.21071												rseB	-0.838622
csgF	1.21229												glnE	-0.838424
adiY	1.21947												ybgJ	-0.833194
ydaQ	1.22263												add	-0.833127
cspB	1.22301												yceM	-0.832321
ybhM	1.22312												yehX	-0.831685
yhaO	1.22848												yecH	-0.829848
rpsK	1.23137												yciK	-0.829655
yneM	1.23217												rpoE	-0.829316
rplA	1.23424												ydcK	-0.825017
efeB	1.23909												ftsA	-0.823286
yadC	1.24116												aldB	-0.821785
ytfI	1.2425												gsiB	-0.821513
mscS	1.25158												dnaJ	-0.820879
tyrV	1.25236												yfgC	-0.819698
yihL	1.25431												ychN	-0.819631
ybaA	1.25926												malS	-0.818709
rpsD	1.26133												poxB	-0.812495
hepA	1.2615												nuoK	-0.809815
rdlC	1.26709												hokB	-0.809443
rhlE	1.27041												manA	-0.808608
yhcG	1.2719												yhbU	-0.808117
oppB	1.27463												mfd	-0.807714
poxA	1.27539												ygbE	-0.807534
glyY	1.28779												ybgI	-0.807523
ycgG	1.29483												lsrG	-0.805913
yceI	1.2965												modC	-0.805824
rpmH	1.29801												msrB	-0.801689
yecF	1.30054												yqeF	-0.799403
feoC	1.3009												torS	-0.797001
yhaM	1.30683												yebA	-0.796421
atpE	1.30713												nupG	-0.796202
yafN	1.31248												yidQ	-0.796002
htrE	1.31679												menD	-0.795916
rpoA	1.31877												yliL	-0.793576
insK	1.32138												yccB	-0.793351
rplQ	1.32504												yhbS	-0.791172
ycdU	1.329												bolA	-0.789282
ycdZ	1.33343												ampE	-0.789213
rplO	1.33522												lsrD	-0.788199
cho	1.33617												yjgF	-0.785784
rpsJ	1.33779												eco	-0.785735
rnfD	1.3395												ybiA	-0.785609
rsxG	1.34228												glmY	-0.780726
dinD	1.34697												yrdA	-0.780379
ybiJ	1.34886												ybeY	-0.780032
rpsF	1.35144												gst	-0.77979
ybcK	1.3544												yncA	-0.777942
ygiL	1.35828												gsiC	-0.775106
polB	1.35844												narL	-0.775052
rsxE	1.36345												csiD	-0.774067
lysT	1.36923												dgoR	-0.773107
flxA	1.37163												copA	-0.772174
yceD	1.37225												glnA	-0.772076
yiaA	1.37576												menE	-0.77128
uvrA	1.37778												yhhY	-0.769756
yhbE	1.38022												yccA	-0.768983
yddB	1.38039												ydhF	-0.768841
ryeE	1.38185												lsrA	-0.767927
cysA	1.38523												gntP	-0.767651
yedR	1.38961												yafM	-0.765603
proW	1.3957												ftsZ	-0.763636
argD	1.39571												fadJ	-0.763174
yncC	1.39577												yhdL	-0.762399
artM	1.39979												hyaE	-0.762032
yebO	1.40179												cobB	-0.761453
ymgF	1.40475												tldD	-0.76105
soxS	1.4094												allR	-0.760149
pinQ	1.41357												elbB	-0.759236
ydeS	1.42111												ycbK	-0.759083
gcd	1.42712												aroD	-0.758656
cysJ	1.43887												yqcA	-0.757483
rpsR	1.45256												ybeZ	-0.757004
ycfH	1.4527												intA	-0.756667
sulA	1.45301												mrr	-0.756375
dinQ	1.46048												gapA	-0.754914
yrhB	1.46111												minE	-0.754715
leuQ	1.473												ycbG	-0.75468
spf	1.48162												cydA	-0.753184
yhcA	1.48408												hflK	-0.751803
aceF	1.48886												alsE	-0.751642
ompX	1.50248												yicH	-0.751375
yqeJ	1.50334												yejB	-0.748581
rpsO	1.50774												yfeD	-0.746691
gfcB	1.51888												recB	-0.746072
rluA	1.51895												yihV	-0.744409
ydgI	1.52298												murQ	-0.741676
yddV	1.52609												yeaC	-0.740552
priB	1.5296												yihD	-0.739078
leuV	1.53006												cpdB	-0.738437
racC	1.53849												yecE	-0.738331
obgE	1.54593												yhbT	-0.737845
yceJ	1.55287												ybiX	-0.737812
pgaD	1.56041												yidE	-0.736785
yjfZ	1.56298												zntR	-0.734297
thrA	1.56409												yhhN	-0.732632
yhaB	1.5667												smg	-0.728724
yodA	1.57253												ygcP	-0.728682
fecR	1.57265												ybaE	-0.728316
feoB	1.57372												osmE	-0.727985
yehL	1.57674												groEL	-0.727892
fepG	1.58606												ybcH	-0.726434
ydfP	1.59864												murP	-0.726386
ycaO	1.60832												cobT	-0.725621
ymdA	1.61762												lsrC	-0.724422
dusC	1.62077												ompC	-0.723733
ykfI	1.62213												yddH	-0.723451
yjgN	1.6305												appA	-0.722709
argI	1.63342												asnB	-0.722181
rplI	1.63429												ybhK	-0.718218
rspB	1.63506												yfgM	-0.71471
yojI	1.649												wbbJ	-0.713966
yafO	1.6597												yhdH	-0.713352
lexA	1.67101												talB	-0.712627
gspC	1.67269												appB	-0.711771
ycfJ	1.68588												ulaA	-0.708033
yjbS	1.69445												ung	-0.703869
yhjR	1.70169												yfeY	-0.702809
fepB	1.74002												yfgD	-0.700698
setC	1.74693												fadH	-0.699792
rimO	1.75981												yfjO	-0.697857
ybhU	1.76031												ysaA	-0.692417
yohK	1.77399												yeiE	-0.691956
yjjQ	1.78244												yfeC	-0.691508
entS	1.78901												rfc	-0.690469
umuC	1.79358												modA	-0.689775
sfmC	1.79581												allA	-0.689249
ydjM	1.81323												pfkA	-0.689072
yqeK	1.8139												nuoC	-0.688483
yraI	1.82168												macB	-0.68756
tsgA	1.82448												btuR	-0.685718
umuD	1.82595												yjjP	-0.68532
fhuA	1.82671												ybhS	-0.68457
ryeA	1.84033												diaA	-0.683314
yhaC	1.84543												cvrA	-0.682515
yjcF	1.846												ydhQ	-0.681434
yjiC	1.84617												ybiW	-0.674607
yafP	1.8497												ydiJ	-0.674249
pheM	1.85441												ydjG	-0.672175
yeeF	1.88124												ycjT	-0.669855
feoA	1.88474												rsd	-0.669092
recA	1.88543												nuoB	-0.668721
serT	1.89182												aes	-0.668202
symE	1.90404												pcm	-0.666884
yghG	1.90715												yaiL	-0.66654
ykfM	1.91087												selB	-0.666443
cysH	1.91107												uspD	-0.664795
dinF	1.91454												mak	-0.664535
yaiS	1.91809												yaeH	-0.663528
aceE	1.92174												nrdA	-0.663072
tonB	1.93128												fkpA	-0.66216
artJ	1.96276												grpE	-0.661018
hokA	1.96661												pepQ	-0.659843
yafT	1.96853												yjjK	-0.657258
yohJ	1.98833												ydhL	-0.656579
ygeH	1.99152												ydiV	-0.65603
dinB	1.9922												pnuC	-0.65498
ydiU	2.00978												puuR	-0.654797
apt	2.01665												dapA	-0.652204
ydeQ	2.05251												sxy	-0.65009
entC	2.06081												tag	-0.646354
yebG	2.06416												ptsP	-0.645592
exbB	2.07267												uxuB	-0.645514
leuX	2.07879												ppdB	-0.6429
yebF	2.08911												lplA	-0.641303
ydhC	2.09002												grxB	-0.639818
yjcB	2.09485												yaiE	-0.639698
ydjN	2.11174												yfcF	-0.639151
glyU	2.12892												mukE	-0.635833
exbD	2.14265												surE	-0.635314
ydiY	2.1588												murC	-0.633825
cysI	2.15927												rffA	-0.631868
asnW	2.17015												yfeX	-0.631825
yegD	2.17088												yaeR	-0.627809
bfd	2.18028												rimJ	-0.627551
ndh	2.20194												tas	-0.627293
arpA	2.20584												pepD	-0.627275
ybdZ	2.22248												argP	-0.627225
ryhB	2.28462												ybbA	-0.626577
sokA	2.29664												ybgE	-0.625436
elbA	2.3188												cheZ	-0.624795
yhcN	2.32282												pdxJ	-0.62402
recN	2.3257												ybhB	-0.622105
pdhR	2.34642												yfeT	-0.620704
recX	2.3571												dgoA	-0.620273
rttR	2.46209												ptrA	-0.619801
tisA	2.48951												kefC	-0.619446
fepC	2.56535												ulaE	-0.615676
ygeG	2.62001												gltI	-0.614178
valW	2.65239												secB	-0.614029
efeO	2.67034												bamC	-0.61387
yddA	2.7398												degQ	-0.61377
bglJ	2.77102												ybjT	-0.609261
deaD	2.77263												ybgT	-0.609002
ydjO	2.77534												dhaK	-0.607872
suhB	2.79241												paaK	-0.60755
fis	2.80805												hflX	-0.607063
dusB	2.91223												cpxP	-0.606029
dinI	2.97002												btuE	-0.605395
fes	3.0266												ycjS	-0.604271
fepD	3.04073												yeiL	-0.604269
yncE	3.084												eno	-0.603855
yjjZ	3.21939												modB	-0.602415
ydiE	3.30701												ppx	-0.601224
ileV	3.34683												hscC	-0.598979
fecI	3.49252												yeiG	-0.598725
bhsA	3.52773												htpX	-0.59795
sodA	3.72513												ycbB	-0.596917
yeeD	3.88255												yoaF	-0.595001
yeeE	3.99359												fbp	-0.592873
fhuF	4.57835												yccU	-0.590274
													wzyE	-0.58894
													ydcJ	-0.587852
													glyA	-0.587391
													yfhM	-0.5868
													nlpD	-0.584388
													frwC	-0.583872
													clpP	-0.583644
													ydeK	-0.583444
													yjcE	-0.583121
													yhbJ	-0.580567

## Sheet: DOC
UPREGULATED DEGs													DOWNREGULATED DEGs
Gene	apeglm_log2FC		Analysis Type:	PANTHER Overrepresentation Test (Released 20200728)									Gene	apeglm_log2FC		Analysis Type:	PANTHER Overrepresentation Test (Released 20200728)
trpC	0.580373		Annotation Version and Release Date:	GO Ontology database DOI: 10.5281/zenodo.4033054 Released 2020-09-10									tdcB	-5.80371		Annotation Version and Release Date:	GO Ontology database DOI: 10.5281/zenodo.4033054 Released 2020-09-10
hcaT	0.580578		Analyzed List:	Client Text Box Input (Escherichia coli)									tnaC	-5.78674		Analyzed List:	Client Text Box Input (Escherichia coli)
recT	0.582842		Reference List:	Escherichia coli (all genes in database)									mglB	-5.40581		Reference List:	Escherichia coli (all genes in database)
ychJ	0.583806		Test Type:	FISHER									glpC	-4.95644		Test Type:	FISHER
yaeB	0.584353		Correction:	FDR									glpT	-4.9151		Correction:	FDR
tyrA	0.587429		GO biological process complete	Escherichia coli - REFLIST (4391)	Client Text Box Input (919)	Client Text Box Input (expected)	Client Text Box Input (over/under)	Client Text Box Input (fold Enrichment)	Client Text Box Input (raw P-value)	Client Text Box Input (FDR)			nanC	-4.89828		GO biological process complete	Escherichia coli - REFLIST (4391)	Client Text Box Input (912)	Client Text Box Input (expected)	Client Text Box Input (over/under)	Client Text Box Input (fold Enrichment)	Client Text Box Input (raw P-value)	Client Text Box Input (FDR)
nrdF	0.587785		siderophore-dependent iron import into cell (GO:0033214)	16	16	3.35	+	4.78	2.15e-05	0.0013			glpB	-4.72471		glycerol catabolic process (GO:0019563)	12	11	2.49	+	4.41	0.000663	0.0326
ymbA	0.588374		ribosomal small subunit assembly (GO:0000028)	20	19	4.19	+	4.54	5.92e-06	0.000449			tnaA	-4.53248		alditol catabolic process (GO:0019405)	18	16	3.74	+	4.28	5.15e-05	0.00498
glpR	0.589058		iron import into cell (GO:0033212)	19	18	3.98	+	4.53	1.07e-05	0.000683			treC	-4.52196		cytochrome complex assembly (GO:0017004)	15	13	3.12	+	4.17	0.000311	0.0174
gdhA	0.590341		ribosome assembly (GO:0042255)	55	48	11.51	+	4.17	3.51e-12	1.87e-09			yedF	-4.45366		polyol catabolic process (GO:0046174)	21	17	4.36	+	3.9	6.72e-05	0.00613
pyrG	0.592009		ribonucleoprotein complex subunit organization (GO:0071826)	49	42	10.26	+	4.1	1.2e-10	3.19e-08			srlA	-4.39449		glycerol metabolic process (GO:0006071)	20	16	4.15	+	3.85	0.000121	0.00859
yfeA	0.592542		ribonucleoprotein complex assembly (GO:0022618)	49	42	10.26	+	4.1	1.2e-10	2.95e-08			nanT	-4.36448		alditol metabolic process (GO:0019400)	31	24	6.44	+	3.73	3.74e-06	0.000597
fdx	0.593988		siderophore transport (GO:0015891)	19	16	3.98	+	4.02	8.65e-05	0.0046			glpK	-4.31717		polyol metabolic process (GO:0019751)	35	25	7.27	+	3.44	6.48e-06	0.000898
dicF	0.594109		ribosomal large subunit biogenesis (GO:0042273)	29	24	6.07	+	3.95	1.87e-06	0.000187			malK	-4.30942		cellular carbohydrate catabolic process (GO:0044275)	57	35	11.84	+	2.96	1.78e-06	0.000298
yafQ	0.594824		ribosomal large subunit assembly (GO:0000027)	29	24	6.07	+	3.95	1.87e-06	0.000181			lamB	-4.29556		hexose metabolic process (GO:0019318)	59	36	12.25	+	2.94	1.29e-06	0.000275
ispD	0.59727		ribosomal small subunit biogenesis (GO:0042274)	26	21	5.44	+	3.86	1.07e-05	0.00067			malF	-4.22661		monosaccharide catabolic process (GO:0046365)	55	32	11.42	+	2.8	9.62e-06	0.00128
metG	0.597537		ribosome biogenesis (GO:0042254)	100	72	20.93	+	3.44	1.58e-14	5.04e-11			cadB	-4.21987		carbohydrate catabolic process (GO:0016052)	137	79	28.45	+	2.78	4.01e-12	1.28e-08
yggW	0.597941		iron ion homeostasis (GO:0055072)	39	28	8.16	+	3.43	1.92e-06	0.00018			glpA	-4.15038		monosaccharide metabolic process (GO:0005996)	99	57	20.56	+	2.77	4.01e-09	2.56e-06
lpxC	0.600973		ribonucleoprotein complex biogenesis (GO:0022613)	101	72	21.14	+	3.41	2.05e-14	3.27e-11			yeiC	-4.1433		monosaccharide transmembrane transport (GO:0015749)	43	24	8.93	+	2.69	0.000225	0.0133
ygfS	0.602489		iron coordination entity transport (GO:1901678)	40	28	8.37	+	3.34	2.74e-06	0.000243			ydjY	-4.11284		anaerobic respiration (GO:0009061)	61	32	12.67	+	2.53	6.92e-05	0.00614
rhsC	0.604097		organelle assembly (GO:0070925)	74	49	15.49	+	3.16	1.96e-09	4.18e-07			glpQ	-4.01653		carbohydrate derivative catabolic process (GO:1901136)	65	32	13.5	+	2.37	0.000117	0.00848
mdtL	0.605839		cellular iron ion homeostasis (GO:0006879)	29	19	6.07	+	3.13	0.000311	0.0126			yhjX	-4.00779		phosphoenolpyruvate-dependent sugar phosphotransferase system (GO:0009401)	60	28	12.46	+	2.25	0.000842	0.0389
ipk	0.60589		transition metal ion homeostasis (GO:0055076)	48	31	10.05	+	3.09	3.02e-06	0.000261			ansB	-3.99478		alcohol metabolic process (GO:0006066)	73	34	15.16	+	2.24	0.000223	0.0134
mreB	0.608673		metal ion homeostasis (GO:0055065)	54	34	11.3	+	3.01	2.31e-06	0.000211			nanE	-3.98014		carbohydrate transmembrane transport (GO:0034219)	91	42	18.9	+	2.22	3.62e-05	0.00428
ycbW	0.611261		iron ion transport (GO:0006826)	50	31	10.46	+	2.96	8.43e-06	0.000572			nanM	-3.96934		carbohydrate transport (GO:0008643)	129	59	26.79	+	2.2	1.56e-06	0.000311
ybdR	0.613276		import into cell (GO:0098657)	46	28	9.63	+	2.91	3.05e-05	0.00174			yjiY	-3.94869		energy derivation by oxidation of organic compounds (GO:0015980)	129	57	26.79	+	2.13	4.08e-06	0.00062
yegH	0.61364		translation (GO:0006412)	118	70	24.7	+	2.83	2.61e-11	8.32e-09			malG	-3.92592		cellular respiration (GO:0045333)	114	49	23.68	+	2.07	4.85e-05	0.00483
ynfA	0.616439		peptide biosynthetic process (GO:0043043)	130	76	27.21	+	2.79	6.26e-12	2.5e-09			tnaB	-3.89832		small molecule catabolic process (GO:0044282)	297	123	61.69	+	1.99	1.46e-10	2.33e-07
fic	0.616567		chemical homeostasis (GO:0048878)	69	40	14.44	+	2.77	1.04e-06	0.000107			dsdX	-3.82256		generation of precursor metabolites and energy (GO:0006091)	210	86	43.62	+	1.97	1.9e-07	4.66e-05
ydeE	0.616921		cellular protein-containing complex assembly (GO:0034622)	73	42	15.28	+	2.75	5.75e-07	6.12e-05			nanK	-3.77597		positive regulation of cellular metabolic process (GO:0031325)	124	47	25.75	+	1.82	0.000616	0.0312
ycaQ	0.618178		cation homeostasis (GO:0055080)	63	36	13.19	+	2.73	5.01e-06	0.0004			tdcA	-3.76021		positive regulation of metabolic process (GO:0009893)	131	48	27.21	+	1.76	0.00115	0.0477
ydfI	0.619738		establishment of localization in cell (GO:0051649)	37	21	7.74	+	2.71	0.00062	0.0233			yjiM	-3.68673		carboxylic acid catabolic process (GO:0046395)	186	68	38.63	+	1.76	8.13e-05	0.00632
lrp	0.620265		inorganic ion homeostasis (GO:0098771)	64	36	13.39	+	2.69	5.92e-06	0.000439			treB	-3.66348		organic acid catabolic process (GO:0016054)	195	71	40.5	+	1.75	7.84e-05	0.00626
bioA	0.620448		ion homeostasis (GO:0050801)	64	36	13.39	+	2.69	5.92e-06	0.000429			narI	-3.65515		positive regulation of cellular process (GO:0048522)	141	51	29.29	+	1.74	0.000866	0.0395
dapE	0.622096		cellular transition metal ion homeostasis (GO:0046916)	36	20	7.53	+	2.65	0.000987	0.0346			malM	-3.58768		organic substance catabolic process (GO:1901575)	484	171	100.53	+	1.7	8.92e-10	9.49e-07
yhcM	0.622293		tRNA modification (GO:0006400)	58	32	12.14	+	2.64	2.8e-05	0.00165			gcvH	-3.58383		carbohydrate metabolic process (GO:0005975)	391	137	81.21	+	1.69	1.02e-07	4.06e-05
thiE	0.622373		RNA methylation (GO:0001510)	40	22	8.37	+	2.63	0.000525	0.0207			aphA	-3.53884		cellular catabolic process (GO:0044248)	383	134	79.55	+	1.68	1.53e-07	4.87e-05
rbfA	0.623123		cellular metal ion homeostasis (GO:0006875)	40	22	8.37	+	2.63	0.000525	0.0204			yqeC	-3.53443		catabolic process (GO:0009056)	499	174	103.64	+	1.68	1.41e-09	1.12e-06
yfbP	0.624084		rRNA processing (GO:0006364)	46	25	9.63	+	2.6	0.000222	0.00984			cspD	-3.47212		oxidation-reduction process (GO:0055114)	518	176	107.59	+	1.64	4.7e-09	2.5e-06
glnB	0.625067		tRNA processing (GO:0008033)	70	38	14.65	+	2.59	7.14e-06	0.000507			srlE	-3.46329		regulation of transcription, DNA-templated (GO:0006355)	355	113	73.73	+	1.53	6.5e-05	0.0061
yigF	0.625181		amide biosynthetic process (GO:0043604)	169	91	35.37	+	2.57	1.59e-12	1.27e-09			yeiT	-3.43768		regulation of RNA biosynthetic process (GO:2001141)	361	114	74.98	+	1.52	7.38e-05	0.00636
tauD	0.625643		RNA processing (GO:0006396)	116	62	24.28	+	2.55	1.31e-08	2.32e-06			glpF	-3.40921		regulation of nucleic acid-templated transcription (GO:1903506)	361	114	74.98	+	1.52	7.38e-05	0.0062
yiaY	0.629761		peptide metabolic process (GO:0006518)	148	79	30.98	+	2.55	7.25e-11	2.1e-08			tdcC	-3.39548		regulation of RNA metabolic process (GO:0051252)	374	115	77.68	+	1.48	0.000196	0.0123
trmA	0.629924		RNA modification (GO:0009451)	92	49	19.25	+	2.54	3.84e-07	4.54e-05			rbsB	-3.31458		regulation of nucleobase-containing compound metabolic process (GO:0019219)	384	115	79.76	+	1.44	0.000464	0.0251
yccE	0.630131		ncRNA processing (GO:0034470)	109	58	22.81	+	2.54	3.2e-08	5.11e-06			araC	-3.25076		small molecule metabolic process (GO:0044281)	880	257	182.77	+	1.41	1.21e-07	4.3e-05
chaC	0.632048		rRNA metabolic process (GO:0016072)	48	25	10.05	+	2.49	0.000446	0.0178			glpD	-3.23788		regulation of cellular macromolecule biosynthetic process (GO:2000112)	407	118	84.53	+	1.4	0.000991	0.0445
yhfU	0.632096		cellular chemical homeostasis (GO:0055082)	53	27	11.09	+	2.43	0.00029	0.012			rbsA	-3.21946		regulation of macromolecule biosynthetic process (GO:0010556)	414	120	85.99	+	1.4	0.00106	0.0458
yigI	0.63232		cellular cation homeostasis (GO:0030003)	48	24	10.05	+	2.39	0.000815	0.0292			gcvT	-3.20766		regulation of primary metabolic process (GO:0080090)	452	129	93.88	+	1.37	0.00108	0.0458
intD	0.633002		cellular ion homeostasis (GO:0006873)	49	24	10.26	+	2.34	0.00147	0.0465			rbsC	-3.18816		organic acid metabolic process (GO:0006082)	549	151	114.03	+	1.32	0.00125	0.0499
yhiR	0.633644		organelle organization (GO:0006996)	125	61	26.16	+	2.33	1.7e-07	2.26e-05			narH	-3.15558		metabolic process (GO:0008152)	2299	545	477.5	+	1.14	4.35e-05	0.00479
arnE	0.633689		transition metal ion transport (GO:0000041)	72	35	15.07	+	2.32	8.33e-05	0.0045			gcvP	-3.15506		biological_process (GO:0008150)	3460	781	718.63	+	1.09	1.7e-06	0.000301
gspA	0.634759		homeostatic process (GO:0042592)	92	44	19.25	+	2.29	1.52e-05	0.000931			nupG	-3.10293		macromolecule metabolic process (GO:0043170)	1087	178	225.77	-	0.79	0.000634	0.0316
glpE	0.634863		macromolecule methylation (GO:0043414)	53	25	11.09	+	2.25	0.0013	0.0433			nirD	-3.09351		cellular nitrogen compound metabolic process (GO:0034641)	1040	165	216.01	-	0.76	0.000219	0.0135
yfcO	0.635259		ncRNA metabolic process (GO:0034660)	142	65	29.72	+	2.19	4.44e-07	4.88e-05			narG	-3.09033		cellular macromolecule metabolic process (GO:0044260)	906	141	188.17	-	0.75	0.0003	0.0171
yniD	0.637644		tRNA metabolic process (GO:0006399)	99	45	20.72	+	2.17	2.92e-05	0.0017			csiE	-3.07471		Unclassified (UNCLASSIFIED)	931	131	193.37	-	0.68	1.7e-06	0.000318
gidB	0.638885		cellular amide metabolic process (GO:0043603)	219	98	45.83	+	2.14	8.34e-10	1.9e-07			gatB	-3.07133		cellular macromolecule biosynthetic process (GO:0034645)	478	67	99.28	-	0.67	0.00118	0.0483
gnsB	0.638942		amino acid transport (GO:0006865)	101	42	21.14	+	1.99	0.000291	0.0119			tdcD	-3.06347		organonitrogen compound biosynthetic process (GO:1901566)	516	72	107.17	-	0.67	0.000609	0.0314
tig	0.639008		metal ion transport (GO:0030001)	114	46	23.86	+	1.93	0.000269	0.0114			yedE	-3.0563		macromolecule biosynthetic process (GO:0009059)	482	67	100.11	-	0.67	0.000807	0.0384
yfaZ	0.63907		cation transmembrane transport (GO:0098655)	154	61	32.23	+	1.89	4.29e-05	0.0024			yjhB	-3.05487		nucleic acid metabolic process (GO:0090304)	539	67	111.95	-	0.6	9.97e-06	0.00127
lpxB	0.641142		cation transport (GO:0006812)	242	95	50.65	+	1.88	3.21e-07	3.94e-05			gatA	-3.04374		carbohydrate derivative biosynthetic process (GO:1901137)	253	25	52.55	-	0.48	8.24e-05	0.00626
yfcA	0.642742		gene expression (GO:0010467)	395	155	82.67	+	1.87	1.71e-11	6.06e-09			narJ	-2.98541		cellular lipid metabolic process (GO:0044255)	194	19	40.29	-	0.47	0.000577	0.0302
hisM	0.644553		protein-containing complex subunit organization (GO:0043933)	143	55	29.93	+	1.84	0.000171	0.00791			yghZ	-2.95917		ncRNA metabolic process (GO:0034660)	142	12	29.49	-	0.41	0.00104	0.0454
insC	0.645328		regulation of biological quality (GO:0065008)	170	63	35.58	+	1.77	0.000177	0.00796			malE	-2.95857		peptide metabolic process (GO:0006518)	148	11	30.74	-	0.36	0.00017	0.0108
yejK	0.645915		protein-containing complex assembly (GO:0065003)	136	50	28.46	+	1.76	0.00103	0.0357			hchA	-2.95736		lipid biosynthetic process (GO:0008610)	144	9	29.91	-	0.3	4.55e-05	0.00469
yfjO	0.646818		carboxylic acid transport (GO:0046942)	156	56	32.65	+	1.72	0.00078	0.0283			srlB	-2.95434		DNA metabolic process (GO:0006259)	246	15	51.09	-	0.29	2.9e-08	1.32e-05
rnhB	0.646837		organic anion transport (GO:0015711)	193	68	40.39	+	1.68	0.000283	0.0119			ygeV	-2.95311		translation (GO:0006412)	118	7	24.51	-	0.29	0.000164	0.0112
rsuA	0.647169		anion transport (GO:0006820)	226	79	47.3	+	1.67	9.15e-05	0.00478			gatC	-2.94223		amide biosynthetic process (GO:0043604)	169	10	35.1	-	0.28	4.25e-06	0.000616
rtcR	0.647398		ion transmembrane transport (GO:0034220)	232	81	48.56	+	1.67	7.94e-05	0.00437			nrfA	-2.89355		ncRNA processing (GO:0034470)	109	6	22.64	-	0.27	0.000154	0.0107
yjdA	0.647734		organic acid transport (GO:0015849)	162	56	33.91	+	1.65	0.00133	0.0439			yeiA	-2.8934		peptide biosynthetic process (GO:0043043)	130	7	27	-	0.26	2.83e-05	0.00347
ypfN	0.648282		cellular component biogenesis (GO:0044085)	318	109	66.55	+	1.64	7.23e-06	0.000502			hybA	-2.87888		RNA processing (GO:0006396)	116	6	24.09	-	0.25	7.74e-05	0.00633
ygcF	0.64883		cellular component organization or biogenesis (GO:0071840)	470	159	98.37	+	1.62	8.18e-08	1.19e-05			caiF	-2.87146		lipopolysaccharide metabolic process (GO:0008653)	81	4	16.82	-	0.24	0.000763	0.0369
gadC	0.651931		ion transport (GO:0006811)	401	133	83.93	+	1.58	3.04e-06	0.000256			gatD	-2.85531		nucleic acid phosphodiester bond hydrolysis (GO:0090305)	86	4	17.86	-	0.22	0.000365	0.0201
aaeB	0.65395		cellular protein metabolic process (GO:0044267)	297	98	62.16	+	1.58	0.0001	0.00499			ydcH	-2.81771		liposaccharide metabolic process (GO:1903509)	90	4	18.69	-	0.21	0.000258	0.0149
yecC	0.656585		organonitrogen compound biosynthetic process (GO:1901566)	516	169	107.99	+	1.56	1.78e-07	2.28e-05			yeaT	-2.8164		phospholipid metabolic process (GO:0006644)	61	2	12.67	-	0.16	0.00114	0.0479
pabC	0.657293		cellular component organization (GO:0016043)	416	134	87.07	+	1.54	9.67e-06	0.00063			yhcH	-2.77197		RNA modification (GO:0009451)	92	3	19.11	-	0.16	4.55e-05	0.00484
agaI	0.660291		cellular component assembly (GO:0022607)	224	72	46.88	+	1.54	0.00152	0.0477			hcp	-2.77141		biological adhesion (GO:0022610)	62	2	12.88	-	0.16	0.00119	0.0479
yegK	0.667553		RNA metabolic process (GO:0016070)	316	98	66.14	+	1.48	0.000548	0.0208			rrsB	-2.77007		DNA recombination (GO:0006310)	116	3	24.09	-	0.12	8.23e-07	0.000188
ispU	0.669609		cellular nitrogen compound biosynthetic process (GO:0044271)	527	163	110.3	+	1.48	5.49e-06	0.000428			ynjE	-2.72285		pilus organization (GO:0043711)	53	1	11.01	-	0.09	0.000808	0.0379
mgrB	0.669898		cellular biosynthetic process (GO:0044249)	936	242	195.9	+	1.24	0.00105	0.0361			rihA	-2.72208		phospholipid biosynthetic process (GO:0008654)	56	1	11.63	-	0.09	0.000549	0.0292
yigM	0.670104		metabolic process (GO:0008152)	2299	424	481.16	-	0.88	0.000643	0.0236			ygaW	-2.72024		transposition (GO:0032196)	64	1	13.29	-	0.08	9.76e-05	0.00725
ycgY	0.670642		carboxylic acid metabolic process (GO:0019752)	511	74	106.95	-	0.69	0.00141	0.0454			yjfN	-2.69864		ribosome biogenesis (GO:0042254)	100	1	20.77	-	0.05	1.58e-07	4.58e-05
apaG	0.671182		oxoacid metabolic process (GO:0043436)	536	74	112.18	-	0.66	0.000262	0.0113			yjiA	-2.69083		ribonucleoprotein complex biogenesis (GO:0022613)	101	1	20.98	-	0.05	1.65e-07	4.39e-05
wcaM	0.671813		small molecule metabolic process (GO:0044281)	880	120	184.18	-	0.65	3.98e-07	4.54e-05			yjjM	-2.68588		RNA methylation (GO:0001510)	40	0	8.31	-	< 0.01	0.00104	0.0459
ydjM	0.673141		organic acid metabolic process (GO:0006082)	549	74	114.9	-	0.64	9.6e-05	0.00494			alsB	-2.67937		ribonucleoprotein complex subunit organization (GO:0071826)	49	0	10.18	-	< 0.01	0.000169	0.0113
yfbO	0.674269		oxidation-reduction process (GO:0055114)	518	69	108.41	-	0.64	0.000103	0.00496			ycjN	-2.66719		ribosome assembly (GO:0042255)	55	0	11.42	-	< 0.01	4.34e-05	0.00495
yggN	0.674319		monocarboxylic acid metabolic process (GO:0032787)	224	25	46.88	-	0.53	0.00142	0.0453			raiA	-2.66652		ribonucleoprotein complex assembly (GO:0022618)	49	0	10.18	-	< 0.01	0.000169	0.011
tolA	0.675021		generation of precursor metabolites and energy (GO:0006091)	210	23	43.95	-	0.52	0.00139	0.0452			glk	-2.66457
yaeF	0.675178		cellular carbohydrate metabolic process (GO:0044262)	238	23	49.81	-	0.46	0.000101	0.00495			agp	-2.66414
hemF	0.676039		carbohydrate metabolic process (GO:0005975)	391	35	81.83	-	0.43	3.31e-08	5.04e-06			nrfD	-2.63836
adk	0.676241		cellular catabolic process (GO:0044248)	383	31	80.16	-	0.39	2.75e-09	5.49e-07			hybO	-2.63601
lipA	0.678133		catabolic process (GO:0009056)	499	40	104.44	-	0.38	4.43e-12	2.02e-09			rbsK	-2.6354
cusR	0.67935		energy derivation by oxidation of organic compounds (GO:0015980)	129	10	27	-	0.37	0.000864	0.0306			glgS	-2.63424
yjeS	0.679472		organic substance catabolic process (GO:1901575)	484	37	101.3	-	0.37	1.99e-12	1.27e-09			yjfO	-2.62719
dppB	0.681144		cellular respiration (GO:0045333)	114	8	23.86	-	0.34	0.00064	0.0238			mglC	-2.62603
fabH	0.683182		organonitrogen compound catabolic process (GO:1901565)	202	14	42.28	-	0.33	3.32e-06	0.000271			nanA	-2.59663
yeeV	0.684731		carbohydrate catabolic process (GO:0016052)	137	7	28.67	-	0.24	9.54e-06	0.000634			nrfC	-2.5935
yeiI	0.68597		monocarboxylic acid catabolic process (GO:0072329)	101	5	21.14	-	0.24	0.000137	0.00654			rpiB	-2.59205
fhuE	0.686262		carboxylic acid catabolic process (GO:0046395)	186	8	38.93	-	0.21	1.97e-08	3.3e-06			mglA	-2.58834
ybhD	0.688171		organic acid catabolic process (GO:0016054)	195	8	40.81	-	0.2	6.44e-09	1.21e-06			dhaL	-2.56832
sfsB	0.688768		small molecule catabolic process (GO:0044282)	297	12	62.16	-	0.19	1.76e-13	1.87e-10			pspE	-2.55384
metN	0.68887		alpha-amino acid catabolic process (GO:1901606)	60	2	12.56	-	0.16	0.00113	0.0383			murQ	-2.54353
yjjG	0.689849		anaerobic respiration (GO:0009061)	61	2	12.77	-	0.16	0.00115	0.0385			yniA	-2.54115
mutT	0.691511		cellular amino acid catabolic process (GO:0009063)	72	2	15.07	-	0.13	0.000153	0.0072			ygiS	-2.53778
fimD	0.695038		monosaccharide catabolic process (GO:0046365)	55	1	11.51	-	0.09	0.000527	0.0203			ydeN	-2.53743
usg	0.695359		hexose metabolic process (GO:0019318)	59	1	12.35	-	0.08	0.000225	0.00983			yeaR	-2.53057
fabG	0.695621		transposition (GO:0032196)	64	1	13.39	-	0.07	9.68e-05	0.0049			nrfB	-2.50908
fur	0.695856		monosaccharide metabolic process (GO:0005996)	99	1	20.72	-	0.05	1.55e-07	2.16e-05			yeiN	-2.50786
flk	0.696332		transposition, DNA-mediated (GO:0006313)	49	0	10.26	-	< 0.01	0.000171	0.0078			galT	-2.503
sufB	0.697922												ychH	-2.49477
yqiH	0.698339												gntP	-2.4946
yebY	0.69842												groES	-2.48654
priA	0.69869												dsdC	-2.46754
mntH	0.700576												dcuC	-2.46695
slyX	0.70254												narK	-2.45712
cobC	0.702665												frwB	-2.45628
ycgE	0.702996												napB	-2.45033
ugd	0.704966												ygfJ	-2.43521
yjgZ	0.705928												moaB	-2.42507
araG	0.708849												hybB	-2.42324
ychA	0.711789												fucR	-2.4192
accC	0.714276												uxaC	-2.41869
rplJ	0.714718												ygjH	-2.41327
fecE	0.71633												dsrA	-2.40445
ybhI	0.716539												uspF	-2.40033
sfmF	0.718912												yjiL	-2.39164
lolC	0.720114												uxuA	-2.38754
ytfP	0.720662												ftnB	-2.38573
yfcL	0.721415												ycbJ	-2.35128
yjcZ	0.722063												gldA	-2.3507
lpxA	0.722559												cytR	-2.35044
rem	0.725209												gatY	-2.34248
crcB	0.725864												rihC	-2.32815
iscX	0.726258												ydjZ	-2.32497
yfdP	0.727853												nirB	-2.31898
eamA	0.729823												dsdA	-2.31034
yceG	0.730376												hdhA	-2.30823
yhiN	0.730449												fdnG	-2.29207
yihO	0.730934												nupC	-2.28554
yrbL	0.73113												elbB	-2.27563
mhpT	0.73167												nikE	-2.27552
ybjM	0.733213												ynjB	-2.26973
yrdB	0.733856												srlD	-2.25283
ycbZ	0.734201												fsaA	-2.24568
emrA	0.736237												agaV	-2.24271
torI	0.736246												yjjW	-2.23709
iscR	0.738429												mdh	-2.232
metK	0.738965												sseA	-2.20646
yjfC	0.740698												hmp	-2.20564
livH	0.743288												ygjR	-2.20176
yneG	0.74343												mtfA	-2.19605
yfaT	0.744464												nirC	-2.19357
sstT	0.74485												nikC	-2.19246
yqjF	0.746455												fucA	-2.19179
fepA	0.747107												ypfM	-2.18687
ybgQ	0.751982												idnK	-2.1692
yeaP	0.754018												garD	-2.15297
pnp	0.755562												ybeL	-2.14845
yqjB	0.756748												yfiQ	-2.14531
greA	0.757037												rbbA	-2.14452
iap	0.757182												galK	-2.1384
lnt	0.757367												htpG	-2.13521
prs	0.758352												ytfE	-2.13302
iscS	0.760549												wrbA	-2.12816
bioF	0.760866												ccmD	-2.12508
intZ	0.761873												yqeB	-2.12441
xapR	0.762068												ccmE	-2.1223
pauD	0.76439												dnaK	-2.11656
pssA	0.765148												dgoR	-2.11455
recQ	0.766663												lsrA	-2.1141
tmk	0.767611												mgsA	-2.11144
npr	0.767633												nagE	-2.11098
lepA	0.768696												gutQ	-2.08214
uup	0.768921												ftnA	-2.07535
glcA	0.774873												galP	-2.07118
pqiA	0.775527												ygfF	-2.05021
ompX	0.775911												rrlB	-2.04914
ompN	0.776848												dhaK	-2.02288
yecA	0.778099												yehD	-2.01741
ydaL	0.781794												nikB	-2.01397
pstA	0.782496												uspD	-2.01044
yibD	0.783781												moaC	-2.00435
yhgN	0.784734												pyrB	-2.00027
metT	0.787244												ydhY	-1.99533
pabA	0.788736												ptsA	-1.99125
yqcC	0.789934												uxaA	-1.991
bssS	0.790537												hcr	-1.9894
aqpZ	0.79075												ucpA	-1.98401
ybiV	0.798356												J5N95_13710	-1.98317
livJ	0.801411												cdd	-1.96775
ycaK	0.802645												tsx	-1.965
arnD	0.807041												cpdB	-1.96338
ygdE	0.808045												lsrR	-1.96189
oppA	0.808267												dhaM	-1.95525
metF	0.809165												ycgK	-1.95227
ycgN	0.809535												yoaG	-1.95166
phoH	0.81014												csrB	-1.95123
ygjV	0.81096												udp	-1.94767
ybbC	0.810969												ccmC	-1.94495
yrbA	0.810994												uspA	-1.94222
pheA	0.811893												yaeH	-1.93246
yggI	0.814529												pykA	-1.93211
cmoA	0.816435												ybaE	-1.92567
emrD	0.816869												kdgK	-1.91398
rsmC	0.821117												ycjM	-1.90234
flhE	0.822235												yhiP	-1.90081
cmoB	0.822843												moaD	-1.89885
proQ	0.824327												ynjA	-1.89795
dnaE	0.825683												xylF	-1.8968
nudE	0.826708												rrlE	-1.89541
yafX	0.828537												hypB	-1.89518
flgN	0.830533												yfbM	-1.89199
udk	0.830745												yjhI	-1.88983
puuP	0.831655												groEL	-1.8894
trkA	0.831808												clpB	-1.87407
trg	0.831853												nikD	-1.87357
ryeD	0.831933												yceH	-1.87291
ytfL	0.832689												rbsR	-1.86481
yfeN	0.832926												ycjF	-1.86034
yhbX	0.833491												bssR	-1.85437
chiA	0.833588												ompF	-1.85218
lpxD	0.8346												ycjX	-1.84944
rlmL	0.834769												idnD	-1.8329
yfcM	0.841094												malX	-1.82888
emrK	0.842676												uidA	-1.82666
arrD	0.844072												napH	-1.82326
sixA	0.847674												yicG	-1.81275
trmB	0.849496												hypC	-1.79935
yjiC	0.851441												fucO	-1.79316
cysD	0.852108												fsaB	-1.79109
yaiP	0.85251												galE	-1.79098
yfbK	0.853122												yeiL	-1.78803
purU	0.854019												pepE	-1.78672
ydiU	0.855379												manY	-1.77816
yeiH	0.855662												manZ	-1.76804
fecB	0.856864												lsrF	-1.76791
rydC	0.862252												yiiS	-1.76756
yneF	0.863167												sdhD	-1.75051
ychM	0.863933												yihN	-1.75033
cysH	0.865124												galM	-1.74776
miaB	0.865242												yidE	-1.74566
atpE	0.867433												aldA	-1.74002
prfB	0.867812												atoS	-1.73758
prmA	0.869233												dcuB	-1.73531
fruA	0.869827												grpE	-1.73354
marA	0.870255												ynjC	-1.72476
prc	0.871274												lldD	-1.72156
cutC	0.872073												rbsD	-1.71638
yjhF	0.872961												ygiW	-1.71498
dacD	0.873403												atoC	-1.71447
lysP	0.877528												yafM	-1.71306
yjeT	0.877897												pck	-1.7102
ybjL	0.878692												rrlC	-1.7082
yehL	0.879891												sdhA	-1.70433
yjfM	0.880067												yfeW	-1.70235
rpmJ	0.882369												yihM	-1.69971
ydhJ	0.882656												kbaZ	-1.6931
yibK	0.885962												ygdH	-1.68678
ycaD	0.88602												uxaB	-1.68573
yiaD	0.887898												sbmC	-1.68131
ygcL	0.88798												cdaR	-1.67412
rplS	0.889238												moaE	-1.67321
fusA	0.890348												napA	-1.67299
iscA	0.891787												ydjF	-1.67008
glpG	0.89281												yihW	-1.66952
gpp	0.89318												uxuB	-1.66217
yaiA	0.893892												uspE	-1.65309
holB	0.894043												narL	-1.64899
rpsQ	0.894434												ulaB	-1.64816
lysS	0.895796												melR	-1.64715
arnA	0.896022												napG	-1.64562
oxc	0.896029												pfkB	-1.63777
yebB	0.896312												yhhJ	-1.63126
frc	0.897688												ybjP	-1.62998
tadA	0.900569												yeaC	-1.62977
yhjB	0.903512												alsE	-1.62624
yjfK	0.909925												yciI	-1.62346
entF	0.910881												fruR	-1.62336
pncB	0.911099												yejG	-1.61607
yjdM	0.914036												rimJ	-1.614
pncA	0.914043												pepT	-1.61032
putP	0.915224												dctA	-1.60707
ttdT	0.916082												gltA	-1.60501
rplP	0.916884												glgX	-1.59937
emrB	0.917015												yjhC	-1.59863
secY	0.9172												appY	-1.59631
gmk	0.917728												sfsA	-1.5955
hemH	0.918357												murP	-1.59511
cysA	0.919021												nikA	-1.59127
aroB	0.921343												gpmM	-1.58968
gltB	0.921427												ydhV	-1.58171
fimE	0.922011												yijD	-1.5766
prfA	0.922584												malP	-1.56223
ycbR	0.923175												pgk	-1.5595
yoaA	0.924907												nagB	-1.55134
gyrA	0.925897												galS	-1.54662
lpxH	0.926164												ybhF	-1.54324
yfiP	0.926404												deoA	-1.54312
yjfL	0.930749												ccmF	-1.5416
ygiL	0.932631												sucA	-1.54134
thiF	0.93302												yfeD	-1.53989
yfdK	0.933498												yjiX	-1.53863
yicS	0.936102												cysG	-1.53766
bglH	0.936949												yebK	-1.53444
rpoC	0.937543												yfeT	-1.52979
ygeI	0.938284												nrfF	-1.52787
ydfK	0.938583												rpiR	-1.52739
quuQ	0.940298												ygbA	-1.52145
fdoH	0.944268												uspC	-1.51407
yjeK	0.944295												alsC	-1.51241
ubiG	0.94483												ybeD	-1.51018
cld	0.945325												malY	-1.50907
htrL	0.945608												deoC	-1.50327
hha	0.94611												ybbN	-1.49681
yfiN	0.948082												yccJ	-1.49477
yfdE	0.948194												fadH	-1.49225
trpE	0.951354												fxsA	-1.49201
pitA	0.953235												pfkA	-1.49158
yaiV	0.953577												sdhC	-1.49045
yehW	0.954335												sdhB	-1.48427
yrbF	0.955592												hcaR	-1.48138
pheT	0.962863												yiaK	-1.48127
yiiG	0.963689												zraS	-1.48091
yccS	0.965955												aldB	-1.47538
mrcA	0.966977												ycjQ	-1.47185
fmt	0.967209												hybC	-1.47146
truC	0.968952												ybhQ	-1.46591
ydfV	0.969202												glgC	-1.46351
aroH	0.969596												yhhA	-1.45726
yraH	0.971442												secB	-1.45712
acpT	0.973042												yehT	-1.45646
yhiD	0.973488												yjjB	-1.44903
aroL	0.974839												aegA	-1.44756
rpsC	0.976357												aspA	-1.44673
murA	0.979467												lsrC	-1.44515
aroK	0.979861												yhaM	-1.44509
entE	0.983841												yifL	-1.44012
folM	0.984476												mrr	-1.434
wcaL	0.986211												glyA	-1.42546
yfiB	0.990473												adiY	-1.42497
yehR	0.990714												yfbT	-1.42429
yfdH	0.992367												ydjX	-1.42388
fimC	0.992901												nuoF	-1.4199
gmr	0.994063												ybhG	-1.41772
rnc	0.994419												ybhS	-1.41597
ydhI	0.994755												nlpC	-1.41532
ydfH	0.997632												yhjD	-1.41315
dppD	0.998489												ydbJ	-1.41236
fecD	0.999533												glcG	-1.41133
kdpC	1.00004												ydjJ	-1.4063
yehS	1.00129												yihX	-1.40531
pyrH	1.00155												yeaD	-1.40424
yfiH	1.00614												srlR	-1.40272
psiE	1.00691												hypD	-1.40265
hydN	1.0081												ydhF	-1.39984
artI	1.00999												ycjP	-1.39603
pgaB	1.0104												ogrK	-1.39504
ysaB	1.0106												ydhL	-1.3924
essD	1.01408												dcuR	-1.38941
ttcA	1.01461												yfbU	-1.38783
ydfW	1.02137												ybhR	-1.38342
rdoA	1.02249												ulaA	-1.38286
dcuD	1.02289												ybiY	-1.38189
spoT	1.02338												fumA	-1.38082
sokC	1.02657												ydjL	-1.37912
psrD	1.02777												cpdA	-1.37221
uhpB	1.02831												fucP	-1.36988
ybeF	1.02854												gadX	-1.36889
apbE	1.02873												yciX	-1.36878
clcB	1.0288												deoD	-1.36541
trxC	1.02983												yceM	-1.36489
rzpD	1.03067												exuT	-1.3639
bax	1.0323												hsdR	-1.36218
ykfG	1.03258												yeeX	-1.36009
proY	1.0327												yaeP	-1.34939
rnhA	1.03314												yjhQ	-1.34905
ydhK	1.03355												yidQ	-1.34646
rimI	1.03495												soxS	-1.34256
csgG	1.03537												iraP	-1.34229
ansA	1.03738												hypE	-1.33835
yfdV	1.03806												ccmG	-1.33607
yciW	1.03811												yhaK	-1.33154
yebZ	1.03837												yeaO	-1.33033
ygdI	1.03892												ybaK	-1.32954
feoC	1.03986												ydfG	-1.32861
yibV	1.04202												malT	-1.32788
hflD	1.04249												purC	-1.31784
mnmG	1.04273												yehU	-1.31618
pppA	1.04781												yqhD	-1.31301
yadK	1.05203												hipA	-1.31264
ntpA	1.05258												sgrS	-1.31195
yccF	1.05387												ygaU	-1.30828
nusG	1.05515												araB	-1.30673
symR	1.05545												fbp	-1.30345
creD	1.05563												ydeM	-1.29991
ygdL	1.05903												hscC	-1.29856
ybeB	1.06222												yffR	-1.29784
cpxP	1.06382												ynfO	-1.29467
yafK	1.06473												sucB	-1.2942
mreD	1.06587												osmC	-1.29195
yhaC	1.06638												yibI	-1.29042
ydhZ	1.06711												nikR	-1.29015
ydeJ	1.06991												yhbT	-1.28737
era	1.07102												yhbU	-1.28541
entB	1.0729												cbpA	-1.2838
sfmD	1.07483												araF	-1.28177
yeaL	1.08186												ravA	-1.2814
spy	1.08336												xdhC	-1.2785
infC	1.08445												frwC	-1.27797
plsX	1.08667												yibT	-1.27248
fabA	1.08983												hupA	-1.27236
rsmB	1.09403												bfr	-1.27
glyT	1.0944												cysQ	-1.26299
ylaC	1.09469												yqcA	-1.26285
feoA	1.09477												gst	-1.26145
sufS	1.09543												modA	-1.26077
pqqL	1.09634												fdhF	-1.26008
hisP	1.09987												ydjI	-1.25557
ybiJ	1.10134												glnA	-1.25466
rpsG	1.10175												hybG	-1.25212
rnt	1.10373												frdB	-1.25106
rcsA	1.10406												fumB	-1.24938
holD	1.10688												allS	-1.24883
ryfD	1.10727												rpiA	-1.24279
ynaK	1.10808												ymiA	-1.24048
yqaE	1.10827												lysU	-1.23937
prfC	1.1113												dcuA	-1.23699
yfcP	1.11247												fucK	-1.2352
sufE	1.11317												fadJ	-1.23473
yqhH	1.11374												nrfE	-1.23304
pyrF	1.115												ycaC	-1.23247
aroF	1.11826												mobA	-1.23047
mreC	1.11995												fliJ	-1.22926
lepB	1.12127												ycjO	-1.22634
pgaA	1.12319												ybdF	-1.22509
yhaB	1.12626												yjdK	-1.21873
engA	1.12798												ygiN	-1.21675
yfgH	1.13035												yhjC	-1.21649
yijF	1.13197												dgoA	-1.21575
htrE	1.13282												nuoB	-1.21431
sirA	1.1334												yhhN	-1.21424
ybjG	1.13347												yhbS	-1.21405
yebN	1.13618												garR	-1.21337
katG	1.14145												deoB	-1.21125
rplN	1.14254												yggE	-1.20977
ybaW	1.14299												yfaW	-1.20727
bcr	1.14305												yjdO	-1.20493
flxA	1.14498												uspG	-1.20426
yciQ	1.14926												gutM	-1.20386
mutY	1.15326												maeB	-1.20184
yfgJ	1.15334												yhfY	-1.2004
oppF	1.15426												minD	-1.19664
argA	1.15759												yhfL	-1.1963
yggR	1.16309												kbl	-1.19483
djlB	1.16518												ccmB	-1.19421
ykfF	1.16572												hslU	-1.19353
sbp	1.16666												crp	-1.19236
symE	1.16891												talB	-1.19094
rph	1.16985												yihV	-1.18758
rarD	1.17163												sohA	-1.18721
yfdX	1.17351												tdcR	-1.18697
yidC	1.17514												yjbR	-1.18633
citC	1.17538												tpiA	-1.1851
srmB	1.17753												fucU	-1.18432
yfhR	1.18163												yccU	-1.18143
thiC	1.18236												flhC	-1.17611
hyfA	1.1833												ysaA	-1.17421
rpsL	1.18378												nuoE	-1.17207
mrdB	1.18542												yjjP	-1.17178
ruvC	1.18608												yieP	-1.16923
ytfI	1.18832												hslV	-1.16905
yejM	1.18871												yjbQ	-1.16831
yciA	1.19028												yhbV	-1.16783
feoB	1.19051												ycjU	-1.16424
pcnB	1.1936												lsrB	-1.16102
kefA	1.19477												yafC	-1.15856
ybjH	1.19662												ytfJ	-1.15724
yebV	1.19785												menB	-1.15665
ybcV	1.20127												grxB	-1.15361
speD	1.20268												yncN	-1.15243
yciY	1.20272												yacL	-1.1514
yedJ	1.2035												yciK	-1.1513
yieG	1.20451												creA	-1.15111
thrU	1.20501												ybaS	-1.15005
recO	1.20523												gsiA	-1.14867
pyrD	1.20558												fixC	-1.14778
intR	1.20835												yjcO	-1.14726
yhiM	1.21036												ptsH	-1.1457
yfcC	1.21377												yqeF	-1.14395
recX	1.21399												gmhA	-1.14365
rnb	1.21489												ompT	-1.14283
ybfN	1.2155												nrfG	-1.14264
msbA	1.21595												allA	-1.14223
ybhU	1.21866												mppA	-1.1417
gfcA	1.22144												yiaG	-1.14085
sufA	1.22218												smg	-1.13624
rprA	1.22328												rof	-1.13451
gsk	1.22448												eutM	-1.13195
acrB	1.22852												yqfB	-1.13067
kgtP	1.22907												napC	-1.12781
ampG	1.22954												uspB	-1.12736
secE	1.23172												ydiA	-1.12599
yjgA	1.23352												fucI	-1.12586
leuL	1.23842												flhD	-1.1245
rep	1.24294												nuoI	-1.12271
ydaQ	1.2434												manX	-1.12084
pheS	1.24492												msrA	-1.11978
rpoZ	1.24571												glnH	-1.11897
yhhZ	1.24753												ychN	-1.11823
argH	1.2483												dmsA	-1.11743
rpoB	1.2483												pyrI	-1.11738
nusA	1.24907												ypfH	-1.11659
argX	1.25136												pgl	-1.11102
sroB	1.25244												fdnH	-1.11041
ynjI	1.25401												yfeX	-1.10897
rimM	1.25493												luxS	-1.10871
rplY	1.25498												treA	-1.10788
yodB	1.25677												elaB	-1.1072
yrhB	1.26063												isrC	-1.1071
ymjA	1.26195												pflC	-1.10706
ydiH	1.26343												sad	-1.10665
ybfE	1.2665												hybF	-1.10499
dnaX	1.26787												glgB	-1.10105
yedA	1.27168												ycbG	-1.0971
cmr	1.27284												yieM	-1.09531
cedA	1.27395												zraR	-1.09474
yjeN	1.27473												yfcZ	-1.09298
holE	1.27756												ydcO	-1.09244
dps	1.2779												torR	-1.09243
topA	1.27976												ompR	-1.09167
yceA	1.28305												ycfP	-1.09133
yadS	1.286												yhfZ	-1.08637
rygC	1.28781												yjeI	-1.08488
pspG	1.28793												yqjD	-1.08417
rpmI	1.28999												mak	-1.082
yejL	1.29385												insH	-1.07978
yfdR	1.29452												paaB	-1.07922
infB	1.29498												ybiC	-1.07824
yigG	1.29629												rpsV	-1.07455
yhdJ	1.29734												yjdJ	-1.07195
mgtA	1.29947												ytfK	-1.07118
ygdD	1.30326												dgoK	-1.06625
fimI	1.30526												glgA	-1.06529
ynaE	1.30674												eutT	-1.06371
rpsB	1.30783												yidF	-1.0631
rplO	1.30791												yegT	-1.06282
gcvA	1.30902												selB	-1.06257
yeiB	1.31084												ydcQ	-1.06115
rpsP	1.31341												pntA	-1.06092
rplV	1.31375												tdh	-1.06016
gltP	1.31871												yicH	-1.05966
fecC	1.31879												yhaO	-1.05845
mrdA	1.32093												J5N95_09155	-1.05838
prmC	1.32896												ampE	-1.04842
oppD	1.32987												nuoG	-1.04618
nhaA	1.33178												yffS	-1.04131
tff	1.33539												yafD	-1.0371
potF	1.33859												chpS	-1.03678
pheM	1.34738												bolA	-1.03331
ypeC	1.34749												bcsF	-1.03293
rygD	1.34775												gsiB	-1.0317
ybdO	1.3486												yadI	-1.02784
hisD	1.34921												ebgC	-1.02674
speE	1.35115												hipB	-1.02643
rplT	1.35132												ydiL	-1.02641
rplR	1.35384												ycaM	-1.02519
rplK	1.35623												ygjI	-1.02283
rpsS	1.3614												yihD	-1.02276
yjjN	1.36257												yieF	-1.02117
argB	1.36335												azoR	-1.02107
ybeA	1.36388												ycbC	-1.02027
rnd	1.3656												hemX	-1.01861
arnB	1.36661												fpr	-1.01827
yifK	1.36823												cydB	-1.01625
marB	1.3684												paaI	-1.01569
yjeO	1.36921												yjdI	-1.01332
sugE	1.37012												prlC	-1.01083
hisQ	1.37481												ygbI	-1.00991
ycfH	1.37542												ung	-1.00757
yaiY	1.37637												mdaB	-1.00628
panF	1.37898												yhiI	-1.00618
trmD	1.38188												slt	-1.00484
yhcA	1.3846												hypA	-1.00288
cycA	1.389												ampH	-1.00242
ybiU	1.39524												yrdA	-1.00069
rcnA	1.39679												sodB	-1.00054
cyoC	1.39929												crr	-0.999941
wcaF	1.40004												dtd	-0.999402
ycgX	1.40515												nuoC	-0.997393
yghG	1.4054												yifE	-0.993976
elaD	1.4059												pflD	-0.986826
hisC	1.40832												ygaD	-0.986236
ypaB	1.41646												ygfZ	-0.985181
rdlD	1.41692												gltI	-0.982819
dusA	1.41839												qor	-0.982499
rhtA	1.42226												ybgA	-0.981017
yiiX	1.42736												yjhP	-0.977548
brnQ	1.4279												yiiU	-0.974775
yhbY	1.42849												ynfD	-0.971437
rpsE	1.43094												yddW	-0.970766
rplA	1.43411												fabR	-0.969749
glnU	1.43462												yiiF	-0.969033
yhbC	1.44109												frlA	-0.966976
hisG	1.44326												ivbL	-0.965514
ygdQ	1.44611												copA	-0.965507
dinF	1.44826												fabB	-0.964926
rpmE	1.44847												ytfQ	-0.963982
selC	1.44962												selA	-0.963811
yhcG	1.45552												norR	-0.962464
ybdJ	1.45681												kdgR	-0.962374
efeB	1.45732												uidC	-0.962328
yqeI	1.45829												ybeZ	-0.959924
ybiS	1.46081												nuoH	-0.959051
yiaB	1.4663												ubiD	-0.958654
rpmD	1.4666												degQ	-0.955928
cysW	1.46899												fdnI	-0.954601
puuA	1.47278												ftsA	-0.954517
tyrP	1.47727												gnd	-0.95444
yceN	1.47986												sthA	-0.95414
ypfG	1.48066												pgsA	-0.953533
yacC	1.48185												ynjD	-0.952638
inaA	1.48325												eutD	-0.951032
rho	1.48519												rnk	-0.950336
ycgG	1.48577												fbaA	-0.947953
mscS	1.48594												aroD	-0.947195
racC	1.48698												yddH	-0.945653
nth	1.48844												ycgL	-0.944948
yhhQ	1.49529												pspC	-0.944473
fadL	1.49565												ytfB	-0.942056
acrA	1.49863												yccX	-0.939982
ybaN	1.50039												ydiI	-0.939826
fadD	1.5004												cueR	-0.939651
thiM	1.50071												sxy	-0.93887
rpsU	1.50102												minE	-0.937817
yfiM	1.50322												yhhX	-0.935516
rsxA	1.50427												dcrB	-0.934644
yfiC	1.5047												insL	-0.93272
ldrC	1.50601												yjgB	-0.931965
rluC	1.50862												nagA	-0.930309
purR	1.50883												yjgK	-0.926736
rsxE	1.51736												ushA	-0.924747
yfdG	1.5223												yeaU	-0.922542
yebQ	1.5235												mug	-0.921234
hscB	1.52364												narX	-0.920851
ymgG	1.52439												clpP	-0.919058
ybcK	1.52457												pepD	-0.916575
fhuD	1.52645												yhfX	-0.91479
rpsA	1.52835												talA	-0.914473
yfdF	1.53038												rhaR	-0.913892
rplX	1.53427												dkgA	-0.911006
ygfA	1.53517												yidP	-0.910712
yecJ	1.53718												ilvN	-0.909388
rpmB	1.53994												pptA	-0.909108
rplU	1.54051												yihT	-0.907947
argV	1.54097												pspA	-0.906753
rpmG	1.54418												skp	-0.905738
rrmA	1.5489												yraP	-0.905049
infA	1.54917												yggX	-0.9049
aceF	1.55064												yeaG	-0.904525
tgt	1.55092												ycbB	-0.903016
glmY	1.55356												ybbL	-0.902943
yjaA	1.56206												iaaA	-0.902072
insB	1.56284												agaS	-0.901644
truB	1.56315												ampD	-0.901338
ybiP	1.5636												hspQ	-0.899728
thiI	1.56574												yjdC	-0.897439
ecpD	1.56676												yjdL	-0.896849
istR	1.56735												gntY	-0.896344
mqo	1.57181												yhdH	-0.895134
yadC	1.57573												yaiE	-0.893899
mdoC	1.57806												moeA	-0.893467
mnmA	1.57884												ccmA	-0.892618
yhdT	1.57965												ynaI	-0.89178
aslB	1.57985												arcB	-0.891011
ynbB	1.5866												qmcA	-0.887542
fiu	1.58746												tauC	-0.886988
dppF	1.59382												kduD	-0.886357
rpoA	1.59444												yhfA	-0.885498
rspB	1.59604												ydiP	-0.885313
yceJ	1.59611												ybdK	-0.884499
metU	1.59681												yghU	-0.883972
rsxG	1.59786												ypfJ	-0.883421
ydcX	1.59864												ybgI	-0.882548
nsrR	1.6009												ycjR	-0.881492
rsxB	1.6042												smf	-0.879076
insA	1.60589												citE	-0.877162
fimZ	1.60627												ulaR	-0.876768
ygcG	1.60677												ftsN	-0.875898
tsgA	1.60785												yobF	-0.875141
adhP	1.60847												yfdY	-0.871655
ycfS	1.60848												dgoD	-0.871552
hslJ	1.61363												ttdR	-0.870875
rpmA	1.61497												yjjV	-0.868595
yfiR	1.61892												kefC	-0.866833
mltD	1.61978												yiiD	-0.865079
rdlA	1.62007												tag	-0.86469
yebU	1.62041												kptA	-0.864532
yddB	1.62283												basR	-0.864375
ymgD	1.62819												yfeH	-0.863717
micF	1.63178												thrB	-0.859194
ydiY	1.63253												eda	-0.858148
tyrU	1.63429												ybhB	-0.847954
omrB	1.63514												ybiB	-0.847844
ynhF	1.63561												yfeC	-0.846973
yfhD	1.63618												alsA	-0.846904
sfmC	1.63651												hypF	-0.845941
ycgZ	1.63995												bglA	-0.845721
valZ	1.65002												rmuC	-0.843569
yjaZ	1.65027												yjgF	-0.842848
sufD	1.65146												ytfM	-0.842595
rpsD	1.65608												fliY	-0.842013
sufC	1.65935												argP	-0.841337
proX	1.66447												yjeE	-0.839388
dnaG	1.66518												phnJ	-0.839146
yjgN	1.66932												cydA	-0.837712
fhuB	1.67039												oxyR	-0.836737
yneM	1.67278												ybjQ	-0.834016
yaaH	1.67312												dgsA	-0.833095
yghD	1.67761												tesB	-0.832371
ydbD	1.68585												fbaB	-0.83159
setC	1.68616												kefB	-0.828165
cysP	1.69001												zntR	-0.827175
ymdA	1.69161												yihU	-0.827091
lpxK	1.69186												arcA	-0.825165
rplF	1.69345												ebgA	-0.82457
yfcJ	1.69584												serS	-0.824527
ychQ	1.69586												dapD	-0.822171
ybeT	1.69794												pdxK	-0.822116
rplB	1.69862												cheW	-0.819369
rplE	1.70119												glnE	-0.817708
rrfC	1.70276												serU	-0.816335
yihF	1.70304												frlR	-0.816167
rnfD	1.71458												moeB	-0.815966
cysI	1.71492												nuoA	-0.815888
yraQ	1.71954												yqjG	-0.815572
marR	1.72201												pspF	-0.812741
cysU	1.72221												relB	-0.809549
ybjE	1.7349												cheR	-0.80809
argZ	1.74106												ugpQ	-0.808008
tppB	1.74112												ytfR	-0.806009
yfcV	1.74126												dksA	-0.80537
glnW	1.74789												metH	-0.804999
rpsM	1.74913												yncA	-0.804963
yneE	1.74969												mukE	-0.804053
yeaZ	1.75204												guaD	-0.804021
typA	1.75763												sgbH	-0.802987
ygeH	1.75917												yibH	-0.8025
cyoB	1.76335												nanR	-0.801607
rpsN	1.76401												kefF	-0.801412
yafW	1.76415												proC	-0.80012
fecA	1.76626												cobS	-0.7991
pgaC	1.76674												glpX	-0.798655
rplQ	1.76823												ybfM	-0.798234
rlmN	1.76878												ubiF	-0.796473
ybfP	1.77072												galR	-0.795999
yijE	1.77295												pnuC	-0.793776
ycgR	1.77494												glcF	-0.792091
pgaD	1.77526												yfgG	-0.788541
rlmF	1.77528												hybD	-0.787643
rpsH	1.78546												tas	-0.784862
oppC	1.78554												ybbM	-0.778128
csgC	1.78877												hinT	-0.777227
ecnB	1.79129												pepQ	-0.775607
potC	1.79648												yfbS	-0.775425
lysW	1.80059												moaA	-0.774746
bdm	1.80119												macB	-0.774388
ldrB	1.80317												mfd	-0.770177
oppB	1.80778												ltaE	-0.767976
ymgI	1.8083												chbC	-0.766279
folK	1.80854												tsr	-0.766019
gspC	1.81007												cstA	-0.765767
sodA	1.81048												pgi	-0.765498
ygaC	1.81078												yhaV	-0.763731
yceO	1.81184												kdpD	-0.763176
rsxC	1.8163												arsC	-0.763138
fhuC	1.81711												intA	-0.756767
ydeH	1.8245												ycfM	-0.75618
mdtI	1.85403												yigB	-0.755447
rpsK	1.85695												rhaS	-0.754857
rpsI	1.86299												mtlD	-0.753762
queA	1.86501												yqhC	-0.753445
acrR	1.88633												bioH	-0.748185
yobH	1.88645												gapA	-0.747268
cmk	1.89019												yheV	-0.746464
yjcF	1.89639												zitB	-0.745759
yiaA	1.90236												gudD	-0.74563
rplW	1.90676												ghrB	-0.745599
cbl	1.91498												ygiT	-0.745474
ykfH	1.91561												soxR	-0.740766
alaW	1.91599												ugpA	-0.739838
pinR	1.91907												hemC	-0.738672
bglF	1.9255												paaH	-0.738661
rpsT	1.93068												nrdD	-0.738132
rluA	1.93393												ytfT	-0.73808
ydeA	1.9391												yjfP	-0.7359
uof	1.93965												yidA	-0.735275
artQ	1.94368												hycI	-0.734244
rumB	1.94413												yedY	-0.732582
poxA	1.94572												ybhL	-0.732176
dusC	1.94853												yjcE	-0.731621
cyoA	1.95288												rimL	-0.73088
ychS	1.95514												malS	-0.729758
exbB	1.96489												frlB	-0.72941
J5N95_05785	1.97257												zntA	-0.729285
rlmG	1.974												yliJ	-0.727929
artM	1.9746												sdaA	-0.727099
ydaF	1.97699												yggG	-0.724555
ariR	1.97739												msrB	-0.724303
rplM	1.98711												hyaE	-0.722638
ryhB	1.98803												yigL	-0.722062
ybcI	1.99242												aidB	-0.721331
alx	1.99552												ygjM	-0.721141
pinQ	1.99567												ulaG	-0.717771
rygE	1.99852												rsd	-0.715301
yecF	2.00365												yfjX	-0.713076
yraI	2.02157												xdhA	-0.712901
yfiF	2.02242												gcvR	-0.712809
ykfI	2.03475												ybjK	-0.712237
yncC	2.04604												feaR	-0.711782
yqjH	2.04994												thrC	-0.71131
ymgA	2.05015												tufB	-0.7104
fecR	2.05072												anmK	-0.709171
sokB	2.05238												purD	-0.708622
rpmH	2.05326												greB	-0.708582
rplD	2.05634												ygiF	-0.708475
yhjV	2.05905												rutF	-0.706922
ais	2.06482												mtn	-0.705022
cysJ	2.07678												yajQ	-0.703021
rplC	2.08248												yfgC	-0.70272
yebO	2.09082												yhhM	-0.70176
ykfM	2.09101												yqeA	-0.701029
fepE	2.10552												pspB	-0.698185
secG	2.10829												ydcJ	-0.697809
argD	2.10948												allR	-0.696503
yihG	2.11281												chpR	-0.696447
yceD	2.11393												dapF	-0.696222
ycdU	2.11448												yqgA	-0.695197
pheP	2.11504												ccmH	-0.694091
artP	2.13148												torC	-0.692622
ydaG	2.13268												yegU	-0.691996
rpsJ	2.13709												ribC	-0.69109
yjjQ	2.15082												pcm	-0.687261
ydeQ	2.16088												ulaD	-0.684818
hepA	2.16367												surE	-0.681771
insJ	2.16386												yffO	-0.681509
psrO	2.16936												ycaR	-0.680784
eamB	2.20129												panC	-0.678571
ecnA	2.20375												fliL	-0.676389
rpsO	2.20578												hyfC	-0.674939
aspU	2.21719												ydeK	-0.674538
gcd	2.2221												gloA	-0.674508
ydeR	2.23084												nrdG	-0.674239
argG	2.23254												ycgM	-0.673648
ybiT	2.24578												torT	-0.669033
sscR	2.2485												tatA	-0.66849
yncD	2.25751												yqfA	-0.665891
priB	2.26771												ybiW	-0.665454
lysZ	2.27147												nuoJ	-0.663287
rpsR	2.27838												manA	-0.662773
cirA	2.28175												rfaD	-0.662293
xseA	2.28549												ybdD	-0.661293
arrQ	2.29573												trpS	-0.661207
chaA	2.30011												dkgB	-0.659087
potB	2.30641												yhcB	-0.658883
ygeG	2.31172												mrp	-0.658232
ydeS	2.31203												ygcP	-0.65727
potA	2.31597												yqjE	-0.657138
ycgF	2.32607												truD	-0.655936
ycaO	2.32619												lon	-0.655254
serV	2.32826												flgK	-0.65342
ansP	2.32893												kefG	-0.652626
fhuA	2.33686												creB	-0.651392
efeO	2.33867												rhaB	-0.650261
rplI	2.34912												bcsG	-0.649709
aceE	2.35437												mogA	-0.64874
yadN	2.35601												frsA	-0.644884
lysQ	2.36016												ugpC	-0.643694
gltW	2.37547												gcl	-0.643633
rdlC	2.37806												btuE	-0.642947
ahpF	2.37879												yhjG	-0.642433
arpA	2.39068												lsrD	-0.640956
ndh	2.39633												ybbJ	-0.640758
gltU	2.39686												yidK	-0.639968
elbA	2.40129												uxuR	-0.636732
yojI	2.40584												gntR	-0.636542
yohJ	2.41202												dcuS	-0.635698
hycA	2.4268												cspC	-0.635475
obgE	2.43243												folP	-0.635238
exbD	2.4459												ybcH	-0.634821
yqeJ	2.4599												ygeY	-0.634378
yqeK	2.46489												tolC	-0.632801
yohK	2.4664												flhA	-0.632259
rpsF	2.46688												yiiM	-0.632224
argQ	2.47236												ydhO	-0.631067
tonB	2.47557												ryhA	-0.629481
nepI	2.48048												gsiC	-0.627532
yafT	2.48146												ydgD	-0.627071
metV	2.48497												ygcO	-0.626973
osmB	2.48677												yfhM	-0.626531
yecT	2.48946												yidB	-0.624891
dbpA	2.49043												zupT	-0.622465
mdtJ	2.51222												ykfB	-0.621195
fepB	2.51377												eno	-0.617938
ydfR	2.51426												ybiX	-0.616873
gltT	2.52278												ligT	-0.61674
serW	2.52661												grxC	-0.616076
yegD	2.52934												yhjY	-0.61405
yhbE	2.53063												hsrA	-0.612514
fepG	2.53322												yoaE	-0.61175
ahpC	2.53736												nadA	-0.610149
alaV	2.54626												tap	-0.607689
glnX	2.55659												gmhB	-0.60717
proW	2.58311												modF	-0.60622
yegQ	2.59129												pdxJ	-0.605381
proV	2.60378												kdpB	-0.605349
lysY	2.60946												ydhR	-0.60438
leuW	2.61808												rppH	-0.604369
cysT	2.62844												glmS	-0.603286
rdlB	2.63541												purH	-0.601875
alaU	2.66571												mazG	-0.59978
ygiQ	2.67383												pmrD	-0.598793
insK	2.68696												yeaV	-0.597585
cspA	2.73701												hemD	-0.597169
hisL	2.74863												dacC	-0.594986
ydhP	2.75225												yggL	-0.594401
valX	2.75638												yicE	-0.594069
fecI	2.78249												mqsR	-0.593789
ycfZ	2.82077												ubiA	-0.591375
serX	2.8531												gadW	-0.590278
argI	2.85405												yjbB	-0.58976
gltV	2.85898												phnL	-0.588344
yeeD	2.8622												yfgD	-0.584947
yddA	2.86479												yejA	-0.584479
ybgH	2.88771												yedK	-0.583088
asnT	2.89427												yraR	-0.582508
isrB	2.89608												yeaM	-0.582425
alaT	2.89739												hyfG	-0.582233
ryeE	2.90977												yqcE	-0.58181
argC	2.91616												modB	-0.580529
ydgI	2.93695
sokA	2.939
apt	2.94097
rnpA	2.95838
yncE	2.96191
valT	2.9803
proL	2.99822
rimO	3.00484
glyW	3.02113
cspI	3.03996
ymcE	3.04294
yfhL	3.04404
fis	3.0834
fes	3.11677
ymfA	3.13226
leuP	3.13698
metW	3.14215
ydiE	3.16558
ynfN	3.16937
yjjZ	3.16939
leuT	3.18844
ydhC	3.21239
cspG	3.22292
metY	3.23101
ryeA	3.23221
glyV	3.24638
ybaA	3.25555
yidD	3.28127
rluB	3.29457
leuZ	3.31721
bglJ	3.31918
ydjN	3.38099
ymgC	3.38277
entC	3.38756
proK	3.3986
ydfP	3.41382
trpT	3.42019
yjfZ	3.43523
glyU	3.47751
hokA	3.48952
pdhR	3.49612
tyrV	3.50894
valY	3.51621
yeeF	3.51626
leuQ	3.51733
fepD	3.55873
argW	3.57013
yedR	3.5795
ycfJ	3.58854
cspF	3.59211
deaD	3.60119
artJ	3.602
cspB	3.60424
ileT	3.61506
lysT	3.63308
entS	3.64135
rhlE	3.64553
proP	3.65321
hisR	3.69965
lysV	3.70047
cspH	3.75359
fepC	3.81438
leuU	3.82617
psrN	3.9168
ybdZ	3.92865
yeeE	3.98994
dusB	4.03589
tyrT	4.04152
bhsA	4.11945
alaX	4.13912
ffs	4.1555
rttR	4.23597
pheV	4.24729
spf	4.28621
essQ	4.30458
yjcB	4.30881
pheU	4.34018
suhB	4.48139
leuX	4.54913
yhcN	4.62665
glyX	4.71862
fhuF	4.76155
valW	5.0599
glyY	5.11137
proM	5.24073
oxyS	5.36436
serT	5.36519
ydjO	5.42366
aspV	5.43853
asnW	5.46847
grxA	5.81549
leuV	5.91583

## Sheet: VAN
UPREGULATED DEGs
Gene	apeglm_log2FC		Analysis Type:	PANTHER Overrepresentation Test (Released 20200728)
bdm	1.47856		Annotation Version and Release Date:	GO Ontology database DOI: 10.5281/zenodo.4033054 Released 2020-09-10
btuB	0.482073		Analyzed List:	Client Text Box Input (Escherichia coli)
cpxP	0.715791		Reference List:	Escherichia coli (all genes in database)
eda	0.533023		Test Type:	FISHER
glyX	1.50453
hslJ	0.778327		No overrepresented GO terms
ivy	0.740914
osmB	1.89025
rcsA	1.00956
spy	3.09969
yaaX	1.13093
yaiY	1.70103
ycfJ	2.25718
ydhA	0.673577
ygaC	1.04146
ymgD	0.753534
ymgG	0.601882
ypeC	1.40459
ypfG	0.810988

## Sheet: FZ+DOC+VAN
UPREGULATED DEGs													DOWNREGULATED DEGs
Gene	apeglm_log2FC		Analysis Type:	PANTHER Overrepresentation Test (Released 20200728)									Gene	apeglm_log2FC		Analysis Type:	PANTHER Overrepresentation Test (Released 20200728)
yecA	0.580137		Annotation Version and Release Date:	GO Ontology database DOI: 10.5281/zenodo.4033054 Released 2020-09-10									nanC	-5.8862		Annotation Version and Release Date:	GO Ontology database DOI: 10.5281/zenodo.4033054 Released 2020-09-10
ydfV	0.581032		Analyzed List:	Client Text Box Input (Escherichia coli)									glpB	-5.68334		Analyzed List:	Client Text Box Input (Escherichia coli)
yjeT	0.581207		Reference List:	Escherichia coli (all genes in database)									glpC	-5.51701		Reference List:	Escherichia coli (all genes in database)
ybaN	0.582705		Test Type:	FISHER									tnaC	-5.28548		Test Type:	FISHER
nudJ	0.583531		Correction:	FDR									tnaA	-5.24401		Correction:	FDR
rfaC	0.58354		GO biological process complete	Escherichia coli - REFLIST (4391)	Client Text Box Input (647)	Client Text Box Input (expected)	Client Text Box Input (over/under)	Client Text Box Input (fold Enrichment)	Client Text Box Input (raw P-value)	Client Text Box Input (FDR)			glpT	-4.66608		GO biological process complete	Escherichia coli - REFLIST (4391)	Client Text Box Input (648)	Client Text Box Input (expected)	Client Text Box Input (over/under)	Client Text Box Input (fold Enrichment)	Client Text Box Input (raw P-value)	Client Text Box Input (FDR)
hisG	0.584177		ribosomal small subunit assembly (GO:0000028)	20	18	2.95	+	6.11	1.98e-07	1.91e-05			glpQ	-4.65353		L-fucose metabolic process (GO:0042354)	7	7	1.03	+	6.78	0.000853	0.0389
rffE	0.584795		ribonucleoprotein complex subunit organization (GO:0071826)	49	41	7.22	+	5.68	1.37e-14	5.48e-12			glpK	-4.60538		fucose metabolic process (GO:0006004)	9	8	1.33	+	6.02	0.000599	0.0303
creD	0.586073		ribonucleoprotein complex assembly (GO:0022618)	49	41	7.22	+	5.68	1.37e-14	4.87e-12			nanA	-4.38824		glycerol catabolic process (GO:0019563)	12	10	1.77	+	5.65	0.000174	0.0111
yijP	0.586147		ribosome assembly (GO:0042255)	55	46	8.1	+	5.68	3.16e-16	2.02e-13			tnaB	-4.21728		alditol catabolic process (GO:0019405)	18	15	2.66	+	5.65	4.1e-06	0.000569
yceG	0.591709		ribosomal large subunit biogenesis (GO:0042273)	29	24	4.27	+	5.62	5.46e-09	7.25e-07			glpA	-4.21244		uronic acid metabolic process (GO:0006063)	10	8	1.48	+	5.42	0.000957	0.0424
fabF	0.592158		ribosomal large subunit assembly (GO:0000027)	29	24	4.27	+	5.62	5.46e-09	6.96e-07			nanT	-4.0518		polyol catabolic process (GO:0046174)	21	16	3.1	+	5.16	4.38e-06	0.000582
eamA	0.592181		ribosomal small subunit biogenesis (GO:0042274)	26	18	3.83	+	4.7	2.85e-06	0.000212			dsdX	-4.01952		alditol metabolic process (GO:0019400)	31	21	4.57	+	4.59	5.58e-07	0.000127
rimK	0.592199		ribosome biogenesis (GO:0042254)	100	63	14.73	+	4.28	2.06e-17	3.29e-14			nanM	-3.83417		glycerol metabolic process (GO:0006071)	20	13	2.95	+	4.4	0.000113	0.0077
tig	0.594937		ribonucleoprotein complex biogenesis (GO:0022613)	101	63	14.88	+	4.23	2.96e-17	3.15e-14			mglB	-3.79909		polyol metabolic process (GO:0019751)	35	22	5.17	+	4.26	7.6e-07	0.000152
yfcM	0.595447		organelle assembly (GO:0070925)	74	46	10.9	+	4.22	7.8e-13	2.26e-10			yjhB	-3.52797		tricarboxylic acid cycle (GO:0006099)	29	16	4.28	+	3.74	8.1e-05	0.00587
arnD	0.598591		translation (GO:0006412)	118	67	17.39	+	3.85	9.82e-17	7.84e-14			nanE	-3.50765		monosaccharide catabolic process (GO:0046365)	55	30	8.12	+	3.7	7.97e-08	2.31e-05
yggN	0.604857		cellular protein-containing complex assembly (GO:0034622)	73	41	10.76	+	3.81	1.52e-10	3.04e-08			glpD	-3.4762		hexose catabolic process (GO:0019320)	27	14	3.98	+	3.51	0.000366	0.0201
prfB	0.606162		tRNA modification (GO:0006400)	58	30	8.55	+	3.51	1.88e-07	1.87e-05			gcvH	-3.3736		alcohol catabolic process (GO:0046164)	46	22	6.79	+	3.24	2.18e-05	0.00204
lpxC	0.606908		peptide biosynthetic process (GO:0043043)	130	67	19.16	+	3.5	3.87e-15	1.76e-12			tdcB	-3.36833		monosaccharide metabolic process (GO:0005996)	99	47	14.61	+	3.22	5.55e-10	2.21e-07
cycA	0.607677		tRNA processing (GO:0008033)	70	34	10.31	+	3.3	9.19e-08	9.77e-06			cadB	-3.25216		monosaccharide transmembrane transport (GO:0015749)	43	20	6.35	+	3.15	6.95e-05	0.00528
hisP	0.609582		amide biosynthetic process (GO:0043604)	169	79	24.9	+	3.17	7.53e-16	4.01e-13			nanK	-3.22991		aerobic respiration (GO:0009060)	54	25	7.97	+	3.14	9.36e-06	0.00111
ybjL	0.61223		RNA modification (GO:0009451)	92	43	13.56	+	3.17	4.29e-09	5.95e-07			garP	-3.18806		cellular carbohydrate catabolic process (GO:0044275)	57	26	8.41	+	3.09	7.65e-06	0.000939
ttcA	0.612757		peptide metabolic process (GO:0006518)	148	69	21.81	+	3.16	6.8e-14	2.17e-11			rrsB	-2.81343		carbohydrate catabolic process (GO:0016052)	137	61	20.22	+	3.02	1.14e-11	9.12e-09
ycfS	0.614644		ncRNA processing (GO:0034470)	109	49	16.06	+	3.05	1.21e-09	2.15e-07			yjiY	-2.64196		organic hydroxy compound catabolic process (GO:1901616)	52	23	7.67	+	3	3.75e-05	0.00315
fabH	0.615509		RNA processing (GO:0006396)	116	52	17.09	+	3.04	3.69e-10	6.93e-08			ydcH	-2.63679		hexose metabolic process (GO:0019318)	59	26	8.71	+	2.99	1.98e-05	0.00218
aroE	0.617694		organelle organization (GO:0006996)	125	53	18.42	+	2.88	1.42e-09	2.39e-07			cspD	-2.62209		alcohol metabolic process (GO:0006066)	73	32	10.77	+	2.97	1.8e-06	0.000302
crcB	0.617802		rRNA processing (GO:0006364)	46	19	6.78	+	2.8	0.00047	0.0238			dsdA	-2.60228		carbohydrate transmembrane transport (GO:0034219)	91	36	13.43	+	2.68	2.45e-06	0.000372
yjjG	0.620022		rRNA metabolic process (GO:0016072)	48	19	7.07	+	2.69	0.000622	0.0306			glpF	-2.59978		organic hydroxy compound metabolic process (GO:1901615)	109	41	16.09	+	2.55	1.35e-06	0.00024
yfiP	0.62308		tRNA metabolic process (GO:0006399)	99	39	14.59	+	2.67	8.95e-07	7.14e-05			srlA	-2.58587		small molecule catabolic process (GO:0044282)	297	111	43.83	+	2.53	3.32e-16	1.06e-12
ribH	0.623908		cellular amide metabolic process (GO:0043603)	219	84	32.27	+	2.6	1.09e-12	2.89e-10			gcvP	-2.58007		carbohydrate transport (GO:0008643)	129	48	19.04	+	2.52	2.34e-07	5.76e-05
quuQ	0.626171		ncRNA metabolic process (GO:0034660)	142	54	20.92	+	2.58	2.05e-08	2.42e-06			ygaW	-2.56607		carbohydrate derivative catabolic process (GO:1901136)	65	24	9.59	+	2.5	0.000305	0.0177
yigM	0.628846		gene expression (GO:0010467)	395	141	58.2	+	2.42	2.95e-19	9.4e-16			srlE	-2.53124		alpha-amino acid catabolic process (GO:1901606)	60	22	8.85	+	2.48	0.000624	0.0307
ybhM	0.630939		protein-containing complex subunit organization (GO:0043933)	143	50	21.07	+	2.37	4.93e-07	4.37e-05			srlB	-2.51522		phosphoenolpyruvate-dependent sugar phosphotransferase system (GO:0009401)	60	21	8.85	+	2.37	0.0012	0.0485
hycF	0.631179		protein-containing complex assembly (GO:0065003)	136	46	20.04	+	2.3	4.01e-06	0.000272			yhcH	-2.5133		energy derivation by oxidation of organic compounds (GO:0015980)	129	45	19.04	+	2.36	2.42e-06	0.000386
pncA	0.631336		amino acid transport (GO:0006865)	101	32	14.88	+	2.15	0.000316	0.0166			ylcG	-2.4893		cellular amino acid catabolic process (GO:0009063)	72	24	10.63	+	2.26	0.00101	0.0422
rdlD	0.631935		cellular protein metabolic process (GO:0044267)	297	88	43.76	+	2.01	1.83e-08	2.25e-06			yeiC	-2.48509		organic acid catabolic process (GO:0016054)	195	65	28.78	+	2.26	5.48e-08	1.75e-05
lysS	0.632978		cation transmembrane transport (GO:0098655)	154	43	22.69	+	1.89	0.000308	0.0164			ydeN	-2.36054		carboxylic acid catabolic process (GO:0046395)	186	62	27.45	+	2.26	8.91e-08	2.37e-05
mutT	0.633209		RNA metabolic process (GO:0016070)	316	84	46.56	+	1.8	1.72e-06	0.000131			gcvT	-2.3387		cellular respiration (GO:0045333)	114	37	16.82	+	2.2	6.42e-05	0.005
yadB	0.63444		cellular component biogenesis (GO:0044085)	318	83	46.86	+	1.77	3.82e-06	0.000265			lamB	-2.32893		generation of precursor metabolites and energy (GO:0006091)	210	64	30.99	+	2.07	9.63e-07	0.000181
hydN	0.63543		organonitrogen compound biosynthetic process (GO:1901566)	516	134	76.03	+	1.76	2.53e-09	4.04e-07			rrlB	-2.3144		cellular catabolic process (GO:0044248)	383	114	56.52	+	2.02	7.21e-11	3.84e-08
proQ	0.637126		cellular nitrogen compound biosynthetic process (GO:0044271)	527	135	77.65	+	1.74	3.63e-09	5.26e-07			gudP	-2.28309		organic substance catabolic process (GO:1901575)	484	141	71.43	+	1.97	6.64e-13	7.06e-10
lpxB	0.637363		cellular macromolecule biosynthetic process (GO:0034645)	478	122	70.43	+	1.73	3.67e-08	4.04e-06			srlD	-2.27563		catabolic process (GO:0009056)	499	145	73.64	+	1.97	3.18e-13	5.08e-10
rplJ	0.640378		macromolecule biosynthetic process (GO:0009059)	482	123	71.02	+	1.73	2.9e-08	3.3e-06			tdcA	-2.27176		carbohydrate metabolic process (GO:0005975)	391	113	57.7	+	1.96	4.01e-10	1.83e-07
lpxD	0.642678		cation transport (GO:0006812)	242	61	35.66	+	1.71	0.000253	0.0137			caiF	-2.25673		oxidation-reduction process (GO:0055114)	518	141	76.44	+	1.84	5.28e-11	3.37e-08
ybeX	0.644921		macromolecule modification (GO:0043412)	259	65	38.16	+	1.7	0.000145	0.00828			yqeC	-2.24794		organonitrogen compound catabolic process (GO:1901565)	202	54	29.81	+	1.81	0.000162	0.0106
sfsB	0.645547		cellular component assembly (GO:0022607)	224	55	33.01	+	1.67	0.000853	0.0394			aphA	-2.23746		phosphorylation (GO:0016310)	215	53	31.73	+	1.67	0.00097	0.0424
ysaB	0.645736		cellular component organization or biogenesis (GO:0071840)	470	115	69.25	+	1.66	6.95e-07	6e-05			hchA	-2.21274		cellular carbohydrate metabolic process (GO:0044262)	238	57	35.12	+	1.62	0.00118	0.0483
ygcF	0.646942		protein metabolic process (GO:0019538)	416	99	61.3	+	1.62	1.46e-05	0.000915			ompF	-2.20461		small molecule metabolic process (GO:0044281)	880	201	129.87	+	1.55	8.86e-10	3.14e-07
holB	0.648247		cellular component organization (GO:0016043)	416	98	61.3	+	1.6	2.69e-05	0.00162			mglA	-2.19994		regulation of transcription, DNA-templated (GO:0006355)	355	80	52.39	+	1.53	0.000544	0.0285
uraA	0.649144		nitrogen compound transport (GO:0071705)	283	66	41.7	+	1.58	0.000855	0.039			mglC	-2.19378		regulation of RNA biosynthetic process (GO:2001141)	361	80	53.27	+	1.5	0.001	0.0431
ychA	0.650256		cellular biosynthetic process (GO:0044249)	936	196	137.92	+	1.42	7.08e-07	5.95e-05			treB	-2.17437		regulation of nucleic acid-templated transcription (GO:1903506)	361	80	53.27	+	1.5	0.001	0.0425
dppD	0.650491		cellular nitrogen compound metabolic process (GO:0034641)	1040	216	153.24	+	1.41	2.26e-07	2.12e-05			yghZ	-2.14242		carboxylic acid metabolic process (GO:0019752)	511	110	75.41	+	1.46	0.000197	0.0121
bssS	0.651206		nucleic acid metabolic process (GO:0090304)	539	111	79.42	+	1.4	0.000845	0.0397			yjjM	-2.13952		organic acid metabolic process (GO:0006082)	549	117	81.02	+	1.44	0.000184	0.0115
thrA	0.652979		organic substance biosynthetic process (GO:1901576)	952	195	140.27	+	1.39	3.58e-06	0.000254			yeiT	-2.12838		oxoacid metabolic process (GO:0043436)	536	113	79.1	+	1.43	0.000332	0.0186
adk	0.653872		biosynthetic process (GO:0009058)	965	196	142.19	+	1.38	5.07e-06	0.000337			tdcC	-2.12104		metabolic process (GO:0008152)	2299	395	339.27	+	1.16	4.19e-05	0.00343
accB	0.655223		macromolecule metabolic process (GO:0043170)	1087	220	160.17	+	1.37	1.13e-06	8.82e-05			ftnB	-2.1151		biological_process (GO:0008150)	3460	556	510.61	+	1.09	2.16e-05	0.00209
ldhA	0.656666		cellular macromolecule metabolic process (GO:0044260)	906	182	133.5	+	1.36	2.6e-05	0.00159			rrlE	-2.11363		cellular biosynthetic process (GO:0044249)	936	99	138.13	-	0.72	0.000317	0.0181
ygjV	0.658727		small molecule metabolic process (GO:0044281)	880	81	129.67	-	0.62	2.87e-06	0.000208			yjiA	-2.07938		macromolecule metabolic process (GO:0043170)	1087	113	160.41	-	0.7	3.2e-05	0.00276
sirA	0.658914		carboxylic acid metabolic process (GO:0019752)	511	47	75.29	-	0.62	0.000611	0.0304			glgS	-2.07566		Unclassified (UNCLASSIFIED)	931	92	137.39	-	0.67	2.16e-05	0.00216
yneG	0.661319		cellular response to stimulus (GO:0051716)	525	47	77.36	-	0.61	0.000321	0.0165			treC	-2.06774		organonitrogen compound biosynthetic process (GO:1901566)	516	48	76.15	-	0.63	0.000815	0.0382
pppA	0.661461		oxoacid metabolic process (GO:0043436)	536	47	78.98	-	0.6	0.000165	0.00923			csiE	-2.06138		cellular macromolecule metabolic process (GO:0044260)	906	82	133.7	-	0.61	7.54e-07	0.00016
pqqL	0.663264		organic acid metabolic process (GO:0006082)	549	47	80.89	-	0.58	6.51e-05	0.00378			alsB	-2.05432		cellular component organization or biogenesis (GO:0071840)	470	42	69.36	-	0.61	0.000618	0.0308
wecC	0.663307		oxidation-reduction process (GO:0055114)	518	40	76.33	-	0.52	8.45e-06	0.000539			araC	-2.05098		nucleic acid metabolic process (GO:0090304)	539	46	79.54	-	0.58	7.52e-05	0.00558
oppA	0.664314		cellular carbohydrate metabolic process (GO:0044262)	238	16	35.07	-	0.46	0.000714	0.034			lldD	-2.02068		cellular macromolecule biosynthetic process (GO:0034645)	478	40	70.54	-	0.57	0.00013	0.00861
yjeK	0.665636		carbohydrate metabolic process (GO:0005975)	391	26	57.61	-	0.45	7.92e-06	0.000516			raiA	-2.01152		macromolecule biosynthetic process (GO:0009059)	482	40	71.13	-	0.56	0.000102	0.0071
iscS	0.665779		organic substance catabolic process (GO:1901575)	484	22	71.32	-	0.31	2.4e-11	5.48e-09			garD	-1.99868		carbohydrate derivative biosynthetic process (GO:1901137)	253	18	37.34	-	0.48	0.00102	0.0424
yhdJ	0.66623		cellular catabolic process (GO:0044248)	383	17	56.43	-	0.3	3.08e-09	4.68e-07			xylF	-1.98867		DNA metabolic process (GO:0006259)	246	11	36.3	-	0.3	3.33e-06	0.000483
wcaL	0.666364		catabolic process (GO:0009056)	499	22	73.53	-	0.3	5.89e-12	1.45e-09			gatD	-1.98822		ncRNA metabolic process (GO:0034660)	142	6	20.96	-	0.29	0.000413	0.0223
rsuA	0.667702		carbohydrate catabolic process (GO:0016052)	137	5	20.19	-	0.25	0.00019	0.0104			agp	-1.97348		peptide metabolic process (GO:0006518)	148	6	21.84	-	0.27	0.000208	0.0125
ispU	0.672798		cellular respiration (GO:0045333)	114	4	16.8	-	0.24	0.000697	0.0337			gltA	-1.96038		organelle organization (GO:0006996)	125	5	18.45	-	0.27	0.000769	0.0366
aspS	0.673209		carboxylic acid catabolic process (GO:0046395)	186	5	27.41	-	0.18	7.77e-07	6.35e-05			yjfN	-1.95209		lipid biosynthetic process (GO:0008610)	144	5	21.25	-	0.24	9.34e-05	0.00662
pabC	0.673638		organic acid catabolic process (GO:0016054)	195	5	28.73	-	0.17	3.85e-07	3.51e-05			gatB	-1.95082		RNA processing (GO:0006396)	116	4	17.12	-	0.23	0.000485	0.0258
yedJ	0.674058		organonitrogen compound catabolic process (GO:1901565)	202	5	29.76	-	0.17	1.15e-07	1.18e-05			ypfM	-1.9481		amide biosynthetic process (GO:0043604)	169	5	24.94	-	0.2	5.08e-06	0.000648
argG	0.674709		small molecule catabolic process (GO:0044282)	297	7	43.76	-	0.16	3.85e-11	8.19e-09			mdh	-1.93775		ncRNA processing (GO:0034470)	109	3	16.09	-	0.19	0.000283	0.0167
yeiB	0.675146		monosaccharide metabolic process (GO:0005996)	99	1	14.59	-	0.07	2.71e-05	0.0016			ygeV	-1.92996		peptide biosynthetic process (GO:0043043)	130	3	19.18	-	0.16	3.09e-05	0.00274
ygdI	0.675546												rrlC	-1.90343		liposaccharide metabolic process (GO:1903509)	90	2	13.28	-	0.15	0.000725	0.035
yebV	0.675778												gatC	-1.90002		DNA recombination (GO:0006310)	116	2	17.12	-	0.12	2.03e-05	0.00216
greA	0.676903												uxaC	-1.89785		translation (GO:0006412)	118	2	17.41	-	0.11	2.11e-05	0.00217
rffH	0.678569												ygjR	-1.87187		RNA modification (GO:0009451)	92	1	13.58	-	0.07	6.09e-05	0.00486
fusA	0.679529												malE	-1.86618		ribosome biogenesis (GO:0042254)	100	1	14.76	-	0.07	2.83e-05	0.00258
pgaB	0.679555												ychH	-1.85257		ribonucleoprotein complex biogenesis (GO:0022613)	101	1	14.91	-	0.07	1.77e-05	0.00202
yejM	0.679636												yeiN	-1.84606		phospholipid biosynthetic process (GO:0008654)	56	0	8.26	-	< 0.01	0.000868	0.039
htrE	0.679644												uspF	-1.84377		tRNA modification (GO:0006400)	58	0	8.56	-	< 0.01	0.000545	0.028
yfaZ	0.68014												nrfA	-1.84223		ribosome assembly (GO:0042255)	55	0	8.12	-	< 0.01	0.000839	0.0388
livJ	0.680306												yniA	-1.8111
usg	0.682183												pyrB	-1.78883
rcsA	0.682603												uspA	-1.7826
aroF	0.682964												rbsB	-1.75255
pgaA	0.682971												gldA	-1.74299
metV	0.683325												fucA	-1.71621
yoaA	0.684579												lsrA	-1.71181
fic	0.689947												dsdC	-1.70251
yfdK	0.690352												fucR	-1.70106
yihL	0.6914												rihA	-1.67835
tff	0.691888												yqeB	-1.67383
fecA	0.692731												ygfF	-1.67318
lpxH	0.693129												fsaA	-1.6472
yjjN	0.693511												yeiA	-1.63691
ydcX	0.693899												mtfA	-1.63304
gmr	0.695687												ybaE	-1.63046
ydaL	0.695818												yeaT	-1.61968
rdoA	0.698274												yjhC	-1.60111
recF	0.699771												galK	-1.59948
accC	0.700076												yciI	-1.59798
djlB	0.701162												ycbJ	-1.58921
tmk	0.702061												ansB	-1.5778
prmA	0.705141												sucB	-1.57615
symE	0.706202												fucO	-1.5691
cmoA	0.70754												hcp	-1.56466
aroM	0.708426												ybeL	-1.55818
adiA	0.708929												fsaB	-1.54984
ygiL	0.709125												uidA	-1.54841
rnhA	0.711359												rbbA	-1.54412
prs	0.71285												sucC	-1.53815
folM	0.713533												gntP	-1.53408
gidB	0.716903												uspC	-1.52962
yceA	0.72043												hdhA	-1.52462
intZ	0.720577												yaeH	-1.52245
cbl	0.720904												uxuA	-1.51361
ycbW	0.721368												yjhI	-1.51325
pssA	0.721482												malG	-1.49018
hycE	0.721709												sgrS	-1.48775
yiiG	0.72196												pck	-1.48476
ompN	0.722229												galM	-1.47006
hda	0.724009												sucD	-1.46978
ynhF	0.725649												alsE	-1.46907
lnt	0.725858												fumA	-1.46611
yfiH	0.726778												uxaA	-1.44939
yodB	0.729839												hmp	-1.44925
gfcA	0.730363												atoS	-1.43383
lepB	0.733682												ybjP	-1.42692
uof	0.734733												katG	-1.42094
pyrH	0.737349												rihC	-1.42027
ispD	0.737871												hybA	-1.41936
iap	0.738876												glk	-1.41913
yfiN	0.74075												frwB	-1.419
yrbF	0.742967												yjiX	-1.40448
potF	0.744086												yceH	-1.39708
yciY	0.744454												ybiY	-1.3965
yfiB	0.745287												eutD	-1.39226
yiaD	0.746101												gatA	-1.38779
recX	0.74677												ydjI	-1.3826
glnQ	0.747576												bssR	-1.38259
nudE	0.748151												sseA	-1.36904
yojI	0.751651												ptsA	-1.36751
focA	0.753755												yhiP	-1.36707
sfmD	0.754526												glcG	-1.36466
ubiG	0.754626												lsrC	-1.36143
dnaE	0.756146												yjiM	-1.35611
ydeJ	0.756521												glgX	-1.34414
yddB	0.760864												yhhJ	-1.34111
acpT	0.760879												ycjN	-1.34106
fhuB	0.763281												yidE	-1.34008
sstT	0.76349												ygdH	-1.33485
pncB	0.766979												elbB	-1.33354
yebC	0.767222												yfiQ	-1.33329
rplP	0.767232												araF	-1.33321
yccS	0.767883												mgsA	-1.32522
aroB	0.770086												uspE	-1.32292
murA	0.771813												atoC	-1.31982
yiaY	0.773563												ydhL	-1.31703
gcd	0.774044												ucpA	-1.31445
atpE	0.774322												idnK	-1.31266
asnA	0.77516												yjfO	-1.31063
mrcA	0.775625												putA	-1.30973
udk	0.776033												eutT	-1.30341
ymjA	0.777024												malX	-1.29663
ntpA	0.777796												nagE	-1.29599
aroL	0.780555												pspE	-1.29285
cmoB	0.781519												malF	-1.28993
engA	0.782752												rpsV	-1.28989
iscA	0.784868												gatY	-1.28985
hflD	0.785101												yjeI	-1.28802
ybeF	0.786832												fadH	-1.28733
rnd	0.788671												yibT	-1.2862
yodA	0.789195												mrr	-1.28532
puuA	0.790099												maeB	-1.28338
rpsL	0.791457												gadX	-1.28321
mscS	0.792624												yaeP	-1.27478
ycaK	0.792755												ycjQ	-1.27338
thiL	0.792859												sucA	-1.26799
rnhB	0.795368												araB	-1.26791
rpsQ	0.797498												yiaO	-1.26207
trpE	0.797659												agaV	-1.26022
ybdO	0.798852												moaB	-1.25887
ycgZ	0.799067												pfkB	-1.24615
ydeA	0.799578												yhhA	-1.24365
thiM	0.799865												sdhA	-1.2425
hycD	0.800489												nagB	-1.24195
rpmF	0.802176												glgC	-1.24026
prfC	0.803734												ytfE	-1.23451
plsX	0.804643												tdcD	-1.23349
yjiC	0.811958												wrbA	-1.2314
yfgJ	0.815469												cpdB	-1.22476
rspB	0.817297												yffR	-1.22132
feoC	0.817534												uxuB	-1.22
rpoC	0.817869												yihW	-1.21694
trkD	0.819497												dgoR	-1.21672
ytfL	0.819559												nlpC	-1.20942
tadA	0.819711												cdaR	-1.20902
ryeD	0.821123												ygfJ	-1.20828
mrdB	0.828706												sdhB	-1.20596
rpsS	0.829848												ygbA	-1.20569
ybiU	0.830812												yfbT	-1.19354
yibK	0.83193												argO	-1.19343
kgtP	0.833747												eutP	-1.18986
exbD	0.833967												bfr	-1.18866
rpmG	0.83561												lsrR	-1.18813
yhhQ	0.840169												xdhC	-1.18786
cld	0.841102												nrfB	-1.18462
ybeB	0.841716												yiaK	-1.18146
lpxA	0.843061												serU	-1.17932
prfA	0.843172												aldA	-1.17543
rpsC	0.844269												ybiC	-1.171
yigG	0.844271												ygiW	-1.17084
pspG	0.846917												sfsA	-1.16958
yaiY	0.848024												uspD	-1.16606
rimI	0.8509												dps	-1.16531
ydhJ	0.85166												aldB	-1.16327
yieG	0.852682												yeiL	-1.16191
nsrR	0.853183												fucK	-1.16171
trmB	0.855502												eutM	-1.15975
ydfH	0.856531												idnD	-1.15817
yibD	0.85868												yqcA	-1.15753
emrA	0.860164												ogrK	-1.14994
fruA	0.860329												yhjD	-1.14759
clcB	0.861577												fucI	-1.14684
rplV	0.862777												cbpA	-1.14471
ycgG	0.867696												garR	-1.142
pabA	0.869752												ycjU	-1.13857
ygdL	0.872651												ydhY	-1.13158
hha	0.873125												ygiS	-1.12918
ansA	0.874569												ulaB	-1.12797
yifK	0.879377												exuT	-1.1269
rplS	0.879813												deoD	-1.12531
recO	0.880899												rpiB	-1.12015
sugE	0.880953												tdcF	-1.10987
yjeN	0.882994												hybO	-1.10629
yciQ	0.885585												lysU	-1.10559
rpoZ	0.886844												ybdK	-1.10482
cedA	0.888												grxB	-1.10343
artP	0.888412												dcuR	-1.10281
sfmC	0.891006												dcuC	-1.10253
gmk	0.892026												yidQ	-1.09958
valZ	0.892602												ydiI	-1.09825
nfrB	0.896697												gst	-1.09255
srmB	0.898851												uspG	-1.08851
ydjN	0.899042												yjjB	-1.08659
yfdH	0.900139												ynfD	-1.08645
htrL	0.900403												yacL	-1.08209
rluE	0.90095												ybhG	-1.08209
leuZ	0.901463												yafC	-1.08056
topA	0.902833												ybdF	-1.08038
apbE	0.902838												yncN	-1.07923
yqgB	0.902868												ybiX	-1.07335
glnP	0.905321												mhpD	-1.07014
bcr	0.906182												melR	-1.06812
miaB	0.907022												yiiS	-1.0673
ydfK	0.909099												yfcH	-1.06602
menE	0.909107												fucU	-1.06521
nhaA	0.91002												yddH	-1.06493
arnB	0.913172												alsC	-1.0642
ynjI	0.914973												ycgK	-1.06331
yjgA	0.917892												ydhF	-1.0617
fhuE	0.922082												yfbU	-1.05908
yhiM	0.922646												yijD	-1.0584
msbA	0.923437												ydcS	-1.05326
ypeC	0.925081												rimJ	-1.05203
yejL	0.926403												yihV	-1.05175
yjcF	0.926674												sbmC	-1.05126
yjeO	0.926787												nupG	-1.0469
purU	0.927275												yhaK	-1.04433
ybaW	0.928243												gsiA	-1.04356
ybjH	0.930021												ydfG	-1.04222
truC	0.930232												tdcR	-1.0403
ypfG	0.931868												ydiA	-1.03712
ampG	0.932335												bolA	-1.03609
ymgI	0.937062												pyrI	-1.03546
yfiM	0.939054												aceA	-1.03379
yncE	0.941447												galS	-1.03314
ybdJ	0.941836												yihU	-1.0329
ybjG	0.946356												yhhN	-1.02881
pgaD	0.948457												yiaG	-1.02731
rep	0.953919												tsx	-1.02632
yqjH	0.955776												yieP	-1.02615
ymdA	0.957039												sthA	-1.02533
pitA	0.957609												yafM	-1.02281
argC	0.958775												dld	-1.01846
ydiE	0.958866												msrA	-1.01314
ychM	0.96027												allS	-1.01232
mreC	0.960835												paaG	-1.01152
setC	0.962423												iraP	-1.01126
gfcC	0.962993												nrfC	-1.01115
rplK	0.963962												yeaO	-1.00637
uhpB	0.964248												yjbR	-1.00527
rnb	0.965573												uspB	-1.00252
prmC	0.96607												yjbQ	-1.00104
J5N95_05785	0.97169												yhhX	-0.999843
rplA	0.972303												sdhD	-0.998317
oppF	0.976922												ftnA	-0.99767
yehW	0.97757												mobA	-0.99562
ydfW	0.980043												ydbJ	-0.993821
secY	0.980892												malY	-0.991977
pgaC	0.982678												yceM	-0.99151
yeiH	0.98311												araD	-0.989705
mreD	0.983149												hcaR	-0.988297
yadS	0.985159												yjjP	-0.987708
lysP	0.985863												yggE	-0.987406
rplR	0.986789												yibI	-0.981842
yidC	0.986904												tas	-0.981401
nusG	0.986907												slt	-0.979835
speD	0.987816												rof	-0.976103
infC	0.989467												iaaA	-0.975842
emrB	0.989921												ydiL	-0.975797
glnW	0.99274												yaiE	-0.975628
mutY	0.99369												argP	-0.974216
yehR	0.993744												sohA	-0.973448
yehS	0.995456												kbaZ	-0.973239
aslB	1.00322												yjcO	-0.972958
gyrA	1.00425												yfjX	-0.971202
era	1.00603												ygiN	-0.971017
dnaX	1.00608												ydgU	-0.964273
pcnB	1.00637												yjiL	-0.963832
aroK	1.00773												zraS	-0.963631
lysW	1.00832												csrB	-0.963424
micF	1.0085												yicH	-0.963258
spoT	1.00994												glyA	-0.962165
infB	1.01104												yihX	-0.961945
yrbA	1.01154												hipB	-0.959395
kefA	1.0132												yfbM	-0.955607
csgC	1.0141												ycaC	-0.955422
tgt	1.01826												purC	-0.948216
ecpD	1.02331												glgA	-0.947381
proY	1.02571												cysQ	-0.946149
argV	1.02668												gmhA	-0.944938
gcvA	1.02861												osmC	-0.938462
holD	1.031												htpG	-0.935168
truB	1.0348												qor	-0.934337
rnc	1.03895												yhjA	-0.932677
ygaC	1.03922												ygaU	-0.932253
pheM	1.04185												pepT	-0.929483
yeaL	1.04251												ung	-0.926394
yiiX	1.04255												kefB	-0.926242
rplN	1.04326												yfgG	-0.925313
yadC	1.04443												ebgC	-0.924165
yqaE	1.04798												fbp	-0.923861
yjaZ	1.04997												talB	-0.923634
ymgA	1.04999												ybgI	-0.922969
cmr	1.05148												hybB	-0.921421
yedA	1.05508												gutQ	-0.919579
adhP	1.05571												hsdR	-0.919152
rarD	1.05731												yieF	-0.918038
mltD	1.05942												fpr	-0.915589
yfdF	1.05954												ycbG	-0.914331
emrD	1.06207												ymiA	-0.913901
lipA	1.06271												tap	-0.908376
tonB	1.06311												yicG	-0.908056
ycaD	1.06406												paaB	-0.907853
mrdA	1.06461												allA	-0.904335
gsk	1.06628												hupA	-0.903657
ybeA	1.06708												ybiB	-0.902472
speE	1.06813												yifL	-0.90241
rhtA	1.06857												yncA	-0.900604
pyrD	1.07289												lsrB	-0.899663
rlmF	1.07399												rbsA	-0.898964
ompX	1.07519												creA	-0.898631
panF	1.07704												yehD	-0.897532
pyrF	1.07808												galP	-0.895651
ldrC	1.07817												yhiI	-0.893533
yrhB	1.0784												ydiZ	-0.893384
rpsB	1.08176												dadA	-0.892109
yjjQ	1.08181												rhaR	-0.890037
rpmJ	1.08576												yheV	-0.889804
rplY	1.08582												xdhA	-0.888097
yjaA	1.08601												degQ	-0.885135
rnt	1.08812												gutM	-0.885072
yneM	1.09194												yeaD	-0.884928
yebQ	1.09446												insH	-0.883518
rpmI	1.09931												fdhF	-0.882233
rdlA	1.1026												hypA	-0.881952
rplB	1.10753												ltaE	-0.879283
yhcG	1.10763												zntA	-0.877304
dinF	1.10846												dtd	-0.874513
csgG	1.10927												nuoI	-0.873591
yjgN	1.10959												pflD	-0.868365
inaA	1.1102												ompR	-0.866465
yhaB	1.11093												pspF	-0.863084
yafK	1.11379												ytfB	-0.862429
argI	1.11396												alsA	-0.861764
ycdZ	1.11451												ybjQ	-0.858439
fimZ	1.12178												yrdA	-0.857472
efeO	1.12311												smg	-0.855602
ygdD	1.12614												yccX	-0.853693
yneE	1.1274												gltI	-0.852267
yeaI	1.13008												glcF	-0.851452
yncD	1.13037												aroD	-0.850249
fadD	1.13166												cstA	-0.848074
rho	1.1334												ydcA	-0.846356
endA	1.13495												frwC	-0.84634
mgtA	1.13529												gsiB	-0.844426
yacC	1.13797												deoA	-0.843308
ydhK	1.13826												mug	-0.841748
yhdT	1.14177												frlB	-0.840343
dppF	1.14277												talA	-0.838151
rrmA	1.14396												lsrG	-0.835874
ydhI	1.15118												acnB	-0.835547
yfcP	1.1513												yghU	-0.835467
rpsE	1.15389												pepD	-0.834544
yraI	1.16376												kdgK	-0.831309
insB	1.164												secB	-0.829882
hscB	1.16786												aes	-0.829397
secE	1.16974												yggG	-0.82833
aceF	1.17146												ypfH	-0.827675
yceJ	1.17413												rpiR	-0.826829
fecI	1.17428												deoC	-0.825668
pheS	1.17672												ybhQ	-0.823273
ymgD	1.17945												hipA	-0.822009
artQ	1.17955												phnI	-0.818499
yfiC	1.17956												yqeA	-0.816314
ecnB	1.18102												ycjO	-0.815512
yfhD	1.18207												cueR	-0.815208
yciA	1.18222												ydcO	-0.813671
argD	1.18304												ygbI	-0.813435
proW	1.18447												yegT	-0.813165
marB	1.18812												glgB	-0.812445
rplO	1.19484												fruR	-0.810453
yqeJ	1.19549												ydcQ	-0.805721
sbp	1.19893												mtlD	-0.80346
rpoB	1.20007												yhjC	-0.803406
glnU	1.20548												ygeW	-0.802785
rpsD	1.2056												ppc	-0.801999
ybiS	1.21088												yfaW	-0.800956
yaaH	1.21169												isrC	-0.80014
elaD	1.2117												pgl	-0.798201
ykfH	1.21196												sgbH	-0.797346
ymgG	1.21251												ulaA	-0.796512
bglF	1.21501												fabR	-0.796202
flxA	1.21721												deoB	-0.795423
ychS	1.21813												ulaD	-0.792644
ruvC	1.21844												ddpX	-0.791508
marR	1.22027												groES	-0.789206
ygcG	1.22291												yafD	-0.788428
valX	1.2236												rutF	-0.787666
ydbD	1.22805												kptA	-0.786641
infA	1.2285												hybC	-0.785312
rpsH	1.22903												ushA	-0.782521
rpsM	1.22953												nrfF	-0.782473
rygE	1.23221												ybhF	-0.782375
insA	1.23355												pnuC	-0.781711
dctR	1.23456												dkgB	-0.780634
dusA	1.23646												ivbL	-0.780577
rplX	1.23853												ravA	-0.779831
nusA	1.23888												ycjR	-0.777911
acrB	1.24088												intA	-0.776892
yfiR	1.24092												dgoK	-0.776867
thiI	1.24605												frlR	-0.776343
rpmB	1.24676												yjdI	-0.776134
rpmD	1.24738												pspA	-0.775496
typA	1.24989												zitB	-0.775281
ynaE	1.25257												yiiU	-0.775266
oppD	1.26398												dhaL	-0.773097
folK	1.26433												ydcJ	-0.772012
cmk	1.2647												pykA	-0.769097
purR	1.26504												cysK	-0.76445
yfdG	1.26579												crp	-0.762646
rumB	1.26687												yeeX	-0.762309
rplW	1.26776												yciX	-0.762014
pheU	1.26879												yddW	-0.76185
ygeH	1.27291												ccmE	-0.760905
argW	1.27441												hypB	-0.760082
mdoC	1.27466												ybiM	-0.759655
rpsU	1.28122												caiE	-0.759224
glyV	1.28364												cheZ	-0.756529
rplF	1.28523												ulaG	-0.755597
brnQ	1.28738												ydcK	-0.755351
rsxE	1.28896												murQ	-0.754316
yfiF	1.29091												cytR	-0.751269
leuP	1.29339												ampD	-0.751246
gltP	1.29384												yfeD	-0.750916
rpsN	1.29651												nuoM	-0.749246
yihF	1.2969												flhA	-0.747584
ydaF	1.2976												yciK	-0.746905
bglJ	1.29778												yjgB	-0.745187
dnaG	1.29802												yadI	-0.744391
rpoA	1.30183												ybiW	-0.743513
proL	1.30497												ycbB	-0.743097
gspC	1.3081												aspA	-0.741107
mnmG	1.31221												yejG	-0.740793
gltT	1.31962												sxy	-0.740419
lpxK	1.32202												cpdA	-0.74005
nth	1.32236												rtcB	-0.739219
yhbY	1.32639												yqhC	-0.739179
ldrB	1.32802												clpP	-0.738927
rplU	1.32922												rbsC	-0.738815
yebU	1.33165												moaC	-0.738225
yncC	1.33252												serA	-0.737014
rplT	1.33521												ugpA	-0.736751
rsxG	1.33745												agaS	-0.736645
trmD	1.33994												aegA	-0.736352
ycdU	1.34029												dapD	-0.735954
ycgR	1.34088												yqfB	-0.734168
yiaA	1.34176												entB	-0.733789
arrQ	1.34442												ychN	-0.73369
rimM	1.3487												pflC	-0.733683
ydeH	1.35006												skp	-0.732977
yceN	1.35057												ytfG	-0.732572
yobH	1.35259												paaJ	-0.731602
ygfA	1.36805												pspC	-0.731536
yfcV	1.37095												groEL	-0.729451
rpmE	1.37355												ygiD	-0.727784
leuT	1.37544												glcB	-0.726714
fadL	1.37548												nuoH	-0.723616
rplE	1.37859												yraP	-0.72145
rpsT	1.3802												ampE	-0.721311
ygdQ	1.381												lsrD	-0.720579
artM	1.3814												yjcE	-0.720292
yqeK	1.38503												ygjH	-0.719615
ycfH	1.38706												gpmM	-0.719513
ybcI	1.38827												yqjD	-0.717138
gltV	1.39064												serS	-0.715126
ecnA	1.39294												ytfJ	-0.714626
yddA	1.39429												ydjF	-0.714623
ydeQ	1.40021												yhhY	-0.712952
rlmN	1.40152												ghrB	-0.711046
ykfM	1.40494												anmK	-0.710046
ybjE	1.40699												yfgC	-0.709564
bhsA	1.41026												yeaU	-0.70846
serV	1.41605												ygdR	-0.708238
rluC	1.4162												hcr	-0.706681
oppB	1.42136												ygiB	-0.705173
yecF	1.42452												yccJ	-0.705013
sokB	1.42551												dcrB	-0.704792
mnmA	1.42571												yidK	-0.704456
yhbC	1.43394												yiiF	-0.704207
rpsR	1.43756												yphA	-0.702773
ydeR	1.44204												metH	-0.699827
rpmA	1.44942												srlR	-0.699611
yfcJ	1.46159												tdh	-0.698181
rpsK	1.46244												ydhR	-0.697358
rpsP	1.46302												rhaB	-0.696655
ybcK	1.46862												minD	-0.696092
yafW	1.47359												yqjG	-0.694139
potC	1.47401												glgP	-0.693614
alx	1.47459												gspB	-0.692824
rplM	1.48154												ygbJ	-0.692292
rpsI	1.48844												yliJ	-0.690917
rplD	1.49086												hyfI	-0.69088
queA	1.49763												hyfG	-0.690362
ansP	1.50429												yeaV	-0.68892
pinQ	1.50565												ycbC	-0.688115
chaA	1.50603												tag	-0.687779
lysZ	1.50624												fliL	-0.686505
rpsA	1.50896												mak	-0.685826
proV	1.51422												tpiA	-0.685012
rlmG	1.51938												tsr	-0.684399
acrA	1.53166												lyx	-0.684127
pinR	1.53652												ygaD	-0.682068
yeaZ	1.5396												pdxK	-0.681304
ygeG	1.54483												nuoG	-0.680637
rplQ	1.55807												citE	-0.680148
aceE	1.56051												ybdD	-0.679751
priB	1.56063												flgK	-0.678633
insJ	1.56102												pspB	-0.677789
lysQ	1.56256												modA	-0.676975
secG	1.56263												mqsR	-0.676479
arpA	1.5629												hemX	-0.675802
yceD	1.5645												kdpD	-0.675335
elbA	1.56837												grpE	-0.675051
aspV	1.56855												ydiP	-0.674894
rnfD	1.5693												ygaF	-0.673612
mdtJ	1.57478												ubiF	-0.673106
oppC	1.57997												chbA	-0.671943
yhjV	1.58291												kefF	-0.670823
yeeD	1.58503												rimL	-0.669181
ybiP	1.5872												kbl	-0.668676
ychQ	1.58914												gcl	-0.668577
glnX	1.59117												kdpB	-0.667758
hslJ	1.59626												yidP	-0.666693
rplC	1.59944												yibH	-0.665398
rpsO	1.60072												cobS	-0.66515
rpmH	1.61118												yhhM	-0.664363
rluA	1.62181												yeeT	-0.658271
rsxA	1.62528												yihT	-0.655939
ybfP	1.62768												pepQ	-0.655717
serW	1.64402												argE	-0.654953
rsxC	1.64869												yqfA	-0.654629
rpsJ	1.65492												kduD	-0.65289
ydaG	1.65497												hycI	-0.650164
rpsF	1.65572												cydB	-0.65016
rplI	1.66019												ybiA	-0.648956
eamB	1.66369												ycgL	-0.647249
lysY	1.66834												ybhS	-0.647156
psrN	1.67828												asnB	-0.646832
poxA	1.67939												uxaB	-0.645968
yceO	1.68398												yiaJ	-0.644807
yohJ	1.69145												ygjM	-0.643756
hycA	1.69288												ykfB	-0.643471
tyrV	1.69607												ytfM	-0.642384
hisR	1.69742												pepE	-0.642033
ykfI	1.70179												hscC	-0.64062
rdlC	1.70646												yohC	-0.640461
ycgF	1.70948												qmcA	-0.640292
yfcC	1.71242												araA	-0.640084
fhuF	1.71757												ycfM	-0.639011
J5N95_05785	1.71797												sgcX	-0.638908
rsxB	1.71885												azoR	-0.63858
ryeE	1.72317												rsd	-0.637693
ybaA	1.72506												pptA	-0.636885
xseA	1.72591												yqcE	-0.635777
proM	1.72751												yedY	-0.635622
osmB	1.72899												yfeT	-0.634362
yhiD	1.7325												ybbL	-0.631119
metY	1.73596												manA	-0.629937
ais	1.74378												ydgD	-0.629931
ybgH	1.74606												ygfZ	-0.629341
argQ	1.74908												dhaK	-0.628923
yegD	1.75231												ygeY	-0.628648
ybiT	1.75276												yeaC	-0.62778
tppB	1.76162												proC	-0.625549
hepA	1.76509												hcaD	-0.624879
glyW	1.77546												rpiA	-0.624861
yohK	1.79276												aceB	-0.623562
yadN	1.79641												pfkA	-0.623448
ycaO	1.80167												yjfP	-0.623314
ydfR	1.80654												arcB	-0.622277
dbpA	1.812												yjbB	-0.62139
yeeE	1.81281												ugpC	-0.618416
dusC	1.8189												ygjK	-0.617078
cysT	1.8328												fdhE	-0.611688
sokA	1.83358												yidA	-0.611541
rdlB	1.83682												fliY	-0.607688
nepI	1.84489												greB	-0.606614
ndh	1.84643												dcuS	-0.604526
proP	1.85262												rob	-0.604238
pheP	1.8575												kdgT	-0.60407
valT	1.86438												yfeW	-0.603877
leuW	1.86594												yhbT	-0.600297
yegQ	1.87161												ugpB	-0.600081
potB	1.88396												yhhW	-0.599613
yafT	1.88521												ilvE	-0.59848
artJ	1.88721												yjgF	-0.598108
ydhC	1.90047												yqeF	-0.597827
sscR	1.90798												yaaA	-0.5976
gltW	1.91492												ybhR	-0.597361
insK	1.92774												torR	-0.596862
yedR	1.93019												pdxJ	-0.596533
yebN	1.93778												yjbT	-0.596487
metW	1.94295												pgk	-0.596301
ydiY	1.95373												slyA	-0.596258
yebO	1.96454												ccmG	-0.595006
yecT	1.975												nuoF	-0.594748
yihG	1.97671												yiiM	-0.594506
potA	1.98746												yiiD	-0.59416
ffs	2.00474												ugpQ	-0.592606
lysT	2.00476												ppk	-0.592255
ynfN	2.01696												zupT	-0.587956
glyU	2.01797												yidL	-0.587767
obgE	2.02119												relB	-0.585548
tyrT	2.03444												yjdJ	-0.585487
acrR	2.04294												gntY	-0.584058
yraQ	2.0502												panC	-0.582507
ymgC	2.05537												basR	-0.582013
alaT	2.09172												nadA	-0.581382
ygiQ	2.09968												ghrA	-0.581289
tsgA	2.1323												nanR	-0.580886
ydjO	2.13478
ydeS	2.21242
ycfJ	2.22107
ycfZ	2.24486
alaV	2.2565
proK	2.26222
ydhP	2.26761
spf	2.27689
yhbE	2.31124
valY	2.33844
rhlE	2.37098
rnpA	2.38034
ydgI	2.38583
yfhL	2.39189
ymfA	2.39525
cspA	2.40351
lysV	2.41982
yjfZ	2.43684
fis	2.44854
cspI	2.46859
rimO	2.47171
rttR	2.50198
hokA	2.54056
alaX	2.5609
rluB	2.56902
ymcE	2.57025
ydfP	2.57969
yjcB	2.59065
apt	2.60386
cspH	2.61404
trpT	2.65023
ryeA	2.66226
glyY	2.68026
leuQ	2.68362
leuU	2.71683
yidD	2.72804
deaD	2.80048
cspF	2.81074
glyX	2.83964
pdhR	2.92618
cspG	3.0163
leuV	3.13667
leuX	3.24857
dusB	3.32249
cspB	3.36745
yeeF	3.38663
yhcN	3.39095
essQ	3.42429
valW	3.50785
asnW	3.52254
serT	3.62388
suhB	3.6869
