# Supplementary material for: Correlated Transcriptional Responses Provide Insights into the Synergy Mechanisms of the Furazolidone, Vancomycin, and Sodium Deoxycholate Triple Combination in Escherichia coli
Source: mSphere. 2021 Sep 8;6(5):e00627-21. doi: 10.1128/mSphere.00627-21 (PMC8550143; doi:10.1128/mSphere.00627-21)
Supplement: DATA SET S3 [file msphere.00627-21-sd003.xlsx]

## Sheet: kcluster1
Kmeans clustering of all DEGs			Analysis Type:	PANTHER Overrepresentation Test (Released 20210224)
Cluster 1			Annotation Version and Release Date:	GO Ontology database DOI: 10.5281/zenodo.4495804 Released 2021-02-01
adhP			Analyzed List:	Client Text Box Input (Escherichia coli)
arnB			Reference List:	Escherichia coli (all genes in database)
artP			Test Type:	FISHER
asnW			Correction:	FDR
aspV			GO biological process complete	Escherichia coli - REFLIST (4390)	Client Text Box Input (470)	Client Text Box Input (expected)	Client Text Box Input (over/under)	Client Text Box Input (fold Enrichment)	Client Text Box Input (raw P-value)	Client Text Box Input (FDR)
brnQ			rRNA base methylation (GO:0070475)	19	10	2.03	+	4.92	0.000239	0.0237
chaA			rRNA methylation (GO:0031167)	23	11	2.46	+	4.47	0.000224	0.0236
cspA			rRNA modification (GO:0000154)	32	15	3.43	+	4.38	1.96e-05	0.00518
cspB			aromatic amino acid family biosynthetic process (GO:0009073)	26	11	2.78	+	3.95	0.000511	0.0449
cspH			RNA methylation (GO:0001510)	40	16	4.28	+	3.74	4.87e-05	0.00857
dppF			rRNA processing (GO:0006364)	46	18	4.92	+	3.65	2.09e-05	0.0051
eamB			rRNA metabolic process (GO:0016072)	48	18	5.14	+	3.5	3.31e-05	0.00699
ecnA			RNA modification (GO:0009451)	92	34	9.85	+	3.45	1.4e-08	1.48e-05
gcvA			RNA processing (GO:0006396)	116	41	12.42	+	3.3	1.24e-09	3.92e-06
glmY			ncRNA processing (GO:0034470)	109	38	11.67	+	3.26	7.04e-09	1.11e-05
gltP			tRNA processing (GO:0008033)	70	24	7.49	+	3.2	5.79e-06	0.00183
glyY			macromolecule methylation (GO:0043414)	53	18	5.67	+	3.17	9.49e-05	0.0131
grxA			tRNA modification (GO:0006400)	58	19	6.21	+	3.06	9.06e-05	0.013
hscB			ribosome biogenesis (GO:0042254)	100	32	10.71	+	2.99	5.63e-07	0.000297
hslJ			ribonucleoprotein complex biogenesis (GO:0022613)	101	32	10.81	+	2.96	6.76e-07	0.000306
insA			methylation (GO:0032259)	63	19	6.74	+	2.82	0.000222	0.0243
insJ			ncRNA metabolic process (GO:0034660)	142	41	15.2	+	2.7	1.51e-07	9.57e-05
insK			amino acid transport (GO:0006865)	101	29	10.81	+	2.68	1.29e-05	0.00371
kefA			tRNA metabolic process (GO:0006399)	99	27	10.6	+	2.55	5.12e-05	0.00853
leuQ			organic acid transport (GO:0015849)	144	35	15.42	+	2.27	4.4e-05	0.0087
leuV			nitrogen compound transport (GO:0071705)	280	54	29.98	+	1.8	0.000107	0.0141
leuX			macromolecule modification (GO:0043412)	258	49	27.62	+	1.77	0.000299	0.0287
leuZ			gene expression (GO:0010467)	396	67	42.4	+	1.58	0.000485	0.0438
lysT			organonitrogen compound biosynthetic process (GO:1901566)	516	87	55.24	+	1.57	6.38e-05	0.0101
metW			cellular biosynthetic process (GO:0044249)	936	138	100.21	+	1.38	0.000108	0.0137
metY			organic substance biosynthetic process (GO:1901576)	951	138	101.82	+	1.36	0.000236	0.0241
nepI			biosynthetic process (GO:0009058)	965	138	103.31	+	1.34	0.0004	0.0372
oppD			cellular catabolic process (GO:0044248)	376	18	40.26	-	0.45	0.000167	0.0196
panF			catabolic process (GO:0009056)	498	22	53.32	-	0.41	1.97e-06	0.00078
proP			organic substance catabolic process (GO:1901575)	483	21	51.71	-	0.41	2.11e-06	0.000743
proV			generation of precursor metabolites and energy (GO:0006091)	210	6	22.48	-	0.27	0.000129	0.0158
purR			carboxylic acid catabolic process (GO:0046395)	185	4	19.81	-	0.2	4.69e-05	0.00873
rdlB			organic acid catabolic process (GO:0016054)	191	4	20.45	-	0.2	3.27e-05	0.00739
rhlE			small molecule catabolic process (GO:0044282)	293	5	31.37	-	0.16	2.25e-08	1.78e-05
rimM			carbohydrate catabolic process (GO:0016052)	134	2	14.35	-	0.14	0.000178	0.0201
rluB			monosaccharide metabolic process (GO:0005996)	96	0	10.28	-	< 0.01	7.98e-05	0.012
rplE
rpsP
ruvC
ryeA
secE
serT
sokB
spf
thiI
trmD
truB
tyrT
tyrV
valT
valW
wzyE
ybaA
ybfP
ybgH
ybiT
ybjE
ycfJ
ycfZ
ycgF
ydfP
ydgI
ydhP
yedR
yeeF
yegQ
yfcJ
yfiF
yfjO
ygdD
ygiQ
yhbC
yhbE
yhcN
yhhQ
yhjV
yjcB
yjfZ
ymfA
yobH
yraQ
acrA
acrB
acrR
ahpC
ahpF
ais
alaT
alaU
alaV
alaW
alaX
alx
ampG
ansA
ansP
apaG
aqpZ
araG
argA
argB
argC
argQ
argV
argW
argX
argZ
arnD
aroB
aroF
aroH
aroL
arrQ
aslB
asnT
aspU
bax
bcr
bglF
oppB
cbl
cedA
chaC
cld
cmk
cmoA
cmoB
cmr
cobC
creD
cspF
cspG
cspI
cusR
cutC
cycA
cyoA
cysT
dacD
dapE
dbpA
dnaE
dnaG
dnaX
dusA
eamA
ecnB
elaD
emrB
engA
era
essQ
fabA
fabG
fabH
fadD
fadL
fecD
fecE
fepE
ffs
fic
flgN
flhE
flk
fmt
folK
folM
fruA
fur
gadC
gdhA
glnU
glnW
glnX
glpE
glpG
glpR
gltT
gltU
gltV
gltW
glyT
glyV
glyW
glyX
gmr
gpp
gsk
gyrA
hcaT
hemF
hemH
hflD
hisC
hisD
hisG
hisM
hisQ
hisR
holB
holE
hycA
hydN
hyfA
ileT
inaA
infA
intD
intZ
ispD
ispU
isrB
istR
kgtP
lepA
lepB
leuP
leuT
leuU
leuW
livJ
lnt
lolC
lpxA
lpxB
lpxC
lpxD
lpxH
lpxK
lrp
lysQ
lysV
lysY
lysZ
marR
mdoC
mdtI
mdtJ
mdtL
metG
metT
metU
metV
micF
mltD
mnmA
mrcA
mrdA
mrdB
mreC
msbA
mutT
mutY
npr
nsrR
ntpA
nudE
nusA
omrB
oppA
oppF
osmB
oxyS
pabA
pabC
pcnB
pgaC
pheA
pheP
pheT
pheU
pheV
pitA
plsX
pncA
pncB
pnp
potA
potB
potC
pqiA
prc
prfA
prfB
priA
prmC
proK
proL
proM
proQ
proY
prs
pspG
psrN
psrO
pssA
pstA
putP
puuA
puuP
pyrD
pyrF
pyrG
queA
rdlA
rdoA
recO
recQ
rep
rhtA
rlmF
rlmG
rlmL
rlmN
rluC
rnc
rnd
rnhA
rnhB
rnpA
rnt
rph
rplJ
rplS
rpoB
rpsT
rpsU
rrmA
rsmB
rsmC
rtcR
rumB
rydC
ryeD
ryfD
rygC
rygD
rygE
rzpD
sbp
secG
serV
serW
serX
sixA
speD
speE
spoT
srmB
sscR
tgt
thiC
thiE
thiM
tmk
topA
tppB
trg
trkA
trmA
trpC
trpE
trpT
truC
trxC
tyrA
tyrP
tyrU
ubiG
udk
ugd
uhpB
uof
usg
valX
valY
valZ
wcaL
xseA
yaaH
yacC
yadN
yadS
yaeB
yaeF
yafK
yafX
yaiA
ybcI
ybdJ
ybdR
ybeA
ybeB
ybfE
ybfN
ybhD
ybiP
ybiV
ybjH
ycaQ
ycbR
ycbW
ycbZ
yccF
yccS
yceG
yceN
ycfS
ycgR
ycgX
ycgY
ycgZ
ychA
ychM
ychQ
ychS
yciQ
ydaG
ydaL
ydeA
ydeE
ydeH
ydfH
ydfR
ydhI
ydhJ
ydhK
ydhZ
ydiH
yeaL
yeaZ
yebQ
yebU
yebV
yebY
yebZ
yecA
yecJ
yecT
yedA
yedJ
yegH
yehR
yehS
yehW
yeiB
yeiH
yeiI
yejL
yejM
yfaT
yfbO
yfbP
yfcA
yfcC
yfcL
yfcM
yfdF
yfdG
yfdH
yfeA
yfgH
yfgJ
yfhD
yfhL
yfhR
yfiB
yfiC
yfiH
yfiM
yfiP
ygaC
ygdE
ygdI
yggN
yggR
yggW
yhcM
yhdJ
yhiD
yhiN
yiaY
yidC
yidD
yieG
yijE
yijF
yjaA
yjdM
yjeK
yjeN
yjeO
yjfC
yjjN
ykfF
ymcE
ymgA
ymgC
ymgD
ymgG
ymgI
ymjA
yncD
yneE
yneF
ynfA
ynfN
ynhF
yniD
ynjI
yoaA
ypaB
ypfG
yqhH
yrbF
yrbL
yrdB
ysaB
accB
aroE
asnA
aspS
dctR
endA
glnP
glnQ
hda
hycD
hycE
hycF
nfrB
nudJ
recF
rfaC
rffE
rffH
ribH
rimK
rluE
thiL
trkD
uraA
wecC
yadB
ybeX
yeaI
yqgB

## Sheet: kcluster2
Cluster 2			Analysis Type:	PANTHER Overrepresentation Test (Released 20210224)
aes			Annotation Version and Release Date:	GO Ontology database DOI: 10.5281/zenodo.4495804 Released 2021-02-01
agaV			Analyzed List:	Client Text Box Input (Escherichia coli)
aldA			Reference List:	Escherichia coli (all genes in database)
aldB			Test Type:	FISHER
allA			Correction:	FDR
alsE			GO biological process complete	Escherichia coli - REFLIST (4390)	Client Text Box Input (500)	Client Text Box Input (expected)	Client Text Box Input (over/under)	Client Text Box Input (fold Enrichment)	Client Text Box Input (raw P-value)	Client Text Box Input (FDR)
ampE			L-fucose catabolic process (GO:0042355)	6	6	0.68	+	8.78	0.000598	0.0403
anmK			L-fucose metabolic process (GO:0042354)	7	7	0.8	+	8.78	0.000203	0.0183
aphA			fucose catabolic process (GO:0019317)	6	6	0.68	+	8.78	0.000598	0.0394
araF			fucose metabolic process (GO:0006004)	9	8	1.03	+	7.8	0.000119	0.0118
argP			tricarboxylic acid cycle (GO:0006099)	29	14	3.3	+	4.24	5.42e-05	0.00746
aroD			polyol catabolic process (GO:0046174)	21	10	2.39	+	4.18	0.000695	0.0423
asnB			alditol metabolic process (GO:0019400)	31	14	3.53	+	3.97	9.51e-05	0.0104
aspC			hexose catabolic process (GO:0019320)	27	12	3.08	+	3.9	0.000337	0.0281
atoC			polyol metabolic process (GO:0019751)	35	15	3.99	+	3.76	8.58e-05	0.0097
bolA			hexose metabolic process (GO:0019318)	59	23	6.72	+	3.42	4.15e-06	0.00101
bssR			monosaccharide catabolic process (GO:0046365)	52	19	5.92	+	3.21	5.87e-05	0.00774
btuE			alcohol catabolic process (GO:0046164)	46	16	5.24	+	3.05	0.000353	0.0272
cadB			organic hydroxy compound catabolic process (GO:1901616)	52	18	5.92	+	3.04	0.00016	0.0154
caiF			carbohydrate derivative catabolic process (GO:1901136)	63	21	7.18	+	2.93	7.23e-05	0.00916
cdaR			monosaccharide metabolic process (GO:0005996)	96	32	10.93	+	2.93	9.49e-07	0.0003
cheZ			alpha-amino acid catabolic process (GO:1901606)	60	20	6.83	+	2.93	0.000107	0.0113
clpP			alcohol metabolic process (GO:0006066)	73	24	8.31	+	2.89	2.68e-05	0.00424
copA			carbohydrate catabolic process (GO:0016052)	134	44	15.26	+	2.88	1.47e-08	5.16e-06
cpdB			small molecule catabolic process (GO:0044282)	293	95	33.37	+	2.85	2.04e-17	6.47e-14
csiE			organic hydroxy compound metabolic process (GO:1901615)	107	34	12.19	+	2.79	1.26e-06	0.000364
cspD			aerobic respiration (GO:0009060)	54	17	6.15	+	2.76	0.000602	0.0381
cstA			organic acid catabolic process (GO:0016054)	191	59	21.75	+	2.71	2.48e-10	1.31e-07
dapA			cellular amino acid catabolic process (GO:0009063)	72	22	8.2	+	2.68	0.000177	0.0165
dcuC			carboxylic acid catabolic process (GO:0046395)	185	56	21.07	+	2.66	1.31e-09	5.94e-07
dcuR			monocarboxylic acid catabolic process (GO:0072329)	94	25	10.71	+	2.34	0.000349	0.0276
degQ			cellular catabolic process (GO:0044248)	376	97	42.82	+	2.27	2.14e-12	1.36e-09
deoB			organic substance catabolic process (GO:1901575)	483	124	55.01	+	2.25	7.54e-16	1.19e-12
deoD			catabolic process (GO:0009056)	498	125	56.72	+	2.2	1.9e-15	2e-12
dgoR			organonitrogen compound catabolic process (GO:1901565)	198	49	22.55	+	2.17	3.95e-06	0.00104
diaA			energy derivation by oxidation of organic compounds (GO:0015980)	129	30	14.69	+	2.04	0.000751	0.0449
dsdA			carbohydrate metabolic process (GO:0005975)	389	89	44.31	+	2.01	4.04e-09	1.6e-06
dsdX			generation of precursor metabolites and energy (GO:0006091)	210	43	23.92	+	1.8	0.000602	0.0389
dtd			small molecule metabolic process (GO:0044281)	876	173	99.77	+	1.73	8.72e-13	6.9e-10
elbB			organic acid metabolic process (GO:0006082)	542	100	61.73	+	1.62	4.97e-06	0.00112
fadH			carboxylic acid metabolic process (GO:0019752)	505	93	57.52	+	1.62	1.37e-05	0.00289
fbp			oxoacid metabolic process (GO:0043436)	530	96	60.36	+	1.59	2e-05	0.00373
frwB			cellular response to stimulus (GO:0051716)	524	89	59.68	+	1.49	0.000345	0.028
frwC			biological_process (GO:0008150)	3386	421	385.65	+	1.09	0.000216	0.019
fsaA			Unclassified (UNCLASSIFIED)	1004	79	114.35	-	0.69	0.000216	0.0185
fsaB			macromolecule metabolic process (GO:0043170)	1086	85	123.69	-	0.69	8.35e-05	0.00979
ftnB			cellular macromolecule metabolic process (GO:0044260)	905	64	103.08	-	0.62	1.87e-05	0.00371
fucA			nucleic acid metabolic process (GO:0090304)	539	31	61.39	-	0.5	2.46e-05	0.0041
fucI			cellular macromolecule biosynthetic process (GO:0034645)	478	27	54.44	-	0.5	5.08e-05	0.00732
fucK			macromolecule biosynthetic process (GO:0009059)	482	27	54.9	-	0.49	3.89e-05	0.00586
fucO			DNA metabolic process (GO:0006259)	246	11	28.02	-	0.39	0.000633	0.0393
fucR			lipid biosynthetic process (GO:0008610)	146	4	16.63	-	0.24	0.000832	0.0488
fucU			peptide metabolic process (GO:0006518)	148	4	16.86	-	0.24	0.000562	0.0387
fumA			amide biosynthetic process (GO:0043604)	165	3	18.79	-	0.16	2.43e-05	0.00427
galK			DNA recombination (GO:0006310)	116	2	13.21	-	0.15	0.00055	0.0387
galM			translation (GO:0006412)	118	2	13.44	-	0.15	0.000369	0.0272
galS			peptide biosynthetic process (GO:0043043)	130	2	14.81	-	0.14	0.000117	0.012
garD			ribosome biogenesis (GO:0042254)	100	1	11.39	-	0.09	0.000366	0.0276
garP			ribonucleoprotein complex biogenesis (GO:0022613)	101	1	11.5	-	0.09	0.000373	0.0268
gatA			RNA modification (GO:0009451)	92	0	10.48	-	< 0.01	7.73e-05	0.00942
gatB
gatY
gcvH
gcvP
gcvR
gcvT
gldA
glgA
glgB
glgC
glgS
glgX
glk
glpA
glpB
glpC
glpD
glpF
glpK
glpQ
glpT
gltA
gltI
glyA
gmhA
gntP
grxB
gsiA
gsiB
gsiC
gst
gudP
hcaR
hchA
hdhA
hscC
hsdR
hypA
intA
kefC
lldD
lplA
lsrA
lsrB
lsrC
lsrD
lsrG
ltaE
maeB
mak
malX
malY
manA
mdh
metH
mglA
mglB
mglC
mgsA
modA
mrr
mtfA
nanA
nanC
nanE
nanK
nanM
nanT
narY
nlpC
ompF
osmE
paaK
pcm
pdxJ
pdxK
pepD
pepQ
pnuC
poxB
pspE
purC
pyrB
raiA
rbbA
rbsB
rihA
rihC
rimJ
rrlB
rrlC
rrlE
rrsB
rsd
sdhA
sdhB
sdhD
secB
serS
serU
smg
srlB
srlD
sseA
sthA
sucA
sucB
sucC
sucD
sxy
tag
talB
tas
tdcB
tdcC
tdcD
tdcE
tnaA
tnaB
tnaC
treB
tsx
ucpA
uidA
uidC
ulaA
ulaB
ung
uspA
uspD
uspE
uspF
uspG
uxaA
uxaC
uxuB
xylF
yaeH
yafD
yafM
yaiE
ybaE
ybdF
ybdK
ybgI
ybgJ
ybhB
ybhQ
ybiA
ybiW
ybiX
ybiY
ybjP
ycbB
ycbG
yccB
yceH
yceM
ychN
yciI
yciK
ycjN
ycjQ
ycjR
ycjT
ydbJ
ydcJ
ydcK
ydcT
yddH
ydeK
ydhF
ydhL
ydhY
ydiJ
yeaT
yeiA
yeiC
yeiL
yeiN
yeiT
yfbT
yfbU
yfeD
yfgC
yfgG
yfhM
yfiQ
ygdH
ygeV
ygfF
yhcH
yhhJ
yhhN
yhhY
yhiI
yhjD
yicG
yicH
yidE
yidQ
yieF
yihV
yihX
yijD
yjcE
yjdL
yjfN
yjfO
yjgF
yjhB
yjiA
yjiX
yjiY
yjjB
yjjP
yncA
ynfD
yniA
yqcA
yqeB
yqeC
yraP
yrdA
agp
aidB
allS
ampD
araB
arcB
aspA
atoS
basR
bglA
cbpA
citE
cobS
creA
creB
cysQ
dacC
dapD
dapF
dcuS
deoA
deoC
dgoK
dkgA
dsrA
ebgC
elaB
eutD
eutM
eutT
exuT
fabR
fbaB
feaR
fixC
flhA
fliY
frlR
frsA
ftsN
gadW
galT
garR
gcl
ghrB
glcF
glcG
gloA
gntR
guaD
gudD
gutM
hemC
hemX
hinT
hupA
iaaA
kbl
kdpB
kefF
kefG
kptA
lysU
mobA
moeA
msrA
mtlD
mug
nadA
nagA
nagB
nagE
ompR
oxyR
paaB
paaH
paaI
pck
pflC
pflD
pgi
pgl
pmrD
proC
pspA
pspB
pspC
pspF
ptsA
purD
pyrI
qor
rhaS
ribC
rimL
rof
rppH
ryhA
sdaA
sgbH
sgrS
skp
slt
srlE
talA
tap
tesB
tolC
tsr
ubiF
ulaD
ushA
uspC
xdhA
xdhC
yaeP
yafC
ybbJ
ybbM
ybdD
ybeL
ybgA
ybhF
ybiC
ybjQ
ycaC
yccX
ycfM
ycgM
ycjO
ycjP
ycjU
ydcH
yddW
ydfG
ydgD
ydhO
ydiI
ydiP
yeaO
yejA
yfaW
yfdY
ygaD
ygaU
ygaW
yggE
yggG
yghU
yghZ
ygiF
ygiW
ygjI
ygjR
yhhX
yhjG
yibT
yidA
yidB
yidF
yihT
yihU
yiiM
yjbB
yjbQ
yjbR
yjcO
yjdC
yjdI
yjeI
yjfP
yjgB
yjhC
ykfB
yliJ
ynfO
yobF
yqcE
yqeA
yqjE
yraR
ytfB
ytfK
ytfM
zitB
zntA
zraR
zraS
zupT
ivy
acnB
araA
argE
dadA
ddpX
dld
eutP
fdhE
ghrA
glcB
glgP
hcaD
hyfI
ilvE
paaG
paaJ
phnI
ppc
ppk
putA
rob
rtcB
serA
slyA
ugpB
ybiM
ydcS
ydiZ
yfcH
ygaF
ygbJ
ygdR
ygeW
yhjA
yiaO
ylcG
yohC
yphA

## Sheet: kcluster3
Cluster 3			Analysis Type:	PANTHER Overrepresentation Test (Released 20210224)
acrE			Annotation Version and Release Date:	GO Ontology database DOI: 10.5281/zenodo.4495804 Released 2021-02-01
adiC			Analyzed List:	Client Text Box Input (Escherichia coli)
agaB			Reference List:	Escherichia coli (all genes in database)
agaI			Test Type:	FISHER
arsR			Correction:	FDR
atpC			GO biological process complete	Escherichia coli - REFLIST (4390)	Client Text Box Input (150)	Client Text Box Input (expected)	Client Text Box Input (over/under)	Client Text Box Input (fold Enrichment)	Client Text Box Input (raw P-value)	Client Text Box Input (FDR)
atpE			SOS response (GO:0009432)	30	23	1.03	+	22.44	4.25e-21	1.34e-17
atpF			cellular response to external stimulus (GO:0071496)	69	24	2.36	+	10.18	7.21e-16	1.14e-12
bcsA			cellular response to extracellular stimulus (GO:0031668)	69	24	2.36	+	10.18	7.21e-16	7.61e-13
bfd			response to extracellular stimulus (GO:0009991)	80	24	2.73	+	8.78	1.13e-14	8.98e-12
bglG			DNA repair (GO:0006281)	89	20	3.04	+	6.58	1.99e-10	1.05e-07
cadC			response to external stimulus (GO:0009605)	138	24	4.72	+	5.09	2.82e-10	1.12e-07
can			cell communication (GO:0007154)	162	26	5.54	+	4.7	2.23e-10	1.01e-07
cbrB			cellular response to DNA damage stimulus (GO:0006974)	270	35	9.23	+	3.79	2.39e-11	1.52e-08
cho			cellular response to stress (GO:0033554)	376	38	12.85	+	2.96	2.31e-09	8.13e-07
chpB			DNA metabolic process (GO:0006259)	246	22	8.41	+	2.62	5.39e-05	0.0142
csgF			cellular response to stimulus (GO:0051716)	524	42	17.9	+	2.35	1.95e-07	6.18e-05
cysA			response to stress (GO:0006950)	556	43	19	+	2.26	4.09e-07	0.000118
cysH
cysI
dgkA
dinB
dinD
dinG
dinI
dinQ
dos
emrE
fdoH
fdoI
fecI
feoA
feoB
fimD
fnr
folX
ftsK
gadY
gfcB
gfcC
glcA
glmZ
gltF
gspD
hisJ
hokD
iclR
idnR
ileV
insD
ldhA
leuD
leuO
lexA
livH
map
melB
metA
metC
metK
metN
mscL
nemA
nlpA
nrdE
nrdF
nrdH
ompX
pagP
phoE
polB
pphB
psiF
purA
pyrL
recA
recN
recX
rem
rhaT
rmuC
rpmC
ruvA
ruvB
ryhB
ryjA
rzoR
sodA
speG
sulA
symE
thrA
tisA
trxA
umuC
umuD
upp
uvrA
uvrB
uvrD
yadE
yafN
yafO
yafP
yafZ
yaiS
ybaJ
ybaP
ybeU
ybfC
ybhM
ybhU
ybiJ
ycdZ
yceI
ycgE
yddV
ydeI
ydeO
ydfI
ydiU
ydjM
yebF
yebG
yedW
yefM
yegJ
yehL
yfdQ
yfeO
yfjJ
ygaP
ygeI
yghQ
yghS
ygiL
yhaC
yhbQ
yhcF
yhfU
yhiJ
yhjB
yhjR
yibA
yieK
yieL
yigE
yihL
yjbS
yjcC
yjiC
ymgF
yodA
yoeB
ythA
cysD
caiE

## Sheet: kcluster4
Cluster 4			Analysis Type:	PANTHER Overrepresentation Test (Released 20210224)
aceE			Annotation Version and Release Date:	GO Ontology database DOI: 10.5281/zenodo.4495804 Released 2021-02-01
aceF			Analyzed List:	Client Text Box Input (Escherichia coli)
apbE			Reference List:	Escherichia coli (all genes in database)
apt			Test Type:	FISHER
argD			Correction:	FDR
argG			GO biological process complete	Escherichia coli - REFLIST (4390)	Client Text Box Input (454)	Client Text Box Input (expected)	Client Text Box Input (over/under)	Client Text Box Input (fold Enrichment)	Client Text Box Input (raw P-value)	Client Text Box Input (FDR)
argI			siderophore-dependent iron import into cell (GO:0033214)	13	12	1.34	+	8.93	6.66e-07	5.7e-05
ariR			iron import into cell (GO:0033212)	19	15	1.96	+	7.63	1.05e-07	1.33e-05
aroM			siderophore transmembrane transport (GO:0044718)	10	7	1.03	+	6.77	0.000512	0.0232
arpA			ribosomal large subunit biogenesis (GO:0042273)	29	20	3	+	6.67	3.92e-09	7.76e-07
arrD			ribosomal large subunit assembly (GO:0000027)	29	20	3	+	6.67	3.92e-09	7.3e-07
artI			siderophore transport (GO:0015891)	19	13	1.96	+	6.62	2.39e-06	0.000176
artJ			ribosome assembly (GO:0042255)	55	36	5.69	+	6.33	5.78e-15	3.05e-12
artM			ribonucleoprotein complex subunit organization (GO:0071826)	49	32	5.07	+	6.31	2.09e-13	9.46e-11
artQ			ribonucleoprotein complex assembly (GO:0022618)	49	32	5.07	+	6.31	2.09e-13	8.28e-11
bglJ			ribosomal small subunit assembly (GO:0000028)	20	13	2.07	+	6.29	3.61e-06	0.000254
bhsA			iron coordination entity transport (GO:1901678)	40	23	4.14	+	5.56	3.51e-09	7.42e-07
bioA			ribosomal small subunit biogenesis (GO:0042274)	26	14	2.69	+	5.21	7.8e-06	0.000484
bioF			iron ion homeostasis (GO:0055072)	39	21	4.03	+	5.21	4.07e-08	6.13e-06
bssS			cellular iron ion homeostasis (GO:0006879)	29	15	3	+	5	5.35e-06	0.000353
chiA			iron ion transport (GO:0006826)	50	25	5.17	+	4.83	6.41e-09	1.13e-06
cirA			organelle assembly (GO:0070925)	74	36	7.65	+	4.7	4.8e-12	1.38e-09
citC			translation (GO:0006412)	118	57	12.2	+	4.67	2.06e-18	3.26e-15
crcB			transition metal ion homeostasis (GO:0055076)	48	23	4.96	+	4.63	4.84e-08	6.96e-06
csgC			peptide biosynthetic process (GO:0043043)	130	62	13.44	+	4.61	9.18e-20	2.91e-16
csgG			iron-sulfur cluster assembly (GO:0016226)	21	10	2.17	+	4.6	0.000344	0.016
cysJ			metallo-sulfur cluster assembly (GO:0031163)	21	10	2.17	+	4.6	0.000344	0.0158
cysW			metal ion homeostasis (GO:0055065)	54	24	5.58	+	4.3	7.54e-08	1.04e-05
deaD			cellular protein-containing complex assembly (GO:0034622)	73	32	7.55	+	4.24	6.21e-10	1.4e-07
degS			import into cell (GO:0098657)	46	20	4.76	+	4.2	1.23e-06	9.77e-05
dinF			establishment of localization in cell (GO:0051649)	37	16	3.83	+	4.18	1.54e-05	0.000935
djlB			peptide metabolic process (GO:0006518)	148	63	15.31	+	4.12	4.13e-18	3.27e-15
dppD			ribosome biogenesis (GO:0042254)	100	42	10.34	+	4.06	3.38e-12	1.19e-09
dusB			cellular transition metal ion homeostasis (GO:0046916)	36	15	3.72	+	4.03	4e-05	0.00222
dusC			ribonucleoprotein complex biogenesis (GO:0022613)	101	42	10.45	+	4.02	4.37e-12	1.38e-09
ecpD			amide biosynthetic process (GO:0043604)	165	67	17.06	+	3.93	2.25e-18	2.38e-15
efeB			cellular metal ion homeostasis (GO:0006875)	40	16	4.14	+	3.87	3.3e-05	0.0019
efeO			cation homeostasis (GO:0055080)	63	25	6.52	+	3.84	2.29e-07	2.42e-05
elbA			inorganic ion homeostasis (GO:0098771)	64	25	6.62	+	3.78	2.91e-07	2.88e-05
emrD			ion homeostasis (GO:0050801)	64	25	6.62	+	3.78	2.91e-07	2.79e-05
entC			chemical homeostasis (GO:0048878)	69	26	7.14	+	3.64	2.96e-07	2.76e-05
entS			transition metal ion transport (GO:0000041)	72	27	7.45	+	3.63	1.88e-07	2.13e-05
essD			pilus organization (GO:0043711)	53	19	5.48	+	3.47	2.13e-05	0.00127
exbB			cellular cation homeostasis (GO:0030003)	48	17	4.96	+	3.42	6.56e-05	0.00346
exbD			cellular ion homeostasis (GO:0006873)	49	17	5.07	+	3.35	8.08e-05	0.00413
fabF			cellular chemical homeostasis (GO:0055082)	53	18	5.48	+	3.28	6.28e-05	0.00337
fecA			cellular amide metabolic process (GO:0043603)	209	69	21.61	+	3.19	4.25e-15	2.69e-12
fecR			organelle organization (GO:0006996)	125	40	12.93	+	3.09	8.2e-09	1.37e-06
feoC			homeostatic process (GO:0042592)	92	26	9.51	+	2.73	3.13e-05	0.00184
fepB			cellular localization (GO:0051641)	57	16	5.89	+	2.71	0.000933	0.0405
fepC			protein-containing complex subunit organization (GO:0043933)	143	37	14.79	+	2.5	2.88e-06	0.000207
fepD			protein-containing complex assembly (GO:0065003)	136	35	14.06	+	2.49	6.09e-06	0.000394
fepG			cellular protein metabolic process (GO:0044267)	296	72	30.61	+	2.35	3.31e-10	8.06e-08
fes			cellular component assembly (GO:0022607)	224	54	23.17	+	2.33	1.06e-07	1.29e-05
fhuA			gene expression (GO:0010467)	396	92	40.95	+	2.25	6.52e-12	1.72e-09
fhuB			regulation of biological quality (GO:0065008)	170	35	17.58	+	1.99	0.000341	0.0161
fhuC			cellular component biogenesis (GO:0044085)	318	64	32.89	+	1.95	2.26e-06	0.00017
fhuD			cation transport (GO:0006812)	231	45	23.89	+	1.88	0.000167	0.00814
fhuE			cellular component organization (GO:0016043)	416	81	43.02	+	1.88	2.22e-07	2.42e-05
fhuF			protein metabolic process (GO:0019538)	415	78	42.92	+	1.82	1.24e-06	9.56e-05
fimE			cellular component organization or biogenesis (GO:0071840)	470	88	48.61	+	1.81	2.65e-07	2.7e-05
fimI			cellular nitrogen compound biosynthetic process (GO:0044271)	527	91	54.5	+	1.67	3.96e-06	0.000272
fimZ			organonitrogen compound biosynthetic process (GO:1901566)	516	89	53.36	+	1.67	6.51e-06	0.000412
fis			cellular macromolecule biosynthetic process (GO:0034645)	478	78	49.43	+	1.58	0.00014	0.00693
fiu			macromolecule biosynthetic process (GO:0009059)	482	78	49.85	+	1.56	0.000198	0.0095
flxA			oxoacid metabolic process (GO:0043436)	530	32	54.81	-	0.58	0.000913	0.0401
frc			organic acid metabolic process (GO:0006082)	542	32	56.05	-	0.57	0.000569	0.0254
frmB			small molecule metabolic process (GO:0044281)	876	47	90.59	-	0.52	1.61e-07	1.89e-05
fusA			phosphorus metabolic process (GO:0006793)	493	19	50.98	-	0.37	4.96e-07	4.36e-05
gcd			phosphate-containing compound metabolic process (GO:0006796)	470	18	48.61	-	0.37	6.97e-07	5.81e-05
gfcA			organic substance catabolic process (GO:1901575)	483	17	49.95	-	0.34	9.95e-08	1.31e-05
gidB			catabolic process (GO:0009056)	498	17	51.5	-	0.33	3.62e-08	5.72e-06
gltB			cellular catabolic process (GO:0044248)	376	12	38.88	-	0.31	1.07e-06	8.66e-05
glyU			carbohydrate metabolic process (GO:0005975)	389	12	40.23	-	0.3	3.79e-07	3.43e-05
gmk			cellular carbohydrate metabolic process (GO:0044262)	238	7	24.61	-	0.28	6.91e-05	0.00358
greA			small molecule catabolic process (GO:0044282)	293	8	30.3	-	0.26	4.96e-06	0.000334
gspC			carboxylic acid catabolic process (GO:0046395)	185	4	19.13	-	0.21	0.0001	0.00505
hepA			organic acid catabolic process (GO:0016054)	191	4	19.75	-	0.2	4.76e-05	0.0026
hha			organonitrogen compound catabolic process (GO:1901565)	198	4	20.48	-	0.2	3.36e-05	0.0019
hisL
hokA
htrE
htrL
iap
infB
infC
insB
iscA
iscX
ldrB
ldrC
lipA
lysP
lysS
lysW
maa
marA
marB
metF
mgtA
miaB
mnmG
mntH
mqo
mscS
murA
ndh
nhaA
nth
nusG
obgE
J5N95_05785
oppC
oxc
pdhR
pgaB
pgaD
pheM
pheS
phoH
pinQ
pinR
potF
poxA
pppA
pqqL
prfC
priB
prmA
proW
proX
psrD
purU
racC
rarD
rcnA
rcsA
rdlC
rho
rimO
rluA
rnfD
rplA
rplB
rplC
rplD
rplF
rplI
rplK
rplM
rplN
rplO
rplP
rplQ
rplR
rplT
rplU
rplV
rplW
rplX
rplY
rpmB
rpmD
rpmE
rpmF
rpmG
rpmH
rpmI
rpmJ
rpoA
rpoC
rpoZ
rpsA
rpsB
rpsC
rpsD
rpsE
rpsF
rpsG
rpsH
rpsI
rpsJ
rpsK
rpsL
rpsM
rpsN
rpsO
rpsQ
rpsR
rpsS
rspB
rsxA
rsxB
rsxC
rsxE
rsxG
rttR
ryeE
secY
setC
sfmC
sfmD
sfsB
sirA
sokA
sufC
sugE
suhB
tadA
tff
tonB
tsf
tsgA
ttdT
typA
wcaM
yadC
yadK
yafQ
yafT
yafW
yaiP
ybaN
ybaW
ybbC
ybcK
ybdO
ybdZ
ybeF
ybgQ
ybiS
ybiU
ybjG
ybjL
ycaD
ycaK
ycaO
ycdU
yceA
yceD
yceJ
ycfH
ycgG
yciY
ydaQ
ydbD
ydcX
yddA
yddB
ydeJ
ydeQ
ydeS
ydfV
ydfW
ydfX
ydhC
ydiE
ydiY
ydjN
ydjO
yeaP
yebB
yebO
yecF
yedL
yedZ
yeeD
yeeE
yegD
yfbK
yfcP
yfcV
yfdE
yfdK
yfdX
yfiN
yfiR
ygcF
ygcG
ygdQ
ygeG
ygeH
ygfA
yggI
yghD
yghG
ygjQ
ygjV
yhaB
yhbY
yhcA
yhcD
yhcG
yhdT
yhgN
yhiM
yiaA
yiaD
yibD
yibG
yicS
yigF
yigG
yihF
yihG
yihO
yiiX
yijP
yjaZ
yjbM
yjcF
yjeS
yjeT
yjfM
yjgA
yjgN
yjgZ
yjhF
yjjQ
yjjZ
ykfH
ykfI
ykfM
ylaC
ymdA
yncC
yncE
yneM
yodB
yohJ
yohK
yojI
yqaE
yqeI
yqeJ
yqeK
yqiH
yqjF
yqjH
yraH
yraI
yrbA
yrhB
ytfI
ytfL
ytfP
aaeB
accC
acpT
adk
argH
arnA
arnE
aroK
bglH
clcB
cyoB
cyoC
cysP
cysU
dcuD
dicF
dppB
emrA
emrK
entB
entE
entF
fdx
fecB
fecC
fepA
fimC
glnB
gnsB
gspA
hisP
holD
insC
intR
ipk
iscR
iscS
kdpC
leuL
mgrB
mhpT
mreB
mreD
ompN
pauD
pgaA
psiE
pyrH
quuQ
rbfA
rdlD
recT
rhsC
rimI
rnb
rpmA
rprA
rrfC
rsuA
selC
sfmF
slyX
sokC
sroB
sstT
sufA
sufB
sufD
sufE
sufS
symR
tauD
thiF
thrU
tig
tolA
torI
trmB
ttcA
uup
xapR
yaiV
ybcV
ybeT
ybhI
ybjM
yccE
yceO
ycgN
ychJ
yciA
yciW
ydaF
ydeR
ydfK
yebN
yecC
yeeV
yegK
yejK
yfaZ
yfcO
yfdP
yfdR
yfdV
yfeN
ygcL
ygdL
ygfS
yhbX
yhhZ
yhiR
yiaB
yibK
yibV
yifK
yigI
yigM
yiiG
yjcZ
yjdA
yjfK
yjfL
yjjG
ykfG
ymbA
ynaE
ynaK
ynbB
yneG
ypfN
yqcC
yqjB
adiA
focA
yebC

## Sheet: kcluster5
Cluster 5			Analysis Type:	PANTHER Overrepresentation Test (Released 20210224)
add			Annotation Version and Release Date:	GO Ontology database DOI: 10.5281/zenodo.4495804 Released 2021-02-01
appA			Analyzed List:	Client Text Box Input (Escherichia coli)
appB			Reference List:	Escherichia coli (all genes in database)
argT			Test Type:	FISHER
bamC			Correction:	FDR
btuR			GO biological process complete	Escherichia coli - REFLIST (4390)	Client Text Box Input (145)	Client Text Box Input (expected)	Client Text Box Input (over/under)	Client Text Box Input (fold Enrichment)	Client Text Box Input (raw P-value)	Client Text Box Input (FDR)
cadA			oxidative phosphorylation (GO:0006119)	13	6	0.43	+	13.97	1.85e-05	0.00978
ccmA			fermentation (GO:0006113)	17	6	0.56	+	10.69	6.2e-05	0.0245
ccmB			anaerobic respiration (GO:0009061)	61	17	2.01	+	8.44	1.77e-10	1.86e-07
ccmF			respiratory electron transport chain (GO:0022904)	41	9	1.35	+	6.65	2.23e-05	0.0101
ccmG			cellular respiration (GO:0045333)	114	23	3.77	+	6.11	2.54e-11	8.03e-08
ccmH			energy derivation by oxidation of organic compounds (GO:0015980)	129	24	4.26	+	5.63	4e-11	6.33e-08
cobT			electron transport chain (GO:0022900)	107	16	3.53	+	4.53	1.31e-06	0.000831
cpxP			generation of precursor metabolites and energy (GO:0006091)	210	26	6.94	+	3.75	1.58e-08	1.25e-05
csiD
cvrA
dctA
degP
dmsB
dmsC
dps
eco
fdnH
fdnI
fkpA
flu
frdA
frdB
frdC
frdD
ftsZ
gpsA
hdeA
hdeB
hflK
hflX
hokB
htpX
hyaA
hyaB
hyaF
hybD
hybE
hybF
katG
malQ
menC
menD
menE
modC
murC
napA
napB
napC
napD
napF
napG
napH
nlpD
nrdA
nrdD
nrdG
nuoH
nuoJ
nuoK
nuoL
nuoM
nuoN
ompC
ompW
pflB
ppdB
ppx
ptrA
puuR
pykF
recB
recD
rffA
rmf
rnlA
rpoE
rrlG
rseA
rseB
tatE
tdcF
torA
torC
torD
torS
torT
ulaE
wbbI
wbbJ
wbbK
yaeR
yaiL
yajD
ybbA
ybeY
ybgE
ybgT
ybhK
ybjT
ycbK
yccA
yccM
ycjS
ydcA
ydcI
ydfZ
ydhQ
ydiV
ydjG
ydjH
ydjI
ydjK
yebA
yecE
yecH
yeeR
yeiE
yeiG
yejB
yejE
yfcF
yfdZ
yfeY
yfgM
ygbE
ygiB
yhbJ
yhdL
yjjK
yliL
yoaC
yoaE
yoaF
yobB
bdm
spy
wcaF
yaiY
ypeC
yaaX
ydhA
yaaA

## Sheet: kcluster6
Cluster 6			Analysis Type:	PANTHER Overrepresentation Test (Released 20210224)
aegA			Annotation Version and Release Date:	GO Ontology database DOI: 10.5281/zenodo.4495804 Released 2021-02-01
allR			Analyzed List:	Client Text Box Input (Escherichia coli)
ansB			Reference List:	Escherichia coli (all genes in database)
ccmC			Test Type:	FISHER
ccmD			Correction:	FDR
ccmE			GO biological process complete	Escherichia coli - REFLIST (4390)	Client Text Box Input (224)	Client Text Box Input (expected)	Client Text Box Input (over/under)	Client Text Box Input (fold Enrichment)	Client Text Box Input (raw P-value)	Client Text Box Input (FDR)
clpB			maltodextrin transport (GO:0042956)	5	5	0.26	+	19.6	5.32e-05	0.0112
cobB			maltose transport (GO:0015768)	7	5	0.36	+	14	0.000154	0.0257
csrB			protein-tetrapyrrole linkage (GO:0017006)	7	5	0.36	+	14	0.000154	0.0244
cydA			protein-heme linkage (GO:0017003)	7	5	0.36	+	14	0.000154	0.0233
cydB			nickel cation transport (GO:0015675)	8	5	0.41	+	12.25	0.000241	0.0254
cysG			nitrate assimilation (GO:0042128)	21	11	1.07	+	10.27	1.45e-07	7.64e-05
dcuA			nitrate metabolic process (GO:0042126)	21	11	1.07	+	10.27	1.45e-07	6.55e-05
dcuB			polysaccharide transport (GO:0015774)	10	5	0.51	+	9.8	0.000519	0.0391
dgoA			polysaccharide localization (GO:0033037)	10	5	0.51	+	9.8	0.000519	0.0382
dhaK			peptidyl-cysteine modification (GO:0018198)	10	5	0.51	+	9.8	0.000519	0.0373
dhaL			reactive nitrogen species metabolic process (GO:2001057)	25	12	1.28	+	9.41	8.06e-08	6.38e-05
dhaM			cytochrome complex assembly (GO:0017004)	15	7	0.77	+	9.15	5.28e-05	0.0119
dmsA			nitrogen cycle metabolic process (GO:0071941)	25	11	1.28	+	8.62	5.67e-07	0.000224
dnaJ			molybdopterin cofactor metabolic process (GO:0043545)	14	6	0.71	+	8.4	0.000267	0.0264
dnaK			Mo-molybdopterin cofactor biosynthetic process (GO:0006777)	14	6	0.71	+	8.4	0.000267	0.0256
eno			Mo-molybdopterin cofactor metabolic process (GO:0019720)	14	6	0.71	+	8.4	0.000267	0.0249
fabB			alditol catabolic process (GO:0019405)	18	7	0.92	+	7.62	0.000131	0.0231
fadJ			prosthetic group metabolic process (GO:0051189)	16	6	0.82	+	7.35	0.000474	0.0366
fbaA			glycolytic process (GO:0006096)	19	7	0.97	+	7.22	0.000172	0.0248
fdhF			ATP generation from ADP (GO:0006757)	20	7	1.02	+	6.86	0.000223	0.0262
fdnG			glycerol metabolic process (GO:0006071)	20	7	1.02	+	6.86	0.000223	0.0252
fruR			polyol catabolic process (GO:0046174)	21	7	1.07	+	6.53	0.000286	0.0258
ftnA			ADP metabolic process (GO:0046031)	21	7	1.07	+	6.53	0.000286	0.0251
ftsA			purine ribonucleoside diphosphate metabolic process (GO:0009179)	22	7	1.12	+	6.24	0.000361	0.0301
fumB			purine nucleoside diphosphate metabolic process (GO:0009135)	22	7	1.12	+	6.24	0.000361	0.0293
galR			ribonucleoside diphosphate metabolic process (GO:0009185)	23	7	1.17	+	5.96	0.000452	0.0358
gapA			alditol metabolic process (GO:0019400)	31	9	1.58	+	5.69	9.32e-05	0.0185
gatC			nucleotide phosphorylation (GO:0046939)	25	7	1.28	+	5.49	0.000687	0.0484
gatD			nucleoside diphosphate phosphorylation (GO:0006165)	25	7	1.28	+	5.49	0.000687	0.0473
glnA			anaerobic respiration (GO:0009061)	61	17	3.11	+	5.46	1.13e-07	7.13e-05
glnE			polyol metabolic process (GO:0019751)	35	9	1.79	+	5.04	0.000204	0.0248
glnH			cellular carbohydrate catabolic process (GO:0044275)	57	14	2.91	+	4.81	5.48e-06	0.00174
glpX			cellular respiration (GO:0045333)	114	26	5.82	+	4.47	1.64e-09	2.6e-06
gpmM			ATP metabolic process (GO:0046034)	47	10	2.4	+	4.17	0.000343	0.0294
groEL			energy derivation by oxidation of organic compounds (GO:0015980)	129	27	6.58	+	4.1	3.96e-09	4.18e-06
groES			response to heat (GO:0009408)	62	12	3.16	+	3.79	0.000193	0.0244
grpE			generation of precursor metabolites and energy (GO:0006091)	210	38	10.72	+	3.55	8.11e-11	2.57e-07
gutQ			carbohydrate catabolic process (GO:0016052)	134	21	6.84	+	3.07	1.43e-05	0.00378
hcp			electron transport chain (GO:0022900)	107	16	5.46	+	2.93	0.000253	0.0258
hcr			protein metabolic process (GO:0019538)	415	40	21.18	+	1.89	0.000192	0.0253
htpG			heterocycle metabolic process (GO:0046483)	876	25	44.7	-	0.56	0.000727	0.049
hyaE			organic cyclic compound metabolic process (GO:1901360)	923	25	47.1	-	0.53	0.000181	0.0249
hybA			cellular nitrogen compound metabolic process (GO:0034641)	1024	25	52.25	-	0.48	8.46e-06	0.00243
hybB			nucleobase-containing compound metabolic process (GO:0006139)	763	18	38.93	-	0.46	0.000112	0.0209
hybC			cellular aromatic compound metabolic process (GO:0006725)	892	19	45.51	-	0.42	3.98e-06	0.0014
hybG			cellular nitrogen compound biosynthetic process (GO:0044271)	527	10	26.89	-	0.37	0.000241	0.0263
hybO			nucleic acid metabolic process (GO:0090304)	539	8	27.5	-	0.29	1.67e-05	0.00407
hypB
hypC
hypD
hypE
lamB
lsrF
macB
malE
malF
malG
malK
malM
malP
malS
menB
mfd
minD
minE
moaB
moaC
moaD
moaE
modB
modF
msrB
mukE
murP
murQ
narH
narI
narJ
narL
nikA
nikB
nikC
nikD
nikE
nikR
nirC
nirD
nrfA
nrfB
nrfC
nrfD
nrfE
nrfF
nrfG
nuoB
nuoC
nuoE
nuoF
nuoG
nuoI
pepE
pepT
pfkA
pgk
pntA
ptsP
pykA
rbsA
rbsC
rbsK
rbsR
rfc
sdhC
selB
sodB
surE
tldD
tpiA
treC
uhpT
uxaB
wrbA
ybaS
ybbN
ybcH
ybeZ
ybhR
ybhS
ycbC
ycbJ
yccJ
yccU
ycfP
ycjF
ycjX
ydhV
ydjJ
ydjL
ydjY
ydjZ
yeaC
yeaD
yeaG
yedE
yedF
yehC
yehD
yehX
yejG
yfbS
yfcZ
yfeC
yfeT
yfeW
yfeX
yfgD
ygcP
ygiS
yhbS
yhbT
yhbU
yhbV
yhdH
yihD
yiiD
yjiL
yjiM
yjjV
yjjW
ynjA
ynjB
ynjC
ynjD
ynjE
yqeF
ysaA
zntR
ampH
arcA
J5N95_13710
cspC
eda
fxsA
glmS
gmhB
hslU
hslV
hspQ
hypF
insL
lon
manZ
moaA
moeB
mppA
narG
narK
narX
nirB
nuoA
nupC
prlC
rbsD
sad
selA
smf
tauC
treA
trpS
truD
ybeD
ycaR
ydjX
yedK
yehT
ygcO
yhfL
yhjX
yieM
yigL
yjdO
yjhP
yqgA
J5N95_21285

## Sheet: kcluster7
Cluster 7			Analysis Type:	PANTHER Overrepresentation Test (Released 20210224)
aceB			Annotation Version and Release Date:	GO Ontology database DOI: 10.5281/zenodo.4495804 Released 2021-02-01
adiY			Analyzed List:	Client Text Box Input (Escherichia coli)
bcsE			Reference List:	Escherichia coli (all genes in database)
chpR			Test Type:	FISHER
chpS			Correction:	FDR
fucP			GO biological process complete	Escherichia coli - REFLIST (4390)	Client Text Box Input (259)	Client Text Box Input (expected)	Client Text Box Input (over/under)	Client Text Box Input (fold Enrichment)	Client Text Box Input (raw P-value)	Client Text Box Input (FDR)
malT			hexose transmembrane transport (GO:0008645)	28	10	1.65	+	6.05	2.86e-05	0.00274
manX			monosaccharide transmembrane transport (GO:0015749)	42	11	2.48	+	4.44	0.000122	0.0099
norR			phosphoenolpyruvate-dependent sugar phosphotransferase system (GO:0009401)	60	12	3.54	+	3.39	0.00053	0.0409
nupG			positive regulation of RNA metabolic process (GO:0051254)	101	20	5.96	+	3.36	8.67e-06	0.00145
sohA			positive regulation of transcription, DNA-templated (GO:0045893)	97	19	5.72	+	3.32	1.68e-05	0.00213
soxS			positive regulation of RNA biosynthetic process (GO:1902680)	97	19	5.72	+	3.32	1.68e-05	0.00204
yfeH			positive regulation of nucleic acid-templated transcription (GO:1903508)	97	19	5.72	+	3.32	1.68e-05	0.00197
yhaM			positive regulation of nucleobase-containing compound metabolic process (GO:0045935)	103	20	6.08	+	3.29	1.12e-05	0.00169
yhaO			transcription, DNA-templated (GO:0006351)	132	24	7.79	+	3.08	3.94e-06	0.000734
yhaV			nucleic acid-templated transcription (GO:0097659)	132	24	7.79	+	3.08	3.94e-06	0.000693
yqiJ			positive regulation of cellular metabolic process (GO:0031325)	122	22	7.2	+	3.06	1.14e-05	0.00164
ytjA			positive regulation of macromolecule metabolic process (GO:0010604)	123	22	7.26	+	3.03	1.28e-05	0.00168
agaS			positive regulation of cellular biosynthetic process (GO:0031328)	108	19	6.37	+	2.98	6.2e-05	0.00545
alsA			positive regulation of nitrogen compound metabolic process (GO:0051173)	120	21	7.08	+	2.97	2.7e-05	0.00267
alsB			carbohydrate transport (GO:0008643)	126	22	7.43	+	2.96	1.78e-05	0.00202
alsC			positive regulation of macromolecule biosynthetic process (GO:0010557)	109	19	6.43	+	2.95	6.92e-05	0.00592
appY			positive regulation of metabolic process (GO:0009893)	127	22	7.49	+	2.94	1.99e-05	0.00217
araC			positive regulation of biosynthetic process (GO:0009891)	110	19	6.49	+	2.93	7.71e-05	0.00642
arsC			RNA biosynthetic process (GO:0032774)	141	24	8.32	+	2.89	1.07e-05	0.00169
azoR			positive regulation of cellular process (GO:0048522)	139	23	8.2	+	2.8	2.46e-05	0.0026
bcsF			regulation of transcription, DNA-templated (GO:0006355)	342	55	20.18	+	2.73	5.58e-11	1.77e-07
bcsG			negative regulation of transcription, DNA-templated (GO:0045892)	120	19	7.08	+	2.68	0.000213	0.0169
bfr			regulation of nucleic acid-templated transcription (GO:1903506)	348	55	20.53	+	2.68	1.33e-10	2.1e-07
bioH			positive regulation of biological process (GO:0048518)	146	23	8.61	+	2.67	4.9e-05	0.00456
J5N95_09155			regulation of RNA biosynthetic process (GO:2001141)	361	55	21.3	+	2.58	3.68e-10	3.89e-07
cdd			negative regulation of RNA biosynthetic process (GO:1902679)	128	19	7.55	+	2.52	0.000634	0.0478
chbC			negative regulation of nucleic acid-templated transcription (GO:1903507)	128	19	7.55	+	2.52	0.000634	0.0467
cheR			regulation of RNA metabolic process (GO:0051252)	374	55	22.07	+	2.49	1.34e-09	1.06e-06
cheW			regulation of nucleobase-containing compound metabolic process (GO:0019219)	384	55	22.66	+	2.43	4.19e-09	2.21e-06
cpdA			regulation of cellular macromolecule biosynthetic process (GO:2000112)	395	56	23.3	+	2.4	3.39e-09	2.15e-06
crp			regulation of gene expression (GO:0010468)	413	56	24.37	+	2.3	1.42e-08	6.44e-06
crr			regulation of macromolecule biosynthetic process (GO:0010556)	414	56	24.43	+	2.29	1.5e-08	5.96e-06
cueR			regulation of cellular biosynthetic process (GO:0031326)	416	56	24.54	+	2.28	1.69e-08	5.96e-06
cytR			regulation of biosynthetic process (GO:0009889)	420	56	24.78	+	2.26	3.38e-08	1.07e-05
dcrB			regulation of primary metabolic process (GO:0080090)	452	58	26.67	+	2.17	5.14e-08	1.35e-05
dgoD			regulation of cellular metabolic process (GO:0031323)	454	58	26.78	+	2.17	5.57e-08	1.36e-05
dgsA			regulation of macromolecule metabolic process (GO:0060255)	465	59	27.43	+	2.15	4.64e-08	1.34e-05
dkgB			regulation of nitrogen compound metabolic process (GO:0051171)	444	56	26.19	+	2.14	1.41e-07	2.98e-05
dksA			regulation of metabolic process (GO:0019222)	481	60	28.38	+	2.11	6.8e-08	1.54e-05
dsdC			regulation of cellular process (GO:0050794)	574	63	33.86	+	1.86	2.42e-06	0.000479
ebgA			regulation of biological process (GO:0050789)	647	65	38.17	+	1.7	2.52e-05	0.00258
flgK			biological regulation (GO:0065007)	764	72	45.07	+	1.6	5.77e-05	0.00522
flhC			DNA metabolic process (GO:0006259)	246	1	14.51	-	0.07	1.22e-05	0.00168
flhD
fliJ
fliL
folP
fpr
frlA
frlB
gadX
galE
galP
gnd
gntY
greB
grxC
hemD
hipA
hipB
hmp
hsrA
hycI
hyfC
hyfG
idnD
idnK
ilvN
insH
iraP
isrC
ivbL
kbaZ
kdgK
kdgR
kdpD
kduD
kefB
ligT
lsrR
luxS
manY
mazG
mdaB
melR
mogA
mqsR
mrp
mtn
nanR
ogrK
ompT
osmC
panC
pfkB
pgsA
phnJ
phnL
pptA
ptsH
purH
qmcA
ravA
relB
rfaD
rhaB
rhaR
rnk
rpiA
rpiB
rpiR
rpsV
rutF
sbmC
sfsA
soxR
srlA
srlR
tatA
tdcA
tdcR
tdh
thrB
thrC
torR
ttdR
tufB
ubiA
ubiD
udp
ugpA
ugpC
ugpQ
ulaG
ulaR
uspB
uxuA
uxuR
yacL
yadI
yajQ
ybaK
ybbL
ybfM
ybhG
ybhL
ybiB
ybjK
ycaM
ycgK
ycgL
ychH
yciX
ycjM
ydcO
ydcQ
ydeM
ydeN
ydhR
ydiA
ydiL
ydjF
yeaM
yeaR
yeaU
yeaV
yebK
yedY
yeeX
yegT
yegU
yehU
yfbM
yffO
yffR
yffS
yfjX
ygbA
ygbI
ygeY
ygfJ
ygfZ
yggL
yggX
ygiN
ygiT
ygjH
ygjM
yhaK
yhcB
yheV
yhfA
yhfX
yhfY
yhfZ
yhhA
yhhM
yhiP
yhjC
yhjY
yiaG
yiaK
yibH
yibI
yicE
yidK
yidP
yieP
yifE
yifL
yigB
yihM
yihN
yihW
yiiF
yiiS
yiiU
yjdJ
yjdK
yjeE
yjgK
yjhI
yjhQ
yjjM
ymiA
ynaI
yncN
yoaG
ypfH
ypfJ
ypfM
yqfA
yqfB
yqhC
yqhD
yqjD
yqjG
ytfE
ytfJ
ytfQ
ytfR
ytfT
aceA
araD
argO
chbA
cysK
gspB
kdgT
lyx
mhpD
sgcX
ydgU
yeeT
ygiD
ygjK
yhhW
yiaJ
yidL
yjbT
ytfG

## Sheet: Sheet1
		GO biological process complete	Escherichia coli - REFLIST (4390)	Client Text Box Input (470)	Client Text Box Input (expected)	Client Text Box Input (over/under)	Client Text Box Input (fold Enrichment)	Client Text Box Input (raw P-value)	Client Text Box Input (FDR)
C1	(GO:0070475)	rRNA base methylation	19	10	2.03	+	4.92	0.000239	0.0237
	(GO:0009073)	aromatic amino acid family biosynthesis	26	11	2.78	+	3.95	0.000511	0.0449
	(GO:0006400)	tRNA modification	58	19	6.21	+	3.06	9.06e-05	0.013
	(GO:0006865)	amino acid transport	101	29	10.81	+	2.68	1.29e-05	0.00371
C2	(GO:0042355)	L-fucose catabolic process	6	6	0.68	+	8.78	0.000598	0.0403
	(GO:0006099)	tricarboxylic acid cycle	29	14	3.3	+	4.24	5.42e-05	0.00746
	(GO:0046174)	polyol catabolic process	21	10	2.39	+	4.18	0.000695	0.0423
	(GO:1901606)	alpha-amino acid catabolic process	60	20	6.83	+	2.93	0.000107	0.0113
C3	(GO:0009432)	SOS response	30	23	1.03	+	22.44	4.25e-21	1.34e-17
	(GO:0006281)	DNA repair	89	20	3.04	+	6.58	1.99e-10	1.05e-07
C4	(GO:0033214)	siderophore-dependent iron import	13	12	1.34	+	8.93	6.66e-07	5.7e-05
	(GO:0044718)	siderophore transmembrane transport	10	7	1.03	+	6.77	0.000512	0.0232
	(GO:0000027)	ribosomal large subunit assembly	29	20	3	+	6.67	3.92e-09	7.3e-07
	(GO:0000028)	ribosomal small subunit assembly	20	13	2.07	+	6.29	3.61e-06	0.000254
	(GO:0006412)	translation	118	57	12.2	+	4.67	2.06e-18	3.26e-15
	(GO:0016226)	iron-sulfur cluster assembly	21	10	2.17	+	4.6	0.000344	0.016
C5	(GO:0006119)	oxidative phosphorylation	13	6	0.43	+	13.97	1.85e-05	0.00978
	(GO:0006113)	fermentation	17	6	0.56	+	10.69	6.2e-05	0.0245
	(GO:0009061)	anaerobic respiration	61	17	2.01	+	8.44	1.77e-10	1.86e-07
	(GO:0022904)	respiratory electron transport chain	41	9	1.35	+	6.65	2.23e-05	0.0101
C6	(GO:0042956)	maltodextrin transport	5	5	0.26	+	19.6	5.32e-05	0.0112
	(GO:0015768)	maltose transport	7	5	0.36	+	14	0.000154	0.0257
	(GO:0017003)	protein-heme linkage	7	5	0.36	+	14	0.000154	0.0233
	(GO:0015675)	nickel cation transport	8	5	0.41	+	12.25	0.000241	0.0254
	(GO:0042128)	nitrate assimilation	21	11	1.07	+	10.27	1.45e-07	7.64e-05
	(GO:0017004)	cytochrome complex assembly	15	7	0.77	+	9.15	5.28e-05	0.0119
	(GO:0006777)	Mo-molybdopterin cofactor biosynthesis	14	6	0.71	+	8.4	0.000267	0.0256
	(GO:0019405)	alditol catabolic process	18	7	0.92	+	7.62	0.000131	0.0231
	(GO:0006096)	glycolytic process	19	7	0.97	+	7.22	0.000172	0.0248
	(GO:0006071)	glycerol metabolic process	20	7	1.02	+	6.86	0.000223	0.0252
C7	(GO:0008645)	hexose transmembrane transport	28	10	1.65	+	6.05	2.86e-05	0.00274
	(GO:0009401)	sugar phosphotransferase system	60	12	3.54	+	3.39	0.00053	0.0409
	(GO:0045893)	positive regulation of transcription	97	19	5.72	+	3.32	1.68e-05	0.00213
	(GO:0006351)	transcription, DNA-templated	132	24	7.79	+	3.08	3.94e-06	0.000734
